# Supplementary material for: Psilacetin derivatives: fumarate salts of the meth­yl–ethyl, meth­yl–allyl and diallyl variants of the psilocin prodrug
Source: Acta Crystallogr E Crystallogr Commun. 2021 Jan 8;77(Pt 2):101–6. doi: 10.1107/S2056989021000116 (PMC7869532; doi:10.1107/S2056989021000116)
Supplement: Supplementary file 1 [file e-77-00101-sup1.cif]

##############################################################################
#                                                                            #
# This CIF contains the data in a paper accepted for publication in          #
# Acta Crystallographica Section E. It conforms to the requirements of       #
# Notes for Authors for Acta Crystallographica Section E, and has been       #
# peer reviewed under the auspices of the IUCr Commission on Journals.       #
#                                                                            #
# Full details of the Crystallographic Information File format               #
# are given in the paper "The Crystallographic Information File (CIF):       #
# a New Standard Archive File for Crystallography" by S. R. Hall, F. H.      #
# Allen and I. D. Brown [Acta Cryst. (1991), A47, 655-685].                  #
#                                                                            #
# The current version of the core CIF dictionary is obtainable from          #
# ftp://ftp.iucr.org/pub/cif_core.dic.                                       #
#                                                                            #
# Software is freely available for graphical display of the structure(s)     #
# in this CIF. For information consult the CIF software page                 #
# http://www.iucr.org/resources/cif/software.                                #
#                                                                            #
# This file may be used for bona fide research purposes within the           #
# scientific community so long as proper attribution is given to the journal # 
# article from which it was obtained.                                        #
#                                                                            #
##############################################################################
data_I
_audit_creation_method
;
Olex2 1.3
(compiled 2020.11.12 svn.r5f609507 for OlexSys, GUI svn.r6226)
;
_chemical_name_systematic
;
[2-(4-Acetyloxy-1<i>H</i>-indol-3-yl)ethyl](methyl)ethylazanium
3-carboxyprop-2-enoate
;
_chemical_name_common     ?
_chemical_formula_moiety     'C15 H21 N2 O2 +, C4 H3 O4 -'
_chemical_formula_sum     'C19 H24 N2 O6'
_chemical_formula_iupac     'C15 H21 N2 O2 +, C4 H3 O4 -'
_chemical_formula_weight     376.40
_chemical_melting_point     ?
_chemical_absolute_configuration     unk
_space_group_crystal_system     monoclinic
_space_group_name_H-M_alt     'P 1 21 1'
_space_group_name_Hall     'P 2yb'
loop_
    _space_group_symop_operation_xyz
    'x, y, z'
    '-x, y+1/2, -z'
_cell_length_a     7.9555(4)
_cell_length_b     13.3696(7)
_cell_length_c     9.9708(5)
_cell_angle_alpha     90
_cell_angle_beta     112.874(2)
_cell_angle_gamma     90
_cell_volume     977.12(9)
_cell_formula_units_Z     2
_cell_measurement_reflns_used     9372
_cell_measurement_theta_min     2.69
_cell_measurement_theta_max     25.35
_cell_measurement_temperature     200(2)
_exptl_crystal_description     block
_exptl_crystal_colour     colorless
_exptl_crystal_size_max     0.24
_exptl_crystal_size_mid     0.2
_exptl_crystal_size_min     0.2
_exptl_crystal_density_diffrn     1.279
_exptl_crystal_density_meas     ?
_exptl_crystal_density_method     ?
_exptl_crystal_F_000     400
_exptl_absorpt_coefficient_mu     0.096
_exptl_absorpt_correction_type     multi-scan
_exptl_absorpt_process_details
;
(SADABS; Bruker, 2018)
;
_exptl_absorpt_correction_T_min     0.7082
_exptl_absorpt_correction_T_max     0.7452
_diffrn_ambient_temperature     200.15
_diffrn_source     ?
_diffrn_source_power     1.5
_diffrn_source_voltage     50.0
_diffrn_source_current     30.0
_diffrn_radiation_type     MoK\a
_diffrn_radiation_wavelength     0.71073
_diffrn_measurement_device_type     'Bruker D8 Venture CMOS'
_diffrn_measurement_method     '\f and \w scans'
_diffrn_detector_area_resol_mean     ?
_diffrn_reflns_number     21973
_diffrn_reflns_av_R_equivalents     0.0364
_diffrn_reflns_av_unetI/netI     0.0224
_diffrn_reflns_theta_min     2.801
_diffrn_reflns_theta_max     25.370
_diffrn_reflns_theta_full     25.242
_diffrn_measured_fraction_theta_max     0.988
_diffrn_measured_fraction_theta_full     0.988
_diffrn_reflns_limit_h_min     -9
_diffrn_reflns_limit_h_max     9
_diffrn_reflns_limit_k_min     -16
_diffrn_reflns_limit_k_max     16
_diffrn_reflns_limit_l_min     -11
_diffrn_reflns_limit_l_max     12
_diffrn_standards_number     0
_refine_special_details     ?
_reflns_number_total     3536
_reflns_number_gt     3232
_reflns_threshold_expression     'I > 2\s(I)'
_refine_ls_structure_factor_coef     Fsqd
_refine_ls_matrix_type     full
_refine_ls_R_factor_all     0.0586
_refine_ls_R_factor_gt     0.0523
_refine_ls_wR_factor_gt     0.1386
_refine_ls_wR_factor_ref     0.1461
_refine_ls_goodness_of_fit_ref     1.043
_refine_ls_restrained_S_all     1.049
_refine_ls_number_reflns     3536
_refine_ls_number_parameters     271
_refine_ls_number_restraints     15
_refine_ls_hydrogen_treatment     mixed
_refine_ls_weighting_scheme     calc
_refine_ls_weighting_details
              'w=1/[\s^2^(Fo^2^)+(0.0859P)^2^+0.4056P] where P=(Fo^2^+2Fc^2^)/3'
_atom_sites_solution_hydrogens     mixed
_atom_sites_solution_primary     ?
_atom_sites_solution_secondary     ?
_refine_ls_shift/su_max     0.000
_refine_ls_shift/su_mean     0.000
_refine_diff_density_max     0.388
_refine_diff_density_min     -0.547
_refine_ls_extinction_method     none
_refine_ls_extinction_coef     .
_refine_ls_abs_structure_details
;
Flack <i>x</i> determined using 1411 quotients
[(<i>I</i>^+^)-(<i>I</i>^-^)]/[(<i>I</i>^+^)+(<i>I</i>^-^)]
(Parsons <i>et al.</i>,  2013)
;
_refine_ls_abs_structure_Flack     -0.3(3)
loop_
    _atom_type_symbol
    _atom_type_description
    _atom_type_scat_dispersion_real
    _atom_type_scat_dispersion_imag
    _atom_type_scat_source
    'C' 'C' 0.0033 0.0016
                         'International Tables Vol C Tables 4.2.6.8 and 6.1.1.4'
    'H' 'H' 0.0000 0.0000
                         'International Tables Vol C Tables 4.2.6.8 and 6.1.1.4'
    'N' 'N' 0.0061 0.0033
                         'International Tables Vol C Tables 4.2.6.8 and 6.1.1.4'
    'O' 'O' 0.0106 0.0060
                         'International Tables Vol C Tables 4.2.6.8 and 6.1.1.4'
_computing_data_collection
;
APEX3 (Bruker, 2018)
;
_computing_cell_refinement
;
SAINT (Bruker, 2018)
;
_computing_data_reduction
;
SAINT (Bruker, 2018)
;
_computing_structure_solution
;
SHELXT2014 (Sheldrick, 2015a)
;
_computing_structure_refinement
;
SHELXL2018 (Sheldrick, 2015b)
;
_computing_molecular_graphics
;
<i>OLEX2</i> (Dolomanov <i>et al.</i>,  2009)
;
_computing_publication_material
;
publCIF (Westrip, 2010)
;
loop_
    _atom_site_type_symbol
    _atom_site_label
    _atom_site_fract_x
    _atom_site_fract_y
    _atom_site_fract_z
    _atom_site_U_iso_or_equiv
    _atom_site_adp_type
    _atom_site_calc_flag
    _atom_site_occupancy
    _atom_site_disorder_assembly
    _atom_site_disorder_group
    O O1 0.8969(4) 0.6685(2) 0.3476(3) 0.0419(7) Uani d 1 . .
    O O2 0.6590(4) 0.7649(2) 0.2143(3) 0.0527(8) Uani d 1 . .
    O O3 0.6091(4) 0.4634(4) 0.5977(3) 0.0643(11) Uani d 1 . .
    O O4 0.3948(4) 0.4494(4) 0.3791(3) 0.0726(12) Uani d 1 . .
    O O5 -0.1636(4) 0.4458(3) 0.4883(3) 0.0464(7) Uani d 1 . .
    H H5A -0.228(7) 0.461(5) 0.541(5) 0.070 Uiso d 1 . .
    O O6 0.0341(4) 0.5232(3) 0.6851(3) 0.0530(8) Uani d 1 . .
    N N1 0.8829(5) 0.5556(3) -0.1012(4) 0.0445(8) Uani d 1 . .
    H H1 0.909(7) 0.546(4) -0.177(3) 0.053 Uiso d 1 . .
    C C1 0.6770(8) 0.7029(4) 0.4462(5) 0.0609(13) Uani d 1 . .
    H H1A 0.771261 0.727703 0.536780 0.091 Uiso calc 1 . .
    H H1B 0.656163 0.631605 0.456386 0.091 Uiso calc 1 . .
    H H1C 0.563452 0.739969 0.425935 0.091 Uiso calc 1 . .
    C C2 0.7388(6) 0.7176(3) 0.3229(4) 0.0398(9) Uani d 1 . .
    C C3 0.9685(5) 0.6723(3) 0.2378(4) 0.0377(9) Uani d 1 . .
    C C4 1.1178(6) 0.7317(3) 0.2611(5) 0.0505(11) Uani d 1 . .
    H H4 1.165836 0.772222 0.345887 0.061 Uiso calc 1 . .
    C C5 1.1983(7) 0.7322(4) 0.1596(6) 0.0581(13) Uani d 1 . .
    H H5 1.303718 0.772121 0.177668 0.070 Uiso calc 1 . .
    C C6 1.1292(7) 0.6765(4) 0.0340(6) 0.0547(12) Uani d 1 . .
    H H6 1.183090 0.678752 -0.035920 0.066 Uiso calc 1 . .
    C C7 0.9784(6) 0.6171(3) 0.0127(5) 0.0399(9) Uani d 1 . .
    C C8 0.8952(5) 0.6117(3) 0.1155(4) 0.0344(8) Uani d 1 . .
    C C9 0.7462(5) 0.5416(3) 0.0580(4) 0.0347(8) Uani d 1 . .
    C C10 0.7465(6) 0.5098(3) -0.0720(4) 0.0413(9) Uani d 1 . .
    H H10 0.663545 0.462369 -0.133842 0.050 Uiso calc 1 . .
    C C11 0.6170(6) 0.5075(3) 0.1251(5) 0.0462(10) Uani d 1 . .
    H H11A 0.500209 0.544176 0.080710 0.055 Uiso calc 0.760(7) A 1
    H H11B 0.669365 0.522179 0.230754 0.055 Uiso calc 0.760(7) A 1
    H H11C 0.493724 0.534844 0.069534 0.055 Uiso calc 0.240(7) A 2
    H H11D 0.658515 0.532211 0.226482 0.055 Uiso calc 0.240(7) A 2
    N N2 0.4319(8) 0.3670(4) 0.1512(6) 0.0478(14) Uani d 0.760(7) A 1
    H H2 0.460(10) 0.389(6) 0.240(4) 0.057 Uiso d 0.760(7) A 1
    C C12 0.583(2) 0.3971(6) 0.1019(15) 0.0747(14) Uani d 0.760(7) A 1
    H H12A 0.695565 0.359695 0.158198 0.090 Uiso calc 0.760(7) A 1
    H H12B 0.546626 0.380879 -0.002452 0.090 Uiso calc 0.760(7) A 1
    C C13 0.4415(12) 0.2578(5) 0.1741(9) 0.0747(14) Uani d 0.760(7) A 1
    H H13A 0.434068 0.222514 0.084645 0.090 Uiso calc 0.760(7) A 1
    H H13B 0.339870 0.234739 0.200220 0.090 Uiso calc 0.760(7) A 1
    C C14 0.6257(12) 0.2371(6) 0.2991(9) 0.0747(14) Uani d 0.760(7) A 1
    H H14A 0.609720 0.186452 0.364171 0.112 Uiso calc 0.760(7) A 1
    H H14B 0.671948 0.299017 0.353700 0.112 Uiso calc 0.760(7) A 1
    H H14C 0.712937 0.212798 0.259233 0.112 Uiso calc 0.760(7) A 1
    C C15 0.2372(8) 0.3878(5) 0.0459(7) 0.0518(14) Uani d 0.760(7) A 1
    H H15A 0.222136 0.459583 0.024871 0.078 Uiso calc 0.760(7) A 1
    H H15B 0.152161 0.366435 0.089854 0.078 Uiso calc 0.760(7) A 1
    H H15C 0.211710 0.350719 -0.044649 0.078 Uiso calc 0.760(7) A 1
    N N2A 0.5331(17) 0.3315(9) 0.2166(13) 0.024(3) Uani d 0.240(7) A 2
    H H2A 0.51(2) 0.371(11) 0.278(13) 0.029 Uiso d 0.240(7) A 2
    C C12A 0.609(7) 0.3915(11) 0.124(5) 0.0747(14) Uani d 0.240(7) A 2
    H H12C 0.539526 0.371383 0.021726 0.090 Uiso calc 0.240(7) A 2
    H H12D 0.736058 0.367924 0.149239 0.090 Uiso calc 0.240(7) A 2
    C C13A 0.555(4) 0.2363(15) 0.305(2) 0.0747(14) Uani d 0.240(7) A 2
    H H13C 0.640638 0.192254 0.282152 0.090 Uiso calc 0.240(7) A 2
    H H13D 0.435712 0.202054 0.269481 0.090 Uiso calc 0.240(7) A 2
    C C14A 0.623(4) 0.242(2) 0.471(2) 0.0747(14) Uani d 0.240(7) A 2
    H H14D 0.724365 0.195394 0.515462 0.112 Uiso calc 0.240(7) A 2
    H H14E 0.523313 0.224946 0.501539 0.112 Uiso calc 0.240(7) A 2
    H H14F 0.664930 0.310475 0.503391 0.112 Uiso calc 0.240(7) A 2
    C C15A 0.335(2) 0.3065(18) 0.116(2) 0.0518(14) Uani d 0.240(7) A 2
    H H15D 0.277454 0.268541 0.170713 0.078 Uiso calc 0.240(7) A 2
    H H15E 0.334919 0.266491 0.033717 0.078 Uiso calc 0.240(7) A 2
    H H15F 0.267400 0.368689 0.079997 0.078 Uiso calc 0.240(7) A 2
    C C16 0.4441(5) 0.4620(3) 0.5089(4) 0.0363(8) Uani d 1 . .
    C C17 0.3065(5) 0.4772(3) 0.5751(4) 0.0384(9) Uani d 1 . .
    H H17 0.348389 0.491198 0.676267 0.046 Uiso calc 1 . .
    C C18 0.1302(5) 0.4720(3) 0.4987(4) 0.0375(8) Uani d 1 . .
    H H18 0.087892 0.460653 0.396827 0.045 Uiso calc 1 . .
    C C19 -0.0063(5) 0.4833(3) 0.5668(4) 0.0366(9) Uani d 1 . .
loop_
    _atom_site_aniso_label
    _atom_site_aniso_U_11
    _atom_site_aniso_U_22
    _atom_site_aniso_U_33
    _atom_site_aniso_U_12
    _atom_site_aniso_U_13
    _atom_site_aniso_U_23
    O1 0.0513(17) 0.0443(15) 0.0315(13) 0.0013(13) 0.0174(12) -0.0005(12)
    O2 0.0541(18) 0.060(2) 0.0505(18) 0.0116(16) 0.0277(15) 0.0128(16)
    O3 0.0266(14) 0.130(3) 0.0416(16) 0.0008(18) 0.0187(12) -0.0061(19)
    O4 0.0403(16) 0.144(4) 0.0440(18) 0.002(2) 0.0277(14) -0.027(2)
    O5 0.0324(14) 0.069(2) 0.0456(16) -0.0014(13) 0.0234(12) -0.0050(14)
    O6 0.0393(15) 0.087(2) 0.0433(16) -0.0022(15) 0.0274(13) -0.0111(16)
    N1 0.057(2) 0.051(2) 0.0400(18) 0.0093(17) 0.0352(17) 0.0022(15)
    C1 0.089(4) 0.057(3) 0.059(3) 0.012(3) 0.054(3) 0.006(2)
    C2 0.052(2) 0.036(2) 0.039(2) -0.0023(17) 0.0260(18) -0.0033(17)
    C3 0.038(2) 0.0386(19) 0.039(2) 0.0028(16) 0.0168(17) 0.0023(16)
    C4 0.043(2) 0.051(3) 0.051(2) -0.0071(19) 0.0112(19) 0.000(2)
    C5 0.043(2) 0.063(3) 0.073(3) -0.009(2) 0.028(2) 0.005(3)
    C6 0.049(3) 0.056(3) 0.077(3) 0.003(2) 0.045(2) 0.012(2)
    C7 0.040(2) 0.042(2) 0.046(2) 0.0097(17) 0.0263(18) 0.0063(17)
    C8 0.0338(19) 0.0388(19) 0.0367(19) 0.0029(15) 0.0201(16) 0.0036(15)
    C9 0.0394(19) 0.0374(19) 0.0324(18) 0.0029(15) 0.0194(16) -0.0015(15)
    C10 0.045(2) 0.047(2) 0.0367(19) 0.0011(18) 0.0205(17) -0.0045(17)
    C11 0.052(2) 0.053(2) 0.048(2) -0.0120(19) 0.035(2) -0.0122(19)
    N2 0.055(3) 0.046(3) 0.054(3) -0.016(3) 0.034(3) -0.018(3)
    C12 0.100(4) 0.061(2) 0.084(3) -0.020(2) 0.060(3) -0.009(2)
    C13 0.100(4) 0.061(2) 0.084(3) -0.020(2) 0.060(3) -0.009(2)
    C14 0.100(4) 0.061(2) 0.084(3) -0.020(2) 0.060(3) -0.009(2)
    C15 0.043(3) 0.064(4) 0.046(3) 0.000(3) 0.014(2) -0.016(3)
    N2A 0.024(6) 0.025(6) 0.021(6) -0.009(5) 0.007(5) 0.004(5)
    C12A 0.100(4) 0.061(2) 0.084(3) -0.020(2) 0.060(3) -0.009(2)
    C13A 0.100(4) 0.061(2) 0.084(3) -0.020(2) 0.060(3) -0.009(2)
    C14A 0.100(4) 0.061(2) 0.084(3) -0.020(2) 0.060(3) -0.009(2)
    C15A 0.043(3) 0.064(4) 0.046(3) 0.000(3) 0.014(2) -0.016(3)
    C16 0.0355(18) 0.045(2) 0.0360(19) -0.0002(17) 0.0220(15) -0.0020(16)
    C17 0.0327(18) 0.056(2) 0.0319(17) 0.0024(17) 0.0184(15) 0.0001(17)
    C18 0.0340(18) 0.051(2) 0.0343(18) 0.0040(17) 0.0209(15) 0.0009(17)
    C19 0.0316(18) 0.048(2) 0.0373(19) 0.0052(16) 0.0209(15) 0.0039(17)
_geom_special_details
;
 All esds (except the esd in the dihedral angle between two l.s. planes)
 are estimated using the full covariance matrix.  The cell esds are taken
 into account individually in the estimation of esds in distances, angles
 and torsion angles; correlations between esds in cell parameters are only
 used when they are defined by crystal symmetry.  An approximate (isotropic)
 treatment of cell esds is used for estimating esds involving l.s. planes.
;
loop_
    _geom_bond_atom_site_label_1
    _geom_bond_atom_site_label_2
    _geom_bond_site_symmetry_2
    _geom_bond_distance
    _geom_bond_publ_flag
    O1 C2 . 1.354(5) ?
    O1 C3 . 1.418(5) ?
    O2 C2 . 1.200(5) ?
    O3 C16 . 1.267(5) ?
    O4 C16 . 1.209(5) ?
    O5 H5A . 0.886(15) ?
    O5 C19 . 1.292(5) ?
    O6 C19 . 1.218(5) ?
    N1 H1 . 0.862(14) ?
    N1 C7 . 1.368(6) ?
    N1 C10 . 1.372(6) ?
    C1 H1A . 0.9800 ?
    C1 H1B . 0.9800 ?
    C1 H1C . 0.9800 ?
    C1 C2 . 1.504(6) ?
    C3 C4 . 1.371(6) ?
    C3 C8 . 1.390(6) ?
    C4 H4 . 0.9500 ?
    C4 C5 . 1.392(7) ?
    C5 H5 . 0.9500 ?
    C5 C6 . 1.376(8) ?
    C6 H6 . 0.9500 ?
    C6 C7 . 1.385(7) ?
    C7 C8 . 1.422(5) ?
    C8 C9 . 1.443(6) ?
    C9 C10 . 1.365(5) ?
    C9 C11 . 1.500(5) ?
    C10 H10 . 0.9500 ?
    C11 H11A . 0.9900 ?
    C11 H11B . 0.9900 ?
    C11 H11C . 0.9900 ?
    C11 H11D . 0.9900 ?
    C11 C12 . 1.501(9) ?
    C11 C12A . 1.551(14) ?
    N2 H2 . 0.875(15) ?
    N2 C12 . 1.517(10) ?
    N2 C13 . 1.476(8) ?
    N2 C15 . 1.521(8) ?
    C12 H12A . 0.9900 ?
    C12 H12B . 0.9900 ?
    C13 H13A . 0.9900 ?
    C13 H13B . 0.9900 ?
    C13 C14 . 1.535(10) ?
    C14 H14A . 0.9800 ?
    C14 H14B . 0.9800 ?
    C14 H14C . 0.9800 ?
    C15 H15A . 0.9800 ?
    C15 H15B . 0.9800 ?
    C15 H15C . 0.9800 ?
    N2A H2A . 0.870(15) ?
    N2A C12A . 1.518(14) ?
    N2A C13A . 1.521(13) ?
    N2A C15A . 1.538(12) ?
    C12A H12C . 0.9900 ?
    C12A H12D . 0.9900 ?
    C13A H13C . 0.9900 ?
    C13A H13D . 0.9900 ?
    C13A C14A . 1.532(14) ?
    C14A H14D . 0.9800 ?
    C14A H14E . 0.9800 ?
    C14A H14F . 0.9800 ?
    C15A H15D . 0.9800 ?
    C15A H15E . 0.9800 ?
    C15A H15F . 0.9800 ?
    C16 C17 . 1.495(5) ?
    C17 H17 . 0.9500 ?
    C17 C18 . 1.312(5) ?
    C18 H18 . 0.9500 ?
    C18 C19 . 1.496(5) ?
loop_
    _geom_angle_atom_site_label_1
    _geom_angle_atom_site_label_2
    _geom_angle_atom_site_label_3
    _geom_angle_site_symmetry_1
    _geom_angle_site_symmetry_3
    _geom_angle
    _geom_angle_publ_flag
    C2 O1 C3 . . 117.8(3) ?
    C19 O5 H5A . . 101(4) ?
    C7 N1 H1 . . 125(3) ?
    C7 N1 C10 . . 108.7(3) ?
    C10 N1 H1 . . 126(3) ?
    H1A C1 H1B . . 109.5 ?
    H1A C1 H1C . . 109.5 ?
    H1B C1 H1C . . 109.5 ?
    C2 C1 H1A . . 109.5 ?
    C2 C1 H1B . . 109.5 ?
    C2 C1 H1C . . 109.5 ?
    O1 C2 C1 . . 111.3(4) ?
    O2 C2 O1 . . 123.2(4) ?
    O2 C2 C1 . . 125.4(4) ?
    C4 C3 O1 . . 118.1(4) ?
    C4 C3 C8 . . 121.8(4) ?
    C8 C3 O1 . . 119.9(3) ?
    C3 C4 H4 . . 120.2 ?
    C3 C4 C5 . . 119.5(4) ?
    C5 C4 H4 . . 120.2 ?
    C4 C5 H5 . . 119.2 ?
    C6 C5 C4 . . 121.7(4) ?
    C6 C5 H5 . . 119.2 ?
    C5 C6 H6 . . 121.1 ?
    C5 C6 C7 . . 117.8(4) ?
    C7 C6 H6 . . 121.1 ?
    N1 C7 C6 . . 129.8(4) ?
    N1 C7 C8 . . 107.7(3) ?
    C6 C7 C8 . . 122.5(4) ?
    C3 C8 C7 . . 116.7(4) ?
    C3 C8 C9 . . 136.6(4) ?
    C7 C8 C9 . . 106.7(3) ?
    C8 C9 C11 . . 128.3(3) ?
    C10 C9 C8 . . 105.9(3) ?
    C10 C9 C11 . . 125.7(4) ?
    N1 C10 H10 . . 124.6 ?
    C9 C10 N1 . . 110.9(4) ?
    C9 C10 H10 . . 124.6 ?
    C9 C11 H11A . . 109.6 ?
    C9 C11 H11B . . 109.6 ?
    C9 C11 H11C . . 109.8 ?
    C9 C11 H11D . . 109.8 ?
    C9 C11 C12 . . 110.2(5) ?
    C9 C11 C12A . . 109.4(10) ?
    H11A C11 H11B . . 108.1 ?
    H11C C11 H11D . . 108.2 ?
    C12 C11 H11A . . 109.6 ?
    C12 C11 H11B . . 109.6 ?
    C12A C11 H11C . . 109.8 ?
    C12A C11 H11D . . 109.8 ?
    C12 N2 H2 . . 108(6) ?
    C12 N2 C15 . . 116.7(8) ?
    C13 N2 H2 . . 101(6) ?
    C13 N2 C12 . . 108.3(6) ?
    C13 N2 C15 . . 105.4(5) ?
    C15 N2 H2 . . 115(5) ?
    C11 C12 N2 . . 109.3(6) ?
    C11 C12 H12A . . 109.8 ?
    C11 C12 H12B . . 109.8 ?
    N2 C12 H12A . . 109.8 ?
    N2 C12 H12B . . 109.8 ?
    H12A C12 H12B . . 108.3 ?
    N2 C13 H13A . . 110.5 ?
    N2 C13 H13B . . 110.5 ?
    N2 C13 C14 . . 106.2(6) ?
    H13A C13 H13B . . 108.7 ?
    C14 C13 H13A . . 110.5 ?
    C14 C13 H13B . . 110.5 ?
    C13 C14 H14A . . 109.5 ?
    C13 C14 H14B . . 109.5 ?
    C13 C14 H14C . . 109.5 ?
    H14A C14 H14B . . 109.5 ?
    H14A C14 H14C . . 109.5 ?
    H14B C14 H14C . . 109.5 ?
    N2 C15 H15A . . 109.5 ?
    N2 C15 H15B . . 109.5 ?
    N2 C15 H15C . . 109.5 ?
    H15A C15 H15B . . 109.5 ?
    H15A C15 H15C . . 109.5 ?
    H15B C15 H15C . . 109.5 ?
    C12A N2A H2A . . 109(10) ?
    C12A N2A C13A . . 144(2) ?
    C12A N2A C15A . . 106(2) ?
    C13A N2A H2A . . 97(10) ?
    C13A N2A C15A . . 93.2(16) ?
    C15A N2A H2A . . 101(10) ?
    C11 C12A H12C . . 106.5 ?
    C11 C12A H12D . . 106.5 ?
    N2A C12A C11 . . 123.2(16) ?
    N2A C12A H12C . . 106.5 ?
    N2A C12A H12D . . 106.5 ?
    H12C C12A H12D . . 106.5 ?
    N2A C13A H13C . . 107.4 ?
    N2A C13A H13D . . 107.4 ?
    N2A C13A C14A . . 119.8(18) ?
    H13C C13A H13D . . 106.9 ?
    C14A C13A H13C . . 107.4 ?
    C14A C13A H13D . . 107.4 ?
    C13A C14A H14D . . 109.5 ?
    C13A C14A H14E . . 109.5 ?
    C13A C14A H14F . . 109.5 ?
    H14D C14A H14E . . 109.5 ?
    H14D C14A H14F . . 109.5 ?
    H14E C14A H14F . . 109.5 ?
    N2A C15A H15D . . 109.5 ?
    N2A C15A H15E . . 109.5 ?
    N2A C15A H15F . . 109.5 ?
    H15D C15A H15E . . 109.5 ?
    H15D C15A H15F . . 109.5 ?
    H15E C15A H15F . . 109.5 ?
    O3 C16 C17 . . 115.3(3) ?
    O4 C16 O3 . . 124.5(3) ?
    O4 C16 C17 . . 120.2(3) ?
    C16 C17 H17 . . 118.7 ?
    C18 C17 C16 . . 122.5(3) ?
    C18 C17 H17 . . 118.7 ?
    C17 C18 H18 . . 118.9 ?
    C17 C18 C19 . . 122.2(3) ?
    C19 C18 H18 . . 118.9 ?
    O5 C19 C18 . . 112.9(3) ?
    O6 C19 O5 . . 125.9(3) ?
    O6 C19 C18 . . 121.2(3) ?
loop_
    _geom_torsion_atom_site_label_1
    _geom_torsion_atom_site_label_2
    _geom_torsion_atom_site_label_3
    _geom_torsion_atom_site_label_4
    _geom_torsion_site_symmetry_1
    _geom_torsion_site_symmetry_2
    _geom_torsion_site_symmetry_3
    _geom_torsion_site_symmetry_4
    _geom_torsion
    _geom_torsion_publ_flag
    O1 C3 C4 C5 . . . . 176.0(4) ?
    O1 C3 C8 C7 . . . . -177.9(3) ?
    O1 C3 C8 C9 . . . . 3.9(7) ?
    O3 C16 C17 C18 . . . . -175.9(4) ?
    O4 C16 C17 C18 . . . . 3.9(7) ?
    N1 C7 C8 C3 . . . . -177.6(3) ?
    N1 C7 C8 C9 . . . . 1.1(4) ?
    C2 O1 C3 C4 . . . . 105.8(4) ?
    C2 O1 C3 C8 . . . . -78.5(5) ?
    C3 O1 C2 O2 . . . . -1.2(6) ?
    C3 O1 C2 C1 . . . . 177.7(4) ?
    C3 C4 C5 C6 . . . . 1.8(7) ?
    C3 C8 C9 C10 . . . . 178.2(5) ?
    C3 C8 C9 C11 . . . . -2.9(7) ?
    C4 C3 C8 C7 . . . . -2.3(6) ?
    C4 C3 C8 C9 . . . . 179.4(4) ?
    C4 C5 C6 C7 . . . . -1.7(8) ?
    C5 C6 C7 N1 . . . . 179.6(4) ?
    C5 C6 C7 C8 . . . . -0.4(7) ?
    C6 C7 C8 C3 . . . . 2.4(6) ?
    C6 C7 C8 C9 . . . . -178.9(4) ?
    C7 N1 C10 C9 . . . . 1.6(5) ?
    C7 C8 C9 C10 . . . . -0.2(4) ?
    C7 C8 C9 C11 . . . . 178.7(4) ?
    C8 C3 C4 C5 . . . . 0.4(6) ?
    C8 C9 C10 N1 . . . . -0.8(5) ?
    C8 C9 C11 C12 . . . . -139.1(7) ?
    C8 C9 C11 C12A . . . . -129(2) ?
    C9 C11 C12 N2 . . . . -172.0(7) ?
    C9 C11 C12A N2A . . . . 164(3) ?
    C10 N1 C7 C6 . . . . 178.4(4) ?
    C10 N1 C7 C8 . . . . -1.6(5) ?
    C10 C9 C11 C12 . . . . 39.6(9) ?
    C10 C9 C11 C12A . . . . 49(2) ?
    C11 C9 C10 N1 . . . . -179.8(4) ?
    C12 N2 C13 C14 . . . . 63.8(9) ?
    C13 N2 C12 C11 . . . . -161.4(8) ?
    C15 N2 C12 C11 . . . . 80.0(10) ?
    C15 N2 C13 C14 . . . . -170.6(5) ?
    C12A N2A C13A C14A . . . . 110(4) ?
    C13A N2A C12A C11 . . . . -144(3) ?
    C15A N2A C12A C11 . . . . 97(4) ?
    C15A N2A C13A C14A . . . . -128(2) ?
    C16 C17 C18 C19 . . . . 177.5(4) ?
    C17 C18 C19 O5 . . . . -159.5(4) ?
    C17 C18 C19 O6 . . . . 19.7(6) ?
loop_
    _geom_hbond_atom_site_label_D
    _geom_hbond_atom_site_label_H
    _geom_hbond_atom_site_label_A
    _geom_hbond_site_symmetry_A
    _geom_hbond_distance_DH
    _geom_hbond_distance_HA
    _geom_hbond_distance_DA
    _geom_hbond_angle_DHA
    _geom_hbond_publ_flag
    N1 H1 O6 1_654 0.862(14) 2.02(2) 2.858(4) 165(5) yes
    N2 H2 O4 . 0.875(15) 1.85(4) 2.644(6) 150(7) yes
    N2A H2A O4 . 0.870(15) 1.94(6) 2.776(14) 162(17) yes
    O5 H5A O3 1_455 0.886(15) 1.61(2) 2.459(4) 160(6) yes
_shelx_space_group_comment
;
The symmetry employed for this shelxl refinement is uniquely defined
by the following loop, which should always be used as a source of
symmetry information in preference to the above space-group names.
They are only intended as comments.
;
_shelx_estimated_absorpt_T_min     0.977
_shelx_estimated_absorpt_T_max     0.981
_shelx_hkl_file
;
  -1   0   0  236.98    9.30
   1   0   0  320.67    9.00
   1   0   0  251.27    8.30
  -1   0   0  312.37    7.80
  -1   0   0  284.47    8.10
   1   0   0  287.87    8.40
  -1   0   0  285.47    9.60
  -2   0   0   17.80    5.00
  -2   0   0   18.50    6.40
   2   0   0   32.70    5.10
  -2   0   0   20.50    6.00
  -2   0   0   19.50    5.50
  -3   0   0  899.11   21.90
   3   0   0  856.11   23.90
   3   0   0  902.41   17.40
   3   0   0  879.31   25.10
  -3   0   0  886.51   25.00
   3   0   0  876.41   24.80
  -3   0   0  889.71   24.20
  -3   0   0  937.71   26.00
   4   0   0 2416.66   43.20
   4   0   0 2461.35   54.39
   4   0   0 2399.66   52.29
  -4   0   0 2439.26   52.89
  -4   0   0 2401.56   53.39
  -4   0   0 2442.16   49.40
   4   0   0 2393.26   52.99
  -4   0   0 2407.96   54.29
  -5   0   0  184.88   13.60
   5   0   0  177.78   17.50
  -5   0   0  171.28   15.60
  -5   0   0  161.18   17.90
   5   0   0  200.78    6.70
   5   0   0  203.88   17.40
  -5   0   0  220.48   19.40
   5   0   0  186.28   15.60
  -6   0   0  128.19   16.40
   6   0   0  142.69   22.40
  -6   0   0  141.59   14.60
  -6   0   0  109.69   15.10
   6   0   0  123.79   16.10
  -6   0   0  125.19   16.70
  -7   0   0  441.16   28.40
  -7   0   0  463.05   31.00
   7   0   0  437.96   27.80
  -7   0   0  418.46   22.20
  -7   0   0  446.26   26.40
  -8   0   0  298.27   24.80
   8   0   0  338.67   32.60
  -8   0   0  307.97   21.70
  -8   0   0  258.77   29.50
  -8   0   0  301.07   28.30
   8   0   0  259.67   26.20
   2  -1   0 1889.51   36.40
   2  -1   0 1924.51   40.30
  -2  -1   0 1948.41   38.60
  -2  -1   0 1838.32   37.90
  -2  -1   0 1928.01   39.30
   2   1   0 1920.31   38.40
   2   1   0 1899.01   39.20
  -2   1   0 1912.71   36.50
  -2   1   0 1903.31   40.30
  -2   1   0 1935.71   38.90
   2   1   0 1934.31   38.10
  -2   1   0 1855.11   39.10
  -3  -1   0  107.29   12.60
   3  -1   0  119.49    9.30
   3  -1   0  110.79   12.40
   3  -1   0  111.39   11.40
  -3  -1   0  108.19   14.30
  -3  -1   0   96.99    9.90
  -3  -1   0   93.39   10.50
  -3   1   0  101.99   11.50
   3   1   0  113.49   12.70
  -3   1   0   90.49    9.50
  -3   1   0  109.19    9.00
   3   1   0  107.89   10.50
   3   1   0   97.79   11.20
  -3   1   0  104.99   13.20
   4  -1   0 1896.11   39.20
  -4  -1   0 1745.73   42.90
  -4  -1   0 1787.82   39.70
   4  -1   0 1809.62   42.80
   4  -1   0 1835.62   44.70
  -4  -1   0 1822.42   42.00
  -4  -1   0 1788.72   43.30
   4  -1   0 1822.22   34.70
  -4   1   0 1833.92   45.10
   4   1   0 1799.52   42.90
  -4   1   0 1827.52   43.10
  -4   1   0 1804.62   38.70
   4   1   0 1719.93   41.40
   4   1   0 1770.62   43.20
  -4   1   0 1845.22   43.20
  -5  -1   0  485.95   19.50
   5  -1   0  497.95   14.20
   5  -1   0  502.05   23.90
   5  -1   0  505.25   22.00
  -5  -1   0  466.45   21.30
  -5  -1   0  491.05   24.20
  -5  -1   0  503.75   23.40
  -5   1   0  505.65   22.30
  -5   1   0  501.65   18.50
   5   1   0  508.05   23.30
  -5   1   0  516.85   23.80
   5   1   0  494.75   22.70
   5   1   0  490.95   21.10
  -5   1   0  504.85   25.50
   6  -1   0   76.49   13.20
   6  -1   0   64.49    7.00
  -6  -1   0   79.59   11.00
  -6  -1   0   93.29   14.30
  -6  -1   0   64.19   13.20
   6  -1   0   68.99   12.40
  -6  -1   0   61.09   13.20
  -6   1   0   80.29   10.60
  -6   1   0   82.69   13.10
   6   1   0   52.99   10.80
   6   1   0   51.49   12.40
  -6   1   0   61.09   14.40
  -6   1   0   61.69   15.20
   6   1   0   63.69   11.10
  -7  -1   0  258.77   19.30
  -7  -1   0  240.38   25.00
   7  -1   0  165.78   21.90
  -7  -1   0  237.98   32.30
  -7  -1   0  246.98   21.50
  -7   1   0  244.68   24.10
  -7   1   0  261.47   27.60
  -7   1   0  237.68   22.40
  -7   1   0  226.38   18.00
   7   1   0  271.77   23.00
  -8  -1   0   20.90   11.00
  -8  -1   0   17.20   15.30
   8  -1   0   24.50   20.20
   8  -1   0    2.70   10.90
  -8  -1   0    8.30   13.40
  -8  -1   0    7.70   14.20
  -8   1   0   20.90   14.80
  -8   1   0   -3.10   13.30
   8   1   0   26.40   15.40
   8   1   0   20.90   17.60
  -8   1   0   11.00   13.30
  -2  -2   0 1602.54   33.10
   2  -2   0 1552.04   31.40
  -2  -2   0 1584.04   32.20
  -2  -2   0 1610.14   34.40
   2  -2   0 1580.14   35.50
  -2  -2   0 1576.94   28.00
   2  -2   0 1553.34   34.60
   2   2   0 1600.24   34.40
  -2   2   0 1583.74   35.70
   2   2   0 1619.74   32.20
  -2   2   0 1563.44   34.90
   2   2   0 1641.84   33.10
  -2   2   0 1536.55   31.40
  -2   2   0 1566.24   33.70
  -3  -2   0  407.16   16.10
   3  -2   0  404.96   13.70
   3  -2   0  400.96   17.10
  -3  -2   0  377.96   15.50
  -3  -2   0  393.06   17.50
   3  -2   0  385.46   17.90
  -3   2   0  387.76   18.60
   3   2   0  401.76   15.50
   3   2   0  387.86   15.20
  -3   2   0  406.76   13.70
  -3   2   0  414.56   17.10
   3   2   0  390.76   17.50
   4  -2   0   76.49   11.20
  -4  -2   0   59.09    8.70
  -4  -2   0   58.99    9.30
   4  -2   0   74.19   11.60
  -4  -2   0   61.29    9.20
  -4  -2   0   61.09   10.50
   4  -2   0   92.19    9.90
   4  -2   0   74.39    8.40
   4   2   0   47.40    9.70
   4   2   0   64.69    9.80
   4   2   0   47.40    7.70
  -4   2   0   46.10    9.30
  -4   2   0   37.20    7.40
  -4   2   0   65.19    7.80
  -4   2   0   53.19    9.60
   5  -2   0 1866.71   46.20
  -5  -2   0 1750.12   45.30
   5  -2   0 1846.52   40.70
   5  -2   0 1784.52   36.30
  -5  -2   0 1768.72   46.20
  -5  -2   0 1803.82   42.30
   5  -2   0 1787.72   47.90
  -5  -2   0 1803.92   44.50
  -5   2   0 1808.02   45.80
  -5   2   0 1766.62   40.10
  -5   2   0 1815.72   46.60
   5   2   0 1731.83   44.60
  -5   2   0 1791.12   48.70
   5   2   0 1772.42   46.00
   5   2   0 1799.82   44.00
   6  -2   0   94.49    8.90
  -6  -2   0   95.39   12.70
  -6  -2   0  107.89   14.30
  -6  -2   0   87.79   14.20
  -6  -2   0   66.29   14.10
   6  -2   0   50.79   10.30
   6  -2   0   60.79   10.00
   6   2   0   57.99   10.40
   6   2   0   84.19   13.90
   6   2   0   93.69   13.00
  -6   2   0   65.79   13.80
  -6   2   0   68.29   12.10
  -6   2   0   84.79   16.00
  -6   2   0   88.39   10.90
  -7  -2   0  292.07   26.20
  -7  -2   0  287.77   25.80
  -7  -2   0  275.97   22.70
  -7   2   0  279.57   25.20
   7   2   0  298.37   23.60
  -7   2   0  302.07   24.20
  -7   2   0  297.57   18.70
  -7   2   0  255.27   28.70
  -8  -2   0  123.39   19.20
  -8  -2   0  174.08   20.60
  -8  -2   0  134.89   20.20
   8  -2   0  106.89   16.80
   8  -2   0  118.99   18.30
  -8  -2   0  158.88   21.60
  -8   2   0  134.19   19.70
  -8   2   0  123.09   18.50
  -8   2   0   82.19   18.60
  -8   2   0  145.99   18.00
   8   2   0  169.18   22.70
   0  -3   0   10.20    4.70
   0  -3   0    4.50    3.30
   0  -3   0    5.80    5.10
   0  -3   0    6.20    5.20
   0   3   0    6.00    4.80
   0   3   0    1.00    3.20
   0   3   0    7.80    4.60
   0   3   0    6.00    5.40
   1  -3   0 2814.72   52.39
   1  -3   0 2704.03   52.79
  -1  -3   0 2775.92   52.29
   1  -3   0 2733.53   51.29
  -1  -3   0 2854.81   51.99
  -1  -3   0 2685.33   49.99
  -1   3   0 2759.22   53.69
  -1   3   0 2759.02   52.39
   1   3   0 2645.24   52.09
   1   3   0 2894.61   51.99
   1   3   0 2839.92   51.89
  -1   3   0 2612.94   51.09
  -1   3   0 2797.62   52.89
   2  -3   0 4439.46   83.79
  -2  -3   0 4514.95   82.19
   2  -3   0 4434.16   79.59
  -2  -3   0 4542.65   90.19
  -2  -3   0 4340.07   76.59
  -2  -3   0 4280.67   78.19
   2   3   0 4425.56   78.39
  -2   3   0 4465.05   87.99
  -2   3   0 4293.67   81.39
   2   3   0 4484.65   81.89
   2   3   0 4530.15   80.99
  -2   3   0 4252.17   81.69
  -2   3   0 4318.47   84.79
  -3  -3   0 1709.03   39.50
   3  -3   0 1670.23   35.30
  -3  -3   0 1645.44   36.20
   3  -3   0 1720.53   41.40
  -3  -3   0 1655.43   37.30
   3   3   0 1707.23   39.30
  -3   3   0 1683.03   40.50
   3   3   0 1698.43   37.40
   3   3   0 1716.13   36.30
  -3   3   0 1704.03   41.60
  -3   3   0 1665.63   35.20
  -3   3   0 1693.73   38.30
  -3   3   0 1681.03   38.60
  -4  -3   0 1831.22   42.10
  -4  -3   0 1805.22   41.50
  -4  -3   0 1832.32   41.90
   4  -3   0 1786.12   37.70
   4  -3   0 1812.02   38.90
   4  -3   0 1815.52   46.00
  -4  -3   0 1803.02   44.00
   4  -3   0 1709.13   43.90
  -4   3   0 1825.92   45.00
  -4   3   0 1869.91   46.80
  -4   3   0 1765.52   42.60
   4   3   0 1836.02   41.90
   4   3   0 1827.42   44.10
  -4   3   0 1764.62   38.80
  -4   3   0 1838.82   43.40
   4   3   0 1829.62   41.50
  -5  -3   0  559.54   25.40
   5  -3   0  530.75   25.10
  -5  -3   0  539.35   21.70
  -5  -3   0  540.05   23.10
   5  -3   0  523.05   23.30
   5  -3   0  566.14   19.50
  -5  -3   0  549.35   22.50
   5  -3   0  517.15   16.90
  -5   3   0  542.25   26.90
  -5   3   0  549.05   24.40
   5   3   0  541.35   21.70
  -5   3   0  532.35   24.90
   5   3   0  538.25   24.10
   5   3   0  530.55   22.10
  -5   3   0  538.85   19.10
  -6  -3   0  155.58   19.90
   6  -3   0  186.78   20.60
   6  -3   0  191.48   15.40
  -6  -3   0  172.38   17.20
   6  -3   0  163.48   11.30
  -6  -3   0  186.68   18.00
  -6   3   0  175.58   20.50
  -6   3   0  200.18   28.10
   6   3   0  120.99   15.50
   6   3   0  167.38   16.50
   6   3   0  184.98   18.50
  -6   3   0  158.58   14.10
  -7  -3   0  490.35   30.00
  -7  -3   0  508.45   25.50
  -7  -3   0  504.35   29.90
  -7  -3   0  554.34   27.60
  -7   3   0  514.75   22.40
  -7   3   0  553.04   34.70
  -7   3   0  508.85   29.10
  -7   3   0  538.85   30.10
   7   3   0  468.25   26.70
   8  -3   0   23.40   13.40
  -8  -3   0   51.99   13.50
  -8  -3   0   34.60   14.70
   8  -3   0   34.90   13.20
  -8  -3   0   24.30   15.40
  -8  -3   0   29.50   14.50
  -8   3   0   18.20   18.80
   8   3   0    7.50    7.60
  -8   3   0  -10.70   15.40
  -8   3   0   64.09   16.60
  -8   3   0   36.50   14.60
  -8   3   0   42.50   16.80
   8   3   0   50.79   19.20
  -1  -4   0 1514.95   31.60
  -1  -4   0 1465.95   31.80
   1  -4   0 1479.05   31.30
   1  -4   0 1428.16   33.40
  -1  -4   0 1476.65   32.10
   1  -4   0 1448.96   31.90
   1   4   0 1482.65   31.80
   1   4   0 1483.25   33.20
  -1   4   0 1468.65   32.00
   1   4   0 1484.15   32.30
  -1   4   0 1442.56   32.00
   2  -4   0 1808.82   37.50
   2  -4   0 1819.02   39.60
  -2  -4   0 1792.32   34.90
   2  -4   0 1735.13   40.90
   2  -4   0 1790.72   41.10
  -2  -4   0 1855.11   39.70
  -2  -4   0 1872.81   39.90
  -2   4   0 1813.32   39.30
   2   4   0 1848.72   34.20
  -2   4   0 1810.02   41.30
   2   4   0 1852.01   39.60
   2   4   0 1847.42   38.60
  -2   4   0 1834.22   41.90
  -2   4   0 1813.02   37.60
   2   4   0 1902.61   38.80
   3  -4   0 1722.73   37.80
   3  -4   0 1776.92   43.30
  -3  -4   0 1798.62   41.40
  -3  -4   0 1742.33   40.60
  -3  -4   0 1768.52   37.10
  -3  -4   0 1788.02   33.20
   3   4   0 1785.02   39.20
   3   4   0 1819.92   40.60
  -3   4   0 1730.73   37.50
  -3   4   0 1743.63   40.60
   3   4   0 1795.12   41.30
  -3   4   0 1828.32   43.40
  -3   4   0 1800.82   43.90
   4  -4   0 1110.79   27.90
   4  -4   0 1143.69   34.80
   4  -4   0 1108.29   33.40
  -4  -4   0 1112.09   32.90
  -4  -4   0 1141.09   29.60
   4  -4   0 1109.09   27.80
   4   4   0 1151.28   29.10
   4   4   0 1156.48   33.20
  -4   4   0 1146.29   32.20
  -4   4   0 1104.89   31.70
  -4   4   0 1163.28   35.80
   4   4   0 1165.98   30.70
  -4   4   0 1127.69   28.00
  -4   4   0 1093.89   33.90
  -5  -4   0  312.37   18.40
  -5  -4   0  306.37   20.90
   5  -4   0  278.27   26.30
   5  -4   0  283.07   15.10
   5  -4   0  297.77   14.40
  -5  -4   0  285.77   18.10
  -5  -4   0  315.47   18.50
   5  -4   0  263.27   22.50
   5   4   0  303.97   17.10
   5   4   0  320.87   23.70
  -5   4   0  278.67   14.80
  -5   4   0  285.17   20.40
   5   4   0  307.77   17.60
  -5   4   0  281.77   29.00
  -5   4   0  328.37   23.30
  -5   4   0  295.77   19.80
  -6  -4   0  100.49   14.00
   6  -4   0   97.19   11.40
  -6  -4   0  110.49   14.90
  -6  -4   0  111.49   15.40
   6  -4   0   82.89   14.10
   6  -4   0  121.99   14.20
  -6  -4   0   56.39   13.70
  -6   4   0  108.39   11.60
  -6   4   0   83.79   14.60
   6   4   0   69.59   10.80
   6   4   0  107.49   15.10
  -6   4   0   95.29   15.50
   6   4   0   99.69   13.10
  -6   4   0   80.59   15.20
  -7  -4   0   91.19   16.30
   7  -4   0   87.19   16.80
   7  -4   0  125.89   15.70
  -7  -4   0  101.39   15.10
  -7  -4   0  138.09   16.10
  -7  -4   0  125.79   16.90
  -7   4   0  105.39   18.20
  -7   4   0  146.59   19.30
  -7   4   0  119.59   18.30
  -7   4   0  121.39   12.70
   7   4   0   99.99   13.60
  -8  -4   0   30.00   13.20
  -8  -4   0   29.10   13.30
   8  -4   0   22.90   14.10
  -8  -4   0   15.60   13.10
   8  -4   0   25.20   13.70
  -8  -4   0   20.00   16.30
  -8   4   0   33.40   16.40
   8   4   0    9.30   18.20
  -8   4   0   24.40   14.00
  -8   4   0   14.10   17.70
  -8   4   0   37.00   16.20
   8   4   0   19.20   10.60
  -8   4   0   26.60   15.50
   8   4   0   19.80   13.50
   0  -5   0    5.70    6.10
   0  -5   0    3.00    6.80
   0  -5   0   -0.40    3.90
   0  -5   0    5.70    6.40
   0   5   0    2.40    6.50
   0   5   0    6.70    3.70
   0   5   0   -1.80    5.60
  -1  -5   0  273.67   13.90
  -1  -5   0  254.17   13.10
  -1  -5   0  286.17   13.60
   1  -5   0  275.57   14.00
  -1  -5   0  273.97   12.40
   1  -5   0  268.07   12.90
   1  -5   0  338.27   18.10
   1   5   0  277.57   13.20
  -1   5   0  272.87   14.50
  -1   5   0  279.27   13.80
  -1   5   0  297.77   13.30
   1   5   0  270.77   13.90
   1   5   0  256.67   13.30
   2  -5   0 4087.39   81.29
  -2  -5   0 4063.79   78.79
   2  -5   0 4014.40   80.09
   2  -5   0 4172.78   78.99
   2  -5   0 4189.38   80.49
  -2  -5   0 4151.18   78.49
  -2  -5   0 4088.09   74.49
  -2   5   0 4173.88   80.59
   2   5   0 4132.29   77.99
  -2   5   0 3948.10   80.99
   2   5   0 4217.98   78.49
   2   5   0 4019.10   78.69
  -2   5   0 4060.49   76.79
   2   5   0 4163.88   70.89
  -2   5   0 4058.89   78.49
  -3  -5   0 1537.25   31.90
  -3  -5   0 1543.55   38.10
   3  -5   0 1589.94   35.30
   3  -5   0 1561.34   40.10
  -3  -5   0 1548.95   38.20
   3  -5   0 1625.74   36.20
   3  -5   0 1520.45   40.20
  -3   5   0 1566.94   37.90
   3   5   0 1576.14   36.50
   3   5   0 1557.54   38.40
   3   5   0 1570.44   32.20
  -3   5   0 1572.54   41.00
  -3   5   0 1567.64   35.10
  -4  -5   0   51.09   10.80
   4  -5   0   39.00    9.50
   4  -5   0   55.79   10.80
  -4  -5   0   44.00    4.20
  -4  -5   0   49.60   10.10
   4  -5   0   57.69    8.10
  -4  -5   0   45.80    7.60
   4  -5   0   40.00    7.40
  -4   5   0   52.29    9.40
   4   5   0   51.49    9.20
  -4   5   0   89.29   12.10
   4   5   0   69.79    9.80
  -4   5   0   67.09   15.40
   4   5   0   41.50   10.50
  -4   5   0   46.90   10.90
  -4   5   0   36.20    7.50
  -5  -5   0  282.37   21.40
   5  -5   0  264.57   20.60
   5  -5   0  274.57   15.60
   5  -5   0  265.57   20.80
   5  -5   0  251.87   15.10
  -5  -5   0  257.27   20.00
  -5  -5   0  262.67   17.10
  -5   5   0  280.57   20.80
  -5   5   0  275.97   15.20
  -5   5   0  287.37   19.20
   5   5   0  300.47   23.30
  -5   5   0  295.77   20.00
  -5   5   0  291.57   24.00
   5   5   0  278.17   17.20
   5   5   0  278.67   15.90
  -6  -5   0  456.45   24.30
   6  -5   0  481.05   20.60
   6  -5   0  462.55   18.90
  -6  -5   0  471.75   23.70
  -6  -5   0  437.36   27.10
  -6   5   0  441.56   20.10
   6   5   0  459.85   22.20
  -6   5   0  483.15   31.50
   6   5   0  453.95   26.80
  -6   5   0  461.65   26.20
  -6   5   0  474.55   27.80
   6   5   0  460.65   22.90
  -7  -5   0  208.78   25.40
  -7  -5   0  178.48   21.30
  -7  -5   0  192.78   21.30
   7  -5   0  207.68   17.10
   7   5   0  200.98   19.90
  -7   5   0  154.28   20.20
  -7   5   0  221.28   17.30
  -7   5   0  181.18   22.40
  -7   5   0  211.88   23.70
   7   5   0  192.98   24.80
  -8  -5   0   53.99   18.10
   8  -5   0   18.60   14.30
  -8  -5   0   32.00   14.30
  -8  -5   0   30.70   12.50
   8  -5   0   42.20   16.50
   8   5   0   33.00   14.20
  -8   5   0   45.10   11.60
  -8   5   0   43.70   16.60
  -8   5   0   24.20   15.40
  -8   5   0   -8.10   16.50
  -8   5   0   31.40   17.20
   8   5   0   35.00   15.30
   0  -6   0  552.44   15.80
   0  -6   0  561.04   20.40
   0   6   0  603.24   18.10
   0   6   0  572.54   15.70
   0   6   0  608.94   20.70
   0   6   0  682.53   20.70
  -1  -6   0 1350.56   32.80
   1  -6   0 1351.96   32.40
   1  -6   0 1358.36   32.40
   1  -6   0 1306.57   34.20
  -1  -6   0 1320.37   30.80
  -1  -6   0 1343.37   33.00
   1  -6   0 1396.46   32.00
   1  -6   0 1385.76   33.10
   1   6   0 1372.46   33.20
  -1   6   0 1323.07   32.60
  -1   6   0 1362.46   31.80
  -1   6   0 1294.77   34.20
   1   6   0 1370.46   32.90
   1   6   0 1354.26   31.50
   2  -6   0 1221.78   31.80
  -2  -6   0 1177.48   30.90
   2  -6   0 1200.48   32.30
  -2  -6   0 1198.98   27.60
   2  -6   0 1216.78   33.80
   2  -6   0 1232.28   30.00
  -2  -6   0 1200.38   31.50
   2  -6   0 1159.68   30.50
   2   6   0 1224.18   30.70
   2   6   0 1185.68   30.80
   2   6   0 1203.28   31.70
  -2   6   0 1206.48   31.30
  -2   6   0 1262.27   32.80
  -2   6   0 1220.38   34.00
   3  -6   0  476.55   22.30
  -3  -6   0  487.75   15.00
   3  -6   0  493.95   20.90
  -3  -6   0  486.85   21.20
  -3  -6   0  513.95   21.20
   3  -6   0  504.55   19.40
   3  -6   0  491.35   18.10
   3  -6   0  504.15   22.30
  -3   6   0  480.05   17.90
  -3   6   0  496.85   23.00
   3   6   0  483.35   18.90
   3   6   0  478.65   13.00
   3   6   0  482.85   21.00
  -3   6   0  495.55   20.30
   3   6   0  514.45   19.60
   4  -6   0  797.02   30.50
   4  -6   0  804.52   25.00
  -4  -6   0  806.82   28.00
  -4  -6   0  822.72   28.70
   4  -6   0  800.72   24.10
   4   6   0  803.32   25.30
  -4   6   0  806.32   27.40
  -4   6   0  811.72   30.60
   4   6   0  837.42   21.70
  -4   6   0  811.02   24.10
  -4   6   0  784.52   31.20
  -4   6   0  838.62   27.20
   4   6   0  783.22   28.20
  -5  -6   0   54.19   11.70
   5  -6   0   62.49   10.30
  -5  -6   0   62.69   13.60
   5  -6   0   76.79   14.90
   5  -6   0   63.39   14.10
   5  -6   0   57.79    9.50
  -5   6   0   61.99   12.80
   5   6   0   54.59    8.00
  -5   6   0   50.89   13.20
  -5   6   0   53.79   14.60
   5   6   0   65.19   11.90
   5   6   0   74.89   13.90
  -5   6   0   64.49   11.90
  -5   6   0   59.79    9.50
   6  -6   0  202.98   22.90
  -6  -6   0  228.78   21.40
  -6  -6   0  256.07   22.60
  -6  -6   0  195.28   23.40
   6  -6   0  234.58   16.40
   6  -6   0  226.08   16.70
  -6   6   0  285.07   29.60
  -6   6   0  242.18   23.40
   6   6   0  253.37   17.00
   6   6   0  171.88   21.00
  -6   6   0  257.67   25.40
  -6   6   0  230.58   16.70
   6   6   0  234.58   18.40
   7  -6   0   50.69   10.90
  -7  -6   0   71.89   15.90
  -7  -6   0   78.59   16.00
   7  -6   0   54.49   19.30
  -7  -6   0   74.69   16.50
   7  -6   0   64.59   18.10
  -7   6   0   51.29   18.90
  -7   6   0   77.79   15.90
  -7   6   0   65.79   21.50
  -7   6   0   91.39   18.90
  -7   6   0   87.59   16.90
   7   6   0   55.49   19.00
  -8  -6   0   19.40   14.50
   8  -6   0    9.60   21.50
  -8  -6   0   42.60   22.50
   8  -6   0   41.30   30.30
   8  -6   0   38.90   10.80
  -8   6   0  -13.60   31.00
  -8   6   0   20.40   10.70
   8   6   0   44.60   13.80
   8   6   0   48.20   22.60
   8   6   0    2.00    4.80
  -8   6   0    2.40   13.60
  -8   6   0    8.50   14.50
   0  -7   0    4.60    7.90
   0  -7   0    1.60    4.20
   0  -7   0    5.00    6.70
   0  -7   0    2.80    6.10
   0   7   0    3.00    6.00
   0   7   0    4.30    6.50
   0   7   0    5.00    7.60
   0   7   0    3.50    4.50
  -1  -7   0  550.54   20.30
  -1  -7   0  519.85   18.80
  -1  -7   0  492.85   18.20
   1  -7   0  467.25   20.70
   1  -7   0  476.75   19.90
   1  -7   0  474.65   19.20
   1  -7   0  485.45   18.20
   1  -7   0  474.45   19.30
  -1  -7   0  521.25   19.80
  -1   7   0  563.54   25.80
   1   7   0  536.55   18.60
  -1   7   0  483.95   17.40
   1   7   0  511.35   19.70
   1   7   0  560.34   20.50
  -1   7   0  475.75   19.40
   2  -7   0  296.47   17.00
   2  -7   0  268.97   15.50
  -2  -7   0  257.77   16.30
  -2  -7   0  270.47   16.70
  -2  -7   0  266.77   13.70
   2  -7   0  280.67   16.40
   2  -7   0  290.67   17.10
   2  -7   0  266.97   18.10
  -2   7   0  267.47   16.00
   2   7   0  268.07   15.70
   2   7   0  258.67   15.90
  -2   7   0  367.46   23.90
  -2   7   0  297.57   17.20
   2   7   0  259.17   16.20
   3  -7   0  127.79   15.80
   3  -7   0  151.98   15.30
   3  -7   0  161.28   15.00
   3  -7   0  135.99   12.80
  -3  -7   0  104.19   10.30
  -3  -7   0  119.09   12.90
  -3  -7   0  121.19   13.20
   3  -7   0  113.59   15.80
  -3   7   0  124.19   17.00
   3   7   0  149.59   14.10
   3   7   0  140.99   15.90
  -3   7   0  141.89   14.40
  -3   7   0  141.19   16.90
   3   7   0  117.29   13.50
   4  -7   0   12.30    8.60
   4  -7   0    9.50    8.60
  -4  -7   0   17.10   10.00
   4  -7   0    6.20    7.20
  -4  -7   0    5.00    9.10
  -4  -7   0    6.00    5.00
   4  -7   0   23.40   15.20
  -4   7   0    5.60    9.70
  -4   7   0   12.00   10.10
  -4   7   0    8.50    9.40
   4   7   0   13.00    8.10
   4   7   0   11.60    7.20
  -4   7   0   15.10    7.90
   4   7   0    5.20    4.10
   4   7   0   16.20    9.30
   5  -7   0   14.20    8.50
   5  -7   0   15.70    8.30
  -5  -7   0   18.20   12.70
  -5  -7   0   14.20   11.20
  -5  -7   0   16.70    4.50
   5  -7   0   13.40   16.30
   5  -7   0   21.10   10.80
   5   7   0   22.60    6.30
  -5   7   0   11.20    6.80
  -5   7   0   17.50   17.80
  -5   7   0   14.00   10.70
  -5   7   0   21.80   17.30
   5   7   0   10.70    7.70
   5   7   0   12.20   10.10
  -5   7   0   16.20    8.80
   6  -7   0  271.67   17.80
  -6  -7   0  271.07   25.60
   6  -7   0  363.76   33.00
   6  -7   0  258.17   25.50
   6  -7   0  309.27   21.40
  -6  -7   0  263.57   23.40
  -6   7   0  276.47   25.40
  -6   7   0  270.47   18.40
  -6   7   0  246.88   29.40
   6   7   0  255.27   19.40
   7  -7   0   77.99   22.90
  -7  -7   0   68.29   15.60
   7  -7   0   47.50   16.20
  -7  -7   0   66.79   16.00
   7  -7   0   72.89   12.00
  -7  -7   0   77.59   16.00
   7  -7   0   47.10    9.80
  -7   7   0   90.49   20.40
   7   7   0   75.69   22.40
  -7   7   0   66.69   15.50
  -7   7   0   38.30   16.60
  -7   7   0   63.69   12.00
   7   7   0   67.59   12.90
  -7   7   0   44.20   16.60
   0  -8   0 1137.89   31.50
   0  -8   0 1084.69   32.10
   0  -8   0  972.40   29.40
   0  -8   0 1036.50   29.70
   0   8   0 1154.08   28.60
   0   8   0 1070.19   25.50
   0   8   0 1196.28   31.40
   0   8   0 1120.99   32.50
  -1  -8   0  484.45   19.00
   1  -8   0  465.35   20.30
   1  -8   0  469.95   20.80
  -1  -8   0  478.05   20.50
  -1  -8   0  505.15   19.70
  -1  -8   0  510.05   21.20
   1  -8   0  445.06   21.50
   1  -8   0  479.25   20.20
   1  -8   0  442.06   18.30
  -1   8   0  444.36   21.70
   1   8   0  501.75   20.40
   1   8   0  484.65   21.00
  -1   8   0  454.75   19.90
  -1   8   0  463.75   18.40
  -1   8   0  436.96   17.60
   1   8   0  532.45   19.40
   2  -8   0   35.00    7.80
  -2  -8   0   44.90   10.00
  -2  -8   0   33.10    7.10
  -2  -8   0   59.79   10.60
   2  -8   0   44.00    8.60
   2  -8   0   50.49   12.80
   2  -8   0   37.10    9.50
   2  -8   0   57.89   11.10
   2   8   0   67.99   10.00
   2   8   0   45.30    9.60
  -2   8   0   63.39    9.90
  -2   8   0   78.69   20.80
  -2   8   0   49.60    9.90
   2   8   0   44.80   10.10
  -3  -8   0  558.84   23.90
  -3  -8   0  563.54   19.00
  -3  -8   0  559.04   24.00
   3  -8   0  569.44   21.50
   3  -8   0  562.54   24.10
   3  -8   0  557.14   22.70
   3  -8   0  579.04   25.40
   3  -8   0  543.15   26.00
   3   8   0  545.95   22.10
  -3   8   0  572.64   27.00
  -3   8   0  587.84   25.80
  -3   8   0  560.74   23.30
   3   8   0  560.14   23.60
   4  -8   0  168.78   16.00
  -4  -8   0  145.89   15.90
   4  -8   0  154.48   15.20
   4  -8   0  165.48   22.80
   4  -8   0  119.79   14.80
  -4  -8   0  169.48   18.50
  -4  -8   0  154.98   11.50
  -4   8   0  166.08   20.10
   4   8   0  157.88   16.00
   4   8   0  147.29    6.60
  -4   8   0  138.49   17.00
   4   8   0  145.69   17.30
   5  -8   0   84.59   12.80
  -5  -8   0   76.69   14.10
   5  -8   0   81.59   13.30
   5  -8   0   75.59   13.80
  -5  -8   0   82.99    8.90
   5  -8   0   98.79   12.30
   5   8   0   83.09   12.00
  -5   8   0   70.29   14.60
  -5   8   0   70.19   16.90
  -5   8   0  106.79   12.80
  -5   8   0  104.19   14.00
   5   8   0   58.29    9.60
   5   8   0   83.09   14.90
  -6  -8   0   29.40   14.90
  -6  -8   0   21.60   12.60
   6  -8   0   17.80    9.70
   6  -8   0   18.70   12.80
   6  -8   0   37.90   13.90
   6  -8   0   31.30   10.00
  -6   8   0   10.90    9.90
  -6   8   0   11.90   14.50
   6   8   0    5.20    7.90
  -6   8   0   17.00   12.00
   6   8   0   25.80   10.00
  -6   8   0   17.10    9.70
  -7  -8   0   52.79   16.80
   7  -8   0   64.69   11.80
  -7  -8   0   56.89   17.00
  -7  -8   0   35.40   15.00
   7  -8   0   42.30   14.70
   7  -8   0   73.79   19.70
   7  -8   0   58.69   10.70
  -7   8   0   62.09   18.50
   7   8   0   50.39   16.00
   7   8   0   53.09   12.60
  -7   8   0   55.29   12.00
  -7   8   0   45.00   20.30
  -7   8   0   71.09   15.30
  -7   8   0   40.90   13.80
   0  -9   0   -3.00    4.60
   0  -9   0   -2.80    8.70
   0  -9   0   -5.00    6.30
   0  -9   0    2.40    9.40
   0   9   0    1.70    5.30
   0   9   0    1.20    8.40
   0   9   0   -3.70    6.80
  -1  -9   0  438.06   21.10
  -1  -9   0  450.35   21.80
  -1  -9   0  439.96   19.60
   1  -9   0  424.16   21.20
   1  -9   0  469.55   22.70
   1  -9   0  426.66   21.20
   1  -9   0  419.96   18.30
  -1  -9   0  414.46   19.20
   1  -9   0  422.66   19.80
  -1   9   0  431.06   20.00
  -1   9   0  435.36   18.50
  -1   9   0  532.15   28.60
   1   9   0  448.06   21.50
   1   9   0  398.06   19.80
  -1   9   0  426.76   18.00
   1   9   0  423.56   19.20
   2  -9   0  559.44   23.10
   2  -9   0  549.85   23.10
   2  -9   0  617.94   25.30
  -2  -9   0  614.84   25.10
  -2  -9   0  596.94   23.80
  -2  -9   0  571.14   21.10
   2  -9   0  553.24   26.70
   2  -9   0  565.94   23.70
   2   9   0  598.74   24.20
   2   9   0  616.64   24.30
  -2   9   0  602.04   23.80
   2   9   0  588.54   23.20
  -2   9   0  566.84   26.60
  -2   9   0  581.64   23.90
   3  -9   0   41.00   10.30
   3  -9   0   69.79   11.50
   3  -9   0   61.39   10.80
  -3  -9   0   55.09    9.00
  -3  -9   0   56.69   12.40
  -3  -9   0   61.79   11.80
   3  -9   0   76.59   15.30
  -3   9   0   69.69   11.90
  -3   9   0   68.29   13.50
  -3   9   0   48.30   13.50
   3   9   0   44.50   10.00
   3   9   0   32.60   10.20
  -4  -9   0  118.29   15.00
   4  -9   0  144.79   20.20
   4  -9   0  151.38   16.00
   4  -9   0  139.79   14.80
   4  -9   0  216.78   26.40
  -4  -9   0  113.09   12.30
  -4  -9   0  161.98   18.40
   4   9   0  121.49   13.10
  -4   9   0  127.59   16.50
   4   9   0  142.79   16.40
  -4   9   0  159.08   21.30
   4   9   0  122.89   14.90
  -5  -9   0   57.19   15.80
  -5  -9   0   50.79    7.50
   5  -9   0   69.89   16.90
   5  -9   0   67.19   12.60
   5  -9   0   54.69   11.00
   5  -9   0   47.30   13.40
  -5  -9   0   23.60   12.40
  -5   9   0   62.19   13.20
  -5   9   0   39.80   15.60
  -5   9   0   72.99   21.40
   5   9   0   33.60    8.90
   5   9   0   51.49   14.20
   5   9   0   66.69   13.10
   6  -9   0  197.98   27.20
   6  -9   0  197.38   18.90
   6  -9   0  212.98   26.50
  -6  -9   0  202.18   23.00
  -6  -9   0  203.38   25.50
   6  -9   0  233.08   18.50
  -6   9   0  149.99   20.80
   6   9   0  208.68   24.80
  -6   9   0  236.98   26.30
  -6   9   0  212.48   21.90
  -6   9   0  233.58   26.80
   7  -9   0   26.70   10.80
  -7  -9   0   29.60   17.80
   7  -9   0   29.90   16.80
  -7  -9   0   23.10   15.60
   7  -9   0   17.90   17.20
  -7  -9   0   35.90   20.20
  -7   9   0   23.90   19.10
  -7   9   0   28.40   13.80
  -7   9   0   34.40   15.20
   7   9   0   17.90   15.90
   7   9   0   14.40   17.60
  -7   9   0   29.70   15.50
   0 -10   0  451.85   22.60
   0 -10   0  504.05   23.80
   0 -10   0  533.25   22.50
   0 -10   0  468.35   16.30
   0 -10   0  559.24   24.70
   0  10   0  537.15   21.20
   0  10   0  483.45   16.80
   0  10   0  509.75   24.20
   1 -10   0   23.70    7.50
  -1 -10   0   10.30    9.00
  -1 -10   0    8.40    7.20
   1 -10   0   19.10   11.30
   1 -10   0   18.60   10.30
  -1 -10   0   16.90   10.70
   1 -10   0    3.80    9.70
   1 -10   0    2.90   10.20
  -1  10   0   16.00    7.70
   1  10   0   11.50    9.20
   1  10   0   20.30    8.40
  -1  10   0   16.00    7.90
  -1  10   0   10.10   10.70
  -1  10   0   13.30    9.30
   1  10   0    6.20   10.00
   2 -10   0  221.88   30.60
   2 -10   0  136.09   14.80
   2 -10   0  145.59   16.60
  -2 -10   0   99.89   10.70
  -2 -10   0  111.59   13.50
   2 -10   0  102.99   13.10
   2 -10   0  138.09   16.60
  -2 -10   0  117.69   13.20
  -2  10   0  154.48   16.50
  -2  10   0  135.19   18.00
  -2  10   0  149.88   15.10
  -2  10   0   83.09   12.10
   2  10   0  117.09   13.60
   2  10   0  119.99   16.40
   2  10   0  116.59   13.30
  -3 -10   0  317.37   22.60
  -3 -10   0  302.47   18.00
   3 -10   0  377.26   23.70
   3 -10   0  383.46   22.10
  -3 -10   0  354.76   38.20
   3 -10   0  374.86   21.30
   3 -10   0  316.37   35.40
   3 -10   0  366.16   32.50
   3  10   0  317.17   21.50
  -3  10   0  362.26   24.40
  -4 -10   0  277.47   23.40
  -4 -10   0  317.67   23.30
   4 -10   0  347.57   20.80
   4 -10   0  325.37   24.10
  -4 -10   0  299.97   17.20
   4 -10   0  341.07   22.70
   4 -10   0  379.26   27.90
   4 -10   0  339.77   25.30
   4  10   0  317.37   23.20
   4  10   0  334.97   26.20
   4  10   0  297.27   18.20
  -4  10   0  366.66   28.40
  -4  10   0  328.87   38.20
  -5 -10   0   26.80   14.40
   5 -10   0   35.40   11.00
   5 -10   0   13.80   11.70
  -5 -10   0   28.40    7.50
   5 -10   0   21.10   16.60
  -5 -10   0   25.20   14.20
   5 -10   0   -1.50    7.10
  -5  10   0   19.40   11.40
  -5  10   0   11.60   13.90
   5  10   0   -6.00    8.10
  -5  10   0   21.10   15.60
   5  10   0   -0.80    7.80
   5  10   0   36.50   15.20
  -6 -10   0   20.20   13.80
   6 -10   0   37.20   11.30
  -6 -10   0   14.00   13.00
  -6 -10   0   21.90    5.50
   6 -10   0   26.30   19.10
   6 -10   0   45.10   22.30
  -6  10   0   32.20   13.40
  -6  10   0   23.30   18.00
  -6  10   0    7.10   15.20
  -6  10   0   17.70   12.90
   6  10   0    2.40    6.90
   6  10   0   19.90   10.10
   6  10   0   29.40   15.30
   0 -11   0   -1.40   10.80
   0 -11   0    3.90    5.30
   0 -11   0   12.70   10.10
   0 -11   0   -6.00    8.30
   0 -11   0   -2.30    9.30
   0  11   0    3.80    6.00
   0  11   0   -2.90    8.00
   0  11   0    2.10    9.60
   0  11   0    6.40   10.70
  -1 -11   0  436.66   24.40
   1 -11   0  518.65   25.20
   1 -11   0  463.85   20.40
   1 -11   0  488.45   24.00
  -1 -11   0  463.85   25.50
   1 -11   0  518.65   25.80
   1 -11   0  472.75   26.00
  -1 -11   0  488.05   23.60
  -1  11   0  449.76   25.80
  -1  11   0  471.65   20.80
   1  11   0  490.65   22.10
  -1  11   0  482.85   23.70
   1  11   0  479.25   25.50
  -1  11   0  476.65   21.30
   1  11   0  486.55   24.00
   2 -11   0  158.48   17.80
   2 -11   0  164.28   17.80
   2 -11   0  117.29   15.60
  -2 -11   0  154.48   18.90
  -2 -11   0  159.28   17.30
   2 -11   0  120.69   15.00
  -2 -11   0  150.18   17.60
  -2  11   0  172.68   19.30
   2  11   0  159.88   17.40
   2  11   0  171.38   18.90
  -2  11   0  172.18   15.60
  -2  11   0  169.18   21.10
   3 -11   0  512.85   25.70
  -3 -11   0  526.05   26.70
   3 -11   0  534.55   27.80
   3 -11   0  554.94   25.80
   3 -11   0  570.64   38.00
  -3 -11   0  498.95   26.80
  -3 -11   0  509.65   22.90
   3 -11   0  518.45   30.90
   3  11   0  520.75   25.30
  -3  11   0  502.15   30.80
   3  11   0  482.55   27.90
   4 -11   0   13.90    9.90
  -4 -11   0   13.60   12.60
  -4 -11   0   12.50    8.30
   4 -11   0   34.70   14.20
  -4 -11   0   12.20   12.50
   4 -11   0   11.30   11.70
   4 -11   0   -0.40    9.90
  -4  11   0    0.00   12.60
   4  11   0   14.20   10.50
   4  11   0   -0.90    4.10
  -4  11   0    5.60   14.00
   4  11   0   28.70   11.60
  -5 -11   0   20.70   14.00
   5 -11   0    9.70   10.70
   5 -11   0   11.30   12.00
  -5 -11   0   19.20   14.10
   5 -11   0   41.10   18.40
  -5 -11   0   17.70    8.20
   5 -11   0   13.40   12.40
   5  11   0    5.50    6.00
  -5  11   0   43.70   29.50
  -5  11   0   -1.30   14.90
  -5  11   0   21.00   13.30
  -5  11   0   10.10   14.00
   5  11   0    5.00    6.30
   6 -11   0   63.59   13.20
  -6 -11   0   46.90    7.70
  -6 -11   0   48.70   15.80
   6 -11   0   75.29   15.30
  -6 -11   0   51.99   15.50
   6 -11   0   50.89   16.10
   6 -11   0   56.09   17.00
  -6  11   0   58.29   19.40
  -6  11   0   55.89   20.50
  -6  11   0   53.69   13.90
  -6  11   0   33.60   14.50
   6  11   0   39.00   23.60
   0 -12   0   37.70   10.10
   0 -12   0   38.00   10.80
   0 -12   0   69.59   14.60
   0 -12   0   74.19   15.10
   0  12   0   76.89   11.50
   0  12   0   74.69    8.20
   0  12   0   79.59   15.10
  -1 -12   0   39.40   13.70
   1 -12   0   22.30   11.00
   1 -12   0   16.90   11.90
   1 -12   0   14.10   10.80
   1 -12   0   19.70   17.40
   1 -12   0   19.10    7.80
  -1 -12   0   14.80   11.10
  -1 -12   0   21.90    9.30
  -1  12   0   26.20    8.80
  -1  12   0   24.30    9.60
   1  12   0   23.60   11.80
   1  12   0   12.90    8.90
  -1  12   0   10.90   12.40
   2 -12   0  122.49   19.60
  -2 -12   0   75.79   12.90
   2 -12   0  110.69   13.70
   2 -12   0   86.49   14.40
  -2 -12   0  104.99   16.40
  -2 -12   0   81.59   13.30
   2  12   0  112.99   14.70
   2  12   0  105.19   15.90
  -2  12   0  154.18   31.10
  -2  12   0   81.89   11.10
  -3 -12   0    0.80   11.60
  -3 -12   0   11.70    9.80
  -3 -12   0   30.80   12.90
   3 -12   0    3.00   15.80
   3 -12   0   15.90   13.40
   3 -12   0   20.90   10.90
   3 -12   0   24.50   14.70
   3  12   0   14.00   10.90
  -3  12   0    7.60   12.00
   3  12   0   20.00   11.70
  -3  12   0   22.70    9.40
   4 -12   0   11.70   12.20
  -4 -12   0   -2.80   12.00
  -4 -12   0   20.80   13.60
   4 -12   0   11.10   11.30
   4 -12   0   22.30   11.00
   4 -12   0   20.40   12.90
  -4 -12   0    6.40   11.20
   4 -12   0   15.60   12.80
   4  12   0    8.40    8.00
   4  12   0    7.60    9.80
  -4  12   0   21.50   25.30
  -4  12   0   12.50   14.50
   4  12   0   18.30   12.00
   5 -12   0   -9.00   13.80
   5 -12   0   -0.60   12.90
   5 -12   0    1.50   10.40
  -5 -12   0  -24.30   12.10
   5 -12   0   15.50   18.30
  -5 -12   0    8.10   12.00
  -5 -12   0    8.10    8.60
   5  12   0   15.00    6.70
  -5  12   0   -7.30   16.60
  -5  12   0   -9.50   13.60
  -5  12   0    7.90   11.50
  -5  12   0    3.10   13.10
   5  12   0  -10.70   11.20
   5  12   0    5.70    8.00
   0 -13   0   -4.20   11.30
   0 -13   0   -3.00   11.40
   0 -13   0    9.60   11.90
   0 -13   0  -15.90   10.90
   0  13   0    6.30    8.80
   0  13   0   15.80   11.70
  -1 -13   0   56.19   15.10
  -1 -13   0   40.50   13.10
   1 -13   0   24.80   13.00
   1 -13   0   37.20   16.40
   1 -13   0   42.40    9.10
  -1 -13   0   41.20   14.50
   1 -13   0   58.09   14.50
   1 -13   0   30.80   13.20
  -1 -13   0   33.20   11.70
  -1  13   0   27.00    9.80
  -1  13   0   30.60    9.80
  -1  13   0   31.90   12.60
   1  13   0   40.10   12.90
   1  13   0   42.00   10.90
   2 -13   0   25.40   14.50
  -2 -13   0   37.60   13.10
   2 -13   0   19.50   15.10
   2 -13   0   37.80   10.80
  -2 -13   0   22.00   10.60
   2 -13   0   38.00   13.60
  -2  13   0   11.00   12.80
   2  13   0   37.10   13.80
  -2  13   0   19.50   11.40
   2  13   0   37.30   11.70
  -2  13   0   31.90   10.30
   3 -13   0    2.60   14.00
   3 -13   0    8.70   11.80
   3 -13   0   14.90   17.20
   3 -13   0    0.90   10.60
  -3 -13   0   18.00   14.20
  -3 -13   0   10.60   11.70
  -3 -13   0    8.00   10.30
   3 -13   0   15.70   11.50
   3  13   0   11.00   10.80
   3  13   0   18.40   16.40
  -3  13   0    5.00   15.30
  -3  13   0    4.00   12.10
  -3  13   0   15.10    9.90
   3  13   0    2.10   10.80
  -4 -13   0   11.60   13.40
   4 -13   0   19.80   11.70
   4 -13   0   14.80   11.90
   4 -13   0   25.90   13.80
  -4 -13   0   12.50   13.10
   4 -13   0   20.90   13.30
  -4 -13   0   10.80    9.90
   4 -13   0    0.70    9.40
   4  13   0   11.00    7.60
  -4  13   0    6.20   13.90
  -4  13   0    0.10   14.30
  -4  13   0   13.80   14.60
  -5 -13   0    6.90   18.80
   5 -13   0   40.80   21.10
  -5 -13   0   20.10   10.90
  -5 -13   0    2.10   14.40
   5 -13   0   43.80   29.30
   5 -13   0   61.59   13.70
   5 -13   0    7.20   10.80
   5  13   0   17.40    8.60
  -5  13   0   11.90   11.90
   5  13   0    2.60   12.60
  -5  13   0   -3.10   17.00
   5  13   0    3.20    6.10
  -5  13   0   23.60   17.20
   0 -14   0  352.76   28.80
   0 -14   0  292.07   25.00
   0 -14   0  380.46   28.10
   0 -14   0  341.87   27.20
   0  14   0  323.47   27.30
   0  14   0  290.87   23.10
   1 -14   0   44.80    9.70
  -1 -14   0   50.99   13.60
   1 -14   0   54.09   17.40
   1 -14   0   49.30   15.00
  -1 -14   0   47.90   15.50
  -1 -14   0   52.29   14.50
   1 -14   0   36.80   12.10
   1 -14   0   39.10   14.50
  -1 -14   0   46.60   16.00
  -1  14   0   47.10   21.20
  -1  14   0   28.90    9.40
   1  14   0   38.00   14.60
   1  14   0   49.70   11.50
  -1  14   0   61.99   17.40
   1  14   0   33.90   19.40
   2 -14   0   72.69   20.30
   2 -14   0   96.99   13.40
   2 -14   0  104.69   17.50
   2 -14   0   87.59   17.70
   2 -14   0  116.29   17.80
  -2 -14   0   92.19   16.80
  -2 -14   0  119.49   17.30
   2  14   0  121.79   18.70
   2  14   0  101.29   14.30
   2  14   0  129.59   34.50
  -2  14   0   86.49   14.50
  -2  14   0  129.79   25.00
  -2  14   0  102.39   19.00
  -3 -14   0   41.20   12.40
   3 -14   0   66.09   18.00
   3 -14   0   49.99   14.40
   3 -14   0   56.39   19.40
   3 -14   0   46.80   14.70
  -3 -14   0   55.29   14.10
  -3 -14   0   27.90   14.00
   3 -14   0   48.70   13.50
   3  14   0   11.20    9.50
   3  14   0   56.29   16.00
  -3  14   0   14.80   21.30
  -3  14   0   27.20   15.00
   3  14   0   16.40   10.70
  -3  14   0   39.50   17.00
  -4 -14   0   13.50   21.90
  -4 -14   0   26.40   14.70
  -4 -14   0   27.60   11.10
   4 -14   0   51.29   22.20
   4 -14   0   18.00   14.70
   4 -14   0    9.00   18.80
   4 -14   0   17.60   12.40
   4 -14   0   30.70   12.70
   4  14   0   23.00   13.50
  -4  14   0    0.10   14.20
   4  14   0   21.20   12.80
  -4  14   0   21.90   17.70
   0 -15   0   13.00   15.80
   0 -15   0    2.70   13.70
   0 -15   0    4.80   14.60
   0 -15   0   -0.30   11.70
   0  15   0    2.00   13.70
   0  15   0   -2.30   12.00
   0  15   0   -2.30    5.10
  -1 -15   0   53.59   15.10
  -1 -15   0   70.89   17.40
   1 -15   0   61.69   16.80
  -1 -15   0   40.70   16.60
   1 -15   0   41.30   15.00
   1 -15   0   80.29   17.40
   1 -15   0   53.29   10.10
   1 -15   0   38.50   12.90
  -1 -15   0  101.29   20.60
   1  15   0   51.19   15.30
   1  15   0   68.89   15.40
  -1  15   0   58.39   15.10
  -2 -15   0   20.40   12.40
   2 -15   0   27.00   18.80
   2 -15   0   23.50   14.50
  -2 -15   0   27.40   15.30
   2 -15   0   18.30   13.50
   2 -15   0   24.90   16.60
  -2 -15   0   51.89   17.40
   2  15   0   34.80   14.20
  -2  15   0    8.10   11.30
  -2  15   0   20.90   13.60
  -2  15   0   43.70   17.10
   2  15   0   38.60   15.50
   3 -15   0   48.10   14.40
  -3 -15   0   68.19   16.50
   3 -15   0   53.19   13.10
   3 -15   0   51.19   16.60
  -3 -15   0   38.90   13.90
   3 -15   0   55.69   17.80
  -3  15   0   42.00   17.20
  -3  15   0   47.50   15.50
   0 -16   0   64.39   25.20
   0 -16   0  133.29   23.90
   0 -16   0   75.19   16.90
   0 -16   0   86.19   18.30
   0  16   0   61.69   19.40
  -1 -16   0  167.78   21.50
   1 -16   0  273.37   33.20
   1 -16   0  243.68   26.60
  -1 -16   0  295.67   29.40
  -1 -16   0  213.78   22.70
   1 -16   0  260.57   28.70
  -1 -16   0  231.28   29.40
   1  16   0  203.98   25.10
  -1  16   0  230.58   29.00
  -9   0   1  -30.10   23.40
  -9   0   1  -12.40   11.90
  -9   0   1   -9.00    9.00
   9   0  -1    6.20   13.90
  -9   0   1  -26.50   15.10
   9   0  -1   -2.10   11.30
  -8   0   1   75.99   15.90
  -8   0   1   46.10   17.10
  -8   0   1   70.89   12.70
  -8   0   1   72.99   17.50
   8   0  -1   79.99   14.90
   7   0  -1  751.42   29.80
  -7   0   1  714.03   24.60
  -7   0   1  747.43   33.30
  -7   0   1  777.72   30.70
  -7   0   1  625.84   46.20
   7   0  -1  762.52   33.50
   6   0  -1  584.34   34.70
  -6   0   1  620.44   28.30
  -6   0   1  627.64   25.20
   6   0  -1  555.24   27.30
  -6   0   1  593.64   20.50
  -6   0   1  648.24   29.30
   5   0  -1  422.56   21.40
   5   0  -1  440.76   18.70
  -5   0   1  436.86   22.50
  -5   0   1  428.06   21.70
   5   0  -1  426.66   10.40
  -5   0   1  419.56   15.70
  -5   0   1  427.76   19.10
  -4   0   1 1046.00   29.90
  -4   0   1 1058.49   30.60
  -4   0   1 1019.30   27.30
   4   0  -1 1019.20   30.10
  -4   0   1 1044.20   24.20
   4   0  -1 1033.20   27.20
   4   0  -1 1058.79   20.40
   3   0  -1  903.21   22.50
  -3   0   1  933.61   20.20
  -3   0   1  908.51   24.80
   3   0  -1  936.01   18.10
  -3   0   1  852.01   32.70
  -3   0   1  938.91   29.70
   3   0  -1  915.51   25.40
   2   0  -1   21.50    5.10
   2   0  -1   12.70    6.00
   2   0  -1   18.00    3.20
  -2   0   1   13.50    3.00
  -2   0   1   19.80    5.80
  -2   0   1   13.50    4.70
  -2   0   1   23.60    6.90
   1   0  -1   65.99    5.40
  -1   0  -1 2516.95   48.10
  -1   0  -1 2512.75   47.00
   1   0   1 2611.94   48.60
   1   0   1 2559.54   47.20
   1   0   1 2442.86   47.00
   1   0   1 2538.45   45.10
  -1   0  -1 2525.05   48.40
   2   0   1 2142.09   44.20
  -2   0  -1 2202.48   45.20
  -2   0  -1 2204.28   43.60
   2   0   1 2228.58   43.70
  -2   0  -1 2205.78   45.70
  -2   0  -1 2211.98   44.50
   2   0   1 2180.88   45.30
   2   0   1 2122.59   44.90
  -3   0  -1  294.77   16.30
   3   0   1  383.26   17.50
   3   0   1  335.67   17.10
   3   0   1  298.87   15.40
  -3   0  -1  296.67   14.40
   3   0   1  322.37   14.90
  -3   0  -1  332.77   17.50
  -4   0  -1 5820.42  112.99
   4   0   1 5744.33  113.59
  -4   0  -1 5907.81  112.09
   4   0   1 6001.80  112.19
   4   0   1 5811.92  112.69
   4   0   1 5916.51  102.19
  -4   0  -1 5997.80  109.59
  -4   0  -1 5660.33  113.29
   5   0   1    3.20    7.30
  -5   0  -1    5.30    7.90
  -5   0  -1   -4.70    9.10
   5   0   1   -0.30    9.30
  -5   0  -1    7.10    7.90
  -5   0  -1   11.40    9.60
   5   0   1    5.60    7.80
   5   0   1    5.80    3.70
  -6   0  -1   68.89   14.50
  -6   0  -1  102.39   15.60
   6   0   1   81.29    5.60
  -6   0  -1   80.09   11.60
   6   0   1   72.19   13.80
   6   0   1   61.79   11.40
   6   0   1  115.29   15.40
  -7   0  -1    1.00   12.40
   7   0   1   12.00   12.00
  -7   0  -1   -4.40   12.90
  -7   0  -1   -1.20   13.00
  -7   0  -1   -2.10   10.10
   7   0   1   -6.20    7.00
   8   0   1   20.30   11.80
  -8   0  -1   37.00   16.30
  -8   0  -1   37.20   16.10
  -8   0  -1   26.40   12.40
   8   0   1   51.89   15.70
  -8   0  -1   34.90   16.60
  -9  -1   1   60.29   13.30
   9  -1  -1   66.79   15.70
   9  -1  -1   56.39   15.70
  -9  -1   1   14.30   15.80
  -9  -1   1   82.49   17.80
  -9  -1   1   55.19   22.10
  -9   1   1   66.39   19.00
  -9   1   1   72.19   21.00
   9   1  -1   50.59   14.00
   9   1  -1   26.50   18.10
  -9   1   1   49.60   24.50
   8  -1  -1    6.10   11.00
  -8  -1   1   45.80   13.50
  -8  -1   1   43.70   11.00
   8  -1  -1   39.40   13.70
  -8  -1   1   24.90   14.70
  -8  -1   1   35.00   15.30
  -8   1   1   47.30   10.40
  -8   1   1   32.50   17.50
   8   1  -1   45.40   12.30
  -8   1   1   45.90   15.10
  -8   1   1   55.49   15.60
   7  -1  -1  111.19   15.80
  -7  -1   1   99.39   15.80
   7  -1  -1  134.89   18.20
  -7  -1   1   91.79   13.80
  -7  -1   1  103.99   12.20
  -7  -1   1   96.59   16.90
  -7   1   1   73.49   15.10
  -7   1   1  112.49   13.70
  -7   1   1  109.69   16.90
   7   1  -1  116.09   15.40
  -7   1   1   92.19   15.50
   7   1  -1   75.59   13.50
   6  -1  -1  738.03   46.30
  -6  -1   1  802.12   24.70
   6  -1  -1  808.82   28.60
  -6  -1   1  794.22   31.90
  -6  -1   1  783.62   27.70
  -6  -1   1  755.72   30.80
   6  -1  -1  821.92   18.50
   6   1  -1  755.12   30.20
  -6   1   1  800.72   31.30
  -6   1   1  788.12   29.00
   6   1  -1  789.92   32.70
  -6   1   1  805.22   33.20
  -6   1   1  781.92   23.10
  -5  -1   1  608.54   22.20
  -5  -1   1  595.74   19.90
   5  -1  -1  692.13   23.90
   5  -1  -1  648.44   26.20
  -5  -1   1  621.94   25.50
  -5  -1   1  623.84   25.40
   5  -1  -1  673.53   15.90
  -5   1   1  667.43   19.00
   5   1  -1  632.24   22.30
  -5   1   1  673.33   25.90
   5   1  -1  603.44   24.50
  -5   1   1  682.03   24.00
  -5   1   1  690.13   27.30
  -4  -1   1  161.38   11.70
  -4  -1   1  175.88   14.50
   4  -1  -1  163.78    8.20
   4  -1  -1  152.88   12.70
  -4  -1   1  160.98   10.80
   4  -1  -1  153.18   14.90
  -4  -1   1  165.88   15.40
  -4   1   1  164.98   15.20
   4   1  -1  169.58   14.40
   4   1  -1  167.08   15.00
  -4   1   1  149.59   12.80
  -4   1   1  168.38    9.50
   4   1  -1  164.78   11.60
  -4   1   1  157.18   15.70
  -3  -1   1  238.18    5.80
  -3  -1   1  251.47   14.40
   3  -1  -1  234.08    8.90
   3  -1  -1  245.58    8.90
  -3  -1   1  260.47   13.30
   3  -1  -1  235.18   14.60
  -3  -1   1  227.68   11.60
   3  -1  -1  243.38   12.10
  -3   1   1  237.88   14.50
  -3   1   1  257.27   15.10
  -3   1   1  242.78   12.40
  -3   1   1  245.58    8.90
   3   1  -1  246.58   13.60
   3   1  -1  223.88   13.80
   3   1  -1  240.38   10.80
  -2  -1   1 2266.97   41.90
   2  -1  -1 2290.47   47.10
  -2  -1   1 2450.65   40.20
   2  -1  -1 2243.78   40.20
  -2  -1   1 2289.37   44.80
  -2  -1   1 2320.77   44.40
   2  -1  -1 2283.37   41.80
   2  -1  -1 2216.68   46.80
   2   1  -1 2294.07   41.90
  -2   1   1 2207.08   40.20
   2   1  -1 2363.86   44.60
  -2   1   1 2304.17   41.80
  -2   1   1 2244.78   46.10
  -2   1   1 2257.37   44.30
  -2  -1  -1 1531.05   35.10
   2  -1   1 1513.35   34.70
   2  -1   1 1512.75   33.00
  -2  -1  -1 1523.25   34.20
   2  -1   1 1550.14   35.40
   2  -1   1 1530.35   32.60
  -2  -1  -1 1523.05   34.00
  -2  -1  -1 1506.05   33.10
   2   1   1 1583.94   34.40
  -2   1  -1 1539.25   35.50
   2   1   1 1551.44   33.90
   2   1   1 1582.54   28.50
  -2   1  -1 1480.15   34.50
  -2   1  -1 1506.35   33.10
  -2   1  -1 1577.24   32.80
   3  -1   1 2171.58   47.30
   3  -1   1 2181.88   49.60
   3  -1   1 2201.68   48.70
   3  -1   1 2213.78   45.80
  -3  -1  -1 2217.08   48.10
  -3  -1  -1 2215.28   48.70
  -3  -1  -1 2186.38   48.10
  -3  -1  -1 2309.67   46.90
   3   1   1 2260.77   39.90
   3   1   1 2244.78   48.30
   3   1   1 2189.38   48.10
  -3   1  -1 2204.18   47.50
  -3   1  -1 2134.29   48.70
   3   1   1 2256.07   48.40
  -3   1  -1 2221.38   45.90
  -3   1  -1 2162.08   49.70
   4  -1   1 1380.26   38.40
   4  -1   1 1377.06   35.80
  -4  -1  -1 1366.16   37.40
   4  -1   1 1295.67   36.20
   4  -1   1 1391.66   33.70
  -4  -1  -1 1372.86   34.20
  -4  -1  -1 1358.86   36.60
  -4  -1  -1 1326.77   36.20
  -4   1  -1 1349.56   36.20
   4   1   1 1339.97   36.50
   4   1   1 1361.06   36.40
  -4   1  -1 1352.76   33.40
  -4   1  -1 1333.97   38.60
   4   1   1 1339.47   25.60
  -4   1  -1 1393.06   37.50
   4   1   1 1379.86   36.80
   5  -1   1  726.73   29.20
   5  -1   1  712.33   27.70
  -5  -1  -1  686.53   29.10
   5  -1   1  701.43   24.50
  -5  -1  -1  680.23   24.80
  -5  -1  -1  715.83   27.20
   5  -1   1  747.03   28.10
  -5  -1  -1  707.03   28.20
   5   1   1  740.73   27.50
  -5   1  -1  728.33   24.60
  -5   1  -1  725.53   28.10
  -5   1  -1  721.03   30.30
  -5   1  -1  694.33   28.00
   5   1   1  763.52   28.80
   5   1   1  729.23   28.30
  -6  -1  -1   14.40   12.00
   6  -1   1   17.40    4.90
   6  -1   1   21.60    4.90
   6  -1   1   19.20   10.30
  -6  -1  -1   18.30   12.40
  -6  -1  -1   21.40   10.70
  -6  -1  -1   17.80   14.10
   6  -1   1   -1.50    7.80
   6   1   1    8.00   10.20
  -6   1  -1   12.50   13.00
  -6   1  -1   12.70   11.80
   6   1   1   20.40   13.10
   6   1   1   25.90   10.70
  -6   1  -1   26.90   13.90
  -6   1  -1   22.10    9.30
  -7  -1  -1   27.60   14.00
  -7  -1  -1   16.10   13.10
  -7  -1  -1   12.80   13.40
  -7  -1  -1   25.40   10.80
   7   1   1   -0.80    9.10
   7   1   1    9.10   14.90
  -7   1  -1   13.20   14.10
   7   1   1   18.00   13.70
  -7   1  -1   19.60   10.70
  -7   1  -1   13.00   13.20
  -7   1  -1   -2.90   11.90
  -8  -1  -1    8.00   12.30
  -8  -1  -1   -1.80   13.40
  -8  -1  -1    4.60   14.00
   8  -1   1    5.30   14.40
   8  -1   1    4.80   12.30
  -8  -1  -1    2.80   14.30
  -8   1  -1    3.50   11.60
  -8   1  -1   10.10   12.90
   8   1   1   14.80   14.20
  -8   1  -1   -4.80   15.60
   8   1   1   -6.70   10.90
  -8   1  -1   -2.70   15.00
  -9  -2   1  -21.70   14.10
  -9  -2   1   22.50   16.20
  -9  -2   1   18.90   13.30
   9  -2  -1   22.20   14.40
  -9  -2   1   -1.40   10.70
   9   2  -1    2.70   10.70
  -9   2   1    4.60   16.50
  -9   2   1   15.50    9.90
  -9   2   1    5.30   17.20
   9   2  -1    0.50   12.50
  -8  -2   1   19.40   14.10
  -8  -2   1   43.40   14.10
   8  -2  -1   37.70   12.90
  -8  -2   1   18.10   14.40
   8  -2  -1   57.89   15.50
  -8  -2   1   41.10   13.90
  -8   2   1   38.30   15.80
   8   2  -1   32.20   11.30
  -8   2   1   40.70   16.80
  -8   2   1   47.30    9.90
  -8   2   1   42.90   13.70
  -7  -2   1  869.41   36.40
  -7  -2   1  921.21   32.60
   7  -2  -1  874.71   37.30
  -7  -2   1  932.51   37.10
  -7  -2   1  905.51   29.70
   7   2  -1  927.01   35.30
  -7   2   1  877.11   26.50
   7   2  -1  877.81   31.60
  -7   2   1  952.10   39.90
  -7   2   1  920.81   35.00
  -7   2   1  890.11   36.30
   6  -2  -1  469.35   23.20
   6  -2  -1  458.85   14.70
  -6  -2   1  533.45   26.50
   6  -2  -1  476.45   25.90
  -6  -2   1  460.35   21.70
  -6  -2   1  493.15   20.60
  -6  -2   1  474.05   25.20
   6   2  -1  471.05   24.20
   6   2  -1  441.66   23.80
  -6   2   1  482.45   26.10
  -6   2   1  459.25   23.40
  -6   2   1  492.25   27.90
  -6   2   1  452.35   17.20
   5  -2  -1 1095.19   35.20
  -5  -2   1 1119.39   34.10
  -5  -2   1 1105.19   33.10
  -5  -2   1 1091.39   29.80
   5  -2  -1 1093.99   32.30
   5  -2  -1 1155.18   25.20
  -5  -2   1 1100.99   28.80
   5   2  -1 1064.79   33.00
  -5   2   1 1154.98   34.00
  -5   2   1 1104.79   32.80
   5   2  -1 1124.39   29.90
  -5   2   1 1107.79   35.70
  -5   2   1 1080.29   26.20
   5   2  -1 1099.49   32.50
  -4  -2   1 2291.47   47.70
  -4  -2   1 2363.26   50.49
   4  -2  -1 2272.87   53.29
   4  -2  -1 2327.87   44.80
   4  -2  -1 2250.07   50.79
   4  -2  -1 2328.77   44.80
  -4  -2   1 2347.77   51.59
   4   2  -1 2334.77   47.80
  -4   2   1 2364.76   47.60
   4   2  -1 2343.07   50.29
  -4   2   1 2310.17   51.29
  -4   2   1 2311.07   51.49
  -4   2   1 2346.67   54.09
   4   2  -1 2314.67   51.39
   3  -2  -1 2710.63   48.80
  -3  -2   1 2677.13   52.99
  -3  -2   1 2649.24   53.79
   3  -2  -1 2666.63   56.39
   3  -2  -1 2675.23   54.39
  -3  -2   1 2640.04   54.09
   3  -2  -1 2783.32   52.19
  -3   2   1 2585.74   48.70
   3   2  -1 2692.33   50.89
  -3   2   1 2662.33   54.49
   3   2  -1 2650.83   52.89
   3   2  -1 2607.24   53.99
  -3   2   1 2707.93   56.69
  -1  -2   1  750.12   17.10
   1  -2  -1  753.92   17.50
  -1  -2   1  736.03   16.20
   1  -2  -1  763.52   17.20
  -1  -2   1  759.42   15.00
   1  -2  -1  738.53   18.60
   1  -2  -1  758.42   18.90
   1   2  -1  793.72   17.30
  -1   2   1  733.93   17.10
  -1   2   1  751.82   17.40
  -1   2   1  746.53   18.70
   1   2  -1  733.83   16.20
  -1   2   1  762.92   18.90
  -2  -2  -1  388.66   15.10
   2  -2   1  400.76   16.80
  -2  -2  -1  387.36   14.80
  -2  -2  -1  369.46   16.30
  -2  -2  -1  391.96   10.10
   2  -2   1  408.46   14.30
  -2  -2  -1  433.96   19.00
  -2   2  -1  440.96   21.00
  -2   2  -1  383.46   16.90
   2   2   1  409.26   10.10
  -2   2  -1  398.26   14.20
  -2   2  -1  402.66   14.80
   2   2   1  417.76   16.00
   2   2   1  391.16   16.30
   2   2   1  390.66   17.00
   3  -2   1  329.97   17.80
   3  -2   1  346.17   17.40
  -3  -2  -1  322.07   15.80
   3  -2   1  328.27   14.60
  -3  -2  -1  314.67   16.30
  -3  -2  -1  353.86   17.90
   3   2   1  323.47    8.70
  -3   2  -1  324.27   17.10
  -3   2  -1  327.57   14.60
   3   2   1  342.57   16.60
   3   2   1  343.47   17.70
   3   2   1  326.87   16.00
  -3   2  -1  375.56   20.00
  -3   2  -1  343.77   16.60
  -4  -2  -1  263.07   18.20
   4  -2   1  253.87   17.00
  -4  -2  -1  230.98   15.80
  -4  -2  -1  263.87   17.10
   4  -2   1  281.07   18.80
  -4  -2  -1  247.48   17.40
   4  -2   1  251.57   14.60
  -4   2  -1  252.87   17.60
   4   2   1  254.57   18.00
  -4   2  -1  251.47   19.90
  -4   2  -1  233.48   14.20
  -4   2  -1  250.87   17.10
   4   2   1  270.67   16.50
   4   2   1  255.67   16.20
   5  -2   1  485.15   33.00
  -5  -2  -1  514.55   24.70
  -5  -2  -1  530.75   25.50
  -5  -2  -1  534.45   24.20
  -5  -2  -1  512.65   21.90
   5  -2   1  504.45   25.30
   5  -2   1  492.15   20.60
  -5   2  -1  504.85   24.20
   5   2   1  498.05   23.60
  -5   2  -1  497.25   20.50
  -5   2  -1  489.45   26.70
   5   2   1  449.76   23.00
  -5   2  -1  462.55   24.10
  -6  -2  -1  503.15   28.30
   6  -2   1  501.85   28.10
   6  -2   1  517.75   22.90
   6  -2   1  515.45   16.00
  -6  -2  -1  547.35   25.20
  -6  -2  -1  537.25   27.30
  -6  -2  -1  493.35   28.40
  -6   2  -1  499.35   34.70
   6   2   1  415.26   26.30
  -6   2  -1  590.14   31.60
  -6   2  -1  530.85   23.10
   6   2   1  496.55   25.70
  -6   2  -1  497.55   27.50
  -7  -2  -1   11.50   12.90
   7  -2   1   21.50    6.10
  -7  -2  -1   23.50   13.60
  -7  -2  -1   13.60   11.40
  -7  -2  -1   14.40   12.20
  -7   2  -1   13.50   14.70
  -7   2  -1   -0.10   12.10
   7   2   1   18.60   11.60
  -7   2  -1   23.80   14.30
   7   2   1   28.50   12.10
  -7   2  -1   13.50   10.50
   7   2   1   14.50   14.10
   8  -2   1   64.79   14.20
  -8  -2  -1   93.29   18.00
   8  -2   1  129.99   22.20
  -8  -2  -1   91.09   16.10
  -8  -2  -1  125.49   21.00
  -8  -2  -1   63.49   15.80
  -8   2  -1   89.19   21.80
   8   2   1  102.09   19.00
  -8   2  -1  100.89   18.40
  -8   2  -1  104.39   15.90
  -8   2  -1  107.39   19.80
   8   2   1   56.59   13.10
  -8  -3   1   32.10   15.00
  -8  -3   1   37.70   13.30
   8  -3  -1   47.90   13.10
  -8  -3   1   39.20   14.70
  -8  -3   1   48.00   12.20
   8  -3  -1   58.19   19.10
  -8   3   1   22.40   17.20
   8   3  -1   40.40   11.50
  -8   3   1   83.49   28.10
   8   3  -1   47.60   12.80
  -8   3   1   39.30   14.90
  -8   3   1   34.20   16.10
  -8   3   1   66.69   10.20
  -7  -3   1  266.77   20.40
  -7  -3   1  287.37   24.40
  -7  -3   1  277.77   25.10
  -7  -3   1  297.17   20.20
  -7   3   1  257.97   15.50
  -7   3   1  310.77   23.40
  -7   3   1  283.37   23.20
   7   3  -1  314.77   20.80
  -7   3   1  298.77   28.80
   7   3  -1  314.27   27.40
  -7   3   1  284.87   25.30
   6  -3  -1  285.77   20.50
   6  -3  -1  301.27   23.10
   6  -3  -1  306.37   13.40
  -6  -3   1  307.47   18.30
  -6  -3   1  303.47   22.50
  -6  -3   1  293.47   17.90
   6   3  -1  312.47   20.30
  -6   3   1  304.57   14.50
  -6   3   1  318.27   23.00
  -6   3   1  293.57   24.50
  -6   3   1  285.27   20.70
   6   3  -1  292.47   20.80
   6   3  -1  265.17   21.50
  -5  -3   1  226.08   14.70
  -5  -3   1  239.48   14.90
   5  -3  -1  230.18   12.10
  -5  -3   1  236.28   18.90
   5  -3  -1  234.28   19.30
   5  -3  -1  234.68   16.70
  -5  -3   1  242.08   16.80
   5  -3  -1  223.68   17.50
  -5   3   1  234.88   18.80
  -5   3   1  222.68   19.70
  -5   3   1  227.28   11.70
   5   3  -1  253.57   14.60
  -5   3   1  256.07   17.50
   5   3  -1  228.58   18.60
   5   3  -1  236.48   16.10
  -5   3   1  238.68   17.00
   4  -3  -1  124.69   10.00
   4  -3  -1  102.39   13.40
  -4  -3   1  102.79   10.90
   4  -3  -1   93.89   11.30
  -4  -3   1  120.09   12.10
  -4  -3   1  119.29   14.80
   4  -3  -1  116.39    8.50
  -4   3   1  107.79   13.30
   4   3  -1  105.29   11.70
  -4   3   1  105.19   13.40
  -4   3   1  112.39    8.50
  -4   3   1  123.09   12.60
  -4   3   1  118.19   15.40
   4   3  -1   97.99   10.00
   4   3  -1   99.89   11.50
  -3  -3   1  558.84   16.60
  -3  -3   1  529.75   19.30
   3  -3  -1  514.25   19.30
   3  -3  -1  544.45   16.20
   3  -3  -1  550.24   21.40
   3  -3  -1  566.24   14.40
   3   3  -1  530.15   19.60
   3   3  -1  549.85   15.80
  -3   3   1  539.55   18.80
  -3   3   1  535.05   21.20
   3   3  -1  542.55   22.00
  -3   3   1  545.45   14.20
  -3   3   1  530.65   19.70
  -1  -3   1 3578.64   63.99
   1  -3  -1 3448.65   64.09
  -1  -3   1 3544.15   62.19
   1  -3  -1 3442.76   64.89
   1  -3  -1 3522.75   63.89
  -1  -3   1 3522.55   62.39
   1   3  -1 3430.16   66.19
   1   3  -1 3594.44   62.19
  -1   3   1 3468.45   64.89
  -1   3   1 3443.46   63.79
  -1   3   1 3469.85   66.19
  -1   3   1 3368.86   65.49
  -2  -3  -1 3140.39   60.49
   2  -3   1 3077.19   60.29
  -2  -3  -1 3189.48   61.69
   2  -3   1 2969.50   62.19
   2  -3   1 3055.99   62.69
  -2  -3  -1 3005.00   55.39
  -2   3  -1 3151.08   63.19
  -2   3  -1 3149.58   58.89
  -2   3  -1 3055.99   59.39
   2   3   1 3052.89   55.39
   2   3   1 3024.80   61.09
  -2   3  -1 3173.08   62.99
  -2   3  -1 3093.59   60.29
   2   3   1 3135.99   58.59
   2   3   1 3116.49   61.39
  -3  -3  -1  470.75   20.00
   3  -3   1  456.45   19.90
  -3  -3  -1  464.75   11.30
   3  -3   1  460.25   17.10
  -3  -3  -1  469.95   19.30
  -3  -3  -1  480.45   18.70
   3  -3   1  456.95   20.60
  -3   3  -1  484.75   22.10
   3   3   1  450.65   19.90
  -3   3  -1  473.55   18.90
   3   3   1  462.05   18.80
   3   3   1  477.15   11.30
  -3   3  -1  461.35   20.20
  -3   3  -1  465.45   17.10
  -3   3  -1  455.65   18.20
   3   3   1  474.95   17.40
   4  -3   1  364.06   16.70
  -4  -3  -1  376.76   18.50
  -4  -3  -1  368.96   19.60
  -4  -3  -1  356.66   20.50
   4  -3   1  371.56   20.50
  -4  -3  -1  382.06   19.20
   4  -3   1  352.66   19.60
  -4   3  -1  381.06   16.80
  -4   3  -1  373.86   19.00
  -4   3  -1  370.06   22.50
  -4   3  -1  375.46   20.70
  -4   3  -1  394.96   19.20
   4   3   1  363.96   17.70
   4   3   1  393.36   19.80
   4   3   1  378.46   18.60
   5  -3   1   24.70   11.30
  -5  -3  -1   14.30    9.70
  -5  -3  -1   26.90   12.30
   5  -3   1    8.70    8.40
  -5  -3  -1    7.80    9.20
  -5  -3  -1   17.60    9.10
   5  -3   1   13.10    7.80
   5   3   1    9.10    7.90
  -5   3  -1   15.10    9.80
  -5   3  -1   16.10    8.50
   5   3   1   15.00    9.60
  -5   3  -1    4.90   11.50
   5   3   1    6.90   14.10
  -5   3  -1   18.80   11.90
   6  -3   1  366.56   20.30
   6  -3   1  367.66   15.00
  -6  -3  -1  328.47   24.20
  -6  -3  -1  354.96   23.90
   6  -3   1  347.07   25.70
  -6  -3  -1  326.17   25.70
  -6  -3  -1  362.96   22.20
   6   3   1  355.46   22.80
  -6   3  -1  381.26   25.50
  -6   3  -1  377.46   24.70
  -6   3  -1  364.36   20.00
  -6   3  -1  337.67   28.00
   6   3   1  343.57   21.80
   7  -3   1   10.30   12.70
  -7  -3  -1   12.60   13.90
  -7  -3  -1   24.30   14.80
  -7  -3  -1   16.20   14.40
  -7  -3  -1   18.30   11.90
  -7   3  -1   24.30   15.40
  -7   3  -1    5.10   12.40
  -7   3  -1   14.20   10.30
   7   3   1   18.30   13.00
  -7   3  -1    8.40   13.80
   7   3   1    5.60   10.10
  -8  -3  -1   11.90   13.60
   8  -3   1   -1.00   12.30
   8  -3   1   21.90   16.80
  -8  -3  -1   12.10   13.20
   8  -3   1    5.70    3.30
  -8  -3  -1    7.10   13.60
  -8  -3  -1   14.20   14.50
  -8   3  -1   -9.10   16.00
  -8   3  -1   15.00   13.30
   8   3   1   10.30   12.10
   8   3   1   32.50   15.10
  -8   3  -1   10.80   14.50
  -8   3  -1   13.50   14.80
  -8   3  -1   11.40   11.70
   8   3   1    8.30   14.80
  -8  -4   1   10.50   13.90
  -8  -4   1   17.30   12.60
   8  -4  -1   50.09   15.80
  -8  -4   1   27.00   12.10
  -8  -4   1   39.90   13.50
   8  -4  -1   35.30   17.70
  -8   4   1   27.70   16.80
   8   4  -1   25.80   10.50
  -8   4   1   -2.10   15.20
  -8   4   1   47.60   16.10
   8   4  -1   53.69   13.60
  -8   4   1   29.90    9.10
  -8   4   1   27.90   12.50
  -7  -4   1  727.93   31.40
  -7  -4   1  713.23   28.80
  -7  -4   1  686.73   33.60
  -7  -4   1  597.04   42.60
  -7   4   1  728.43   32.60
  -7   4   1  737.13   33.00
  -7   4   1  698.93   23.30
   7   4  -1  726.53   29.80
  -7   4   1  738.83   37.50
   7   4  -1  726.13   27.80
  -7   4   1  757.72   34.20
   6  -4  -1  413.76   16.50
  -6  -4   1  349.77   20.00
   6  -4  -1  378.46   22.60
  -6  -4   1  402.36   20.70
  -6  -4   1  361.46   24.10
  -6  -4   1  365.66   22.20
   6  -4  -1  402.06   16.40
   6  -4  -1  405.06   25.70
  -6   4   1  398.26   28.00
  -6   4   1  390.56   24.30
  -6   4   1  382.56   23.00
   6   4  -1  363.36   23.80
  -6   4   1  376.16   24.50
   6   4  -1  372.16   27.30
   6   4  -1  321.27   19.80
  -6   4   1  345.87   15.70
   5  -4  -1  104.49   13.60
  -5  -4   1   88.09   12.80
   5  -4  -1  132.09   15.20
   5  -4  -1  101.39   10.10
  -5  -4   1  103.19   12.60
  -5  -4   1   99.59   10.90
   5  -4  -1  119.99   11.50
  -5   4   1   66.89   11.50
  -5   4   1  120.59   13.90
  -5   4   1  122.79   15.70
   5   4  -1  105.69   12.80
  -5   4   1  101.89   12.70
   5   4  -1   99.99   11.90
   5   4  -1   71.89   11.30
  -5   4   1  112.19   10.10
   4  -4  -1  330.87   19.70
   4  -4  -1  328.07   12.60
   4  -4  -1  333.07   14.30
  -4  -4   1  299.17    7.80
   4  -4  -1  307.47   17.70
  -4  -4   1  331.67   14.80
  -4  -4   1  316.77   18.20
   4   4  -1  298.57   13.80
  -4   4   1  341.47   20.40
   4   4  -1  292.67   18.10
  -4   4   1  329.67   17.40
  -4   4   1  287.07   12.20
   4   4  -1  305.87   14.40
  -4   4   1  308.07   18.40
   3  -4  -1    1.80    7.80
  -3  -4   1    3.20    4.30
   3  -4  -1    8.00    7.40
   3  -4  -1   15.70    6.20
  -3  -4   1   -1.90    6.70
  -3  -4   1   14.10    7.30
   3  -4  -1   13.70    5.00
  -3   4   1   11.80    7.20
  -3   4   1   12.40    6.00
   3   4  -1    7.60    5.40
  -3   4   1    6.60    6.90
   3   4  -1   11.10    8.10
  -3   4   1    9.20    8.10
   3   4  -1   12.30    4.60
   2  -4  -1  566.04   18.00
   2  -4  -1  550.44   19.70
  -2  -4   1  535.05   12.40
   2  -4  -1  526.85   16.90
   2  -4  -1  546.65   15.20
  -2  -4   1  561.94   17.30
  -2  -4   1  554.74   17.90
  -2   4   1  549.15   23.40
  -2   4   1  561.74   19.40
   2   4  -1  534.75   17.20
  -2   4   1  564.54   17.80
   2   4  -1  565.54   18.30
   2   4  -1  542.35   15.40
  -1  -4   1 1015.20   22.70
  -1  -4   1  985.50   19.00
  -1  -4   1 1033.80   21.70
   1  -4  -1  956.50   23.60
  -1  -4   1 1012.60   24.00
   1  -4  -1  956.20   27.50
   1  -4  -1 1000.40   24.00
   1   4  -1 1023.70   24.00
  -1   4   1  953.80   23.80
   1   4  -1 1034.40   21.70
  -1   4   1 1007.50   24.10
  -1   4   1  973.80   24.00
   1   4  -1 1011.20   22.50
  -1   4   1  965.70   25.60
  -1  -4  -1  494.65   19.40
   1  -4   1  447.16   16.50
  -1  -4  -1  458.35   14.10
   1  -4   1  479.75   16.70
   1   4   1  484.45   14.20
  -1   4  -1  467.25   16.00
   1   4   1  472.25   17.20
  -1   4  -1  475.95   16.00
   1   4   1  456.65   16.10
   1   4   1  476.05   17.20
  -1   4  -1  495.65   17.10
  -1   4  -1  476.65   17.30
  -2  -4  -1 7841.22  137.29
   2  -4   1 7952.80  144.19
  -2  -4  -1 7923.11  142.39
   2  -4   1 7925.71  140.79
   2  -4   1 7928.61  141.49
  -2  -4  -1 8030.80  141.79
   2  -4   1 7731.13  143.99
   2   4   1 8019.00  142.79
  -2   4  -1 7921.61  144.19
  -2   4  -1 7792.72  140.69
  -2   4  -1 7771.02  138.99
  -2   4  -1 7718.93  141.29
   2   4   1 7737.03  136.59
   2   4   1 7993.20  142.49
  -3  -4  -1  618.14   23.40
  -3  -4  -1  610.24   15.00
   3  -4   1  660.43   20.90
   3  -4   1  655.83   24.70
  -3  -4  -1  618.94   22.50
   3   4   1  663.13   19.70
  -3   4  -1  636.04   22.30
  -3   4  -1  633.84   21.10
   3   4   1  593.24   21.40
  -3   4  -1  680.53   26.10
   3   4   1  645.14   23.70
  -3   4  -1  659.93   20.70
  -3   4  -1  638.24   24.30
   4  -4   1 1213.08   31.60
   4  -4   1 1241.58   37.30
  -4  -4  -1 1206.78   35.60
  -4  -4  -1 1177.58   33.70
  -4   4  -1 1211.08   38.30
   4   4   1 1232.98   34.10
   4   4   1 1236.48   35.50
  -4   4  -1 1197.58   36.70
  -4   4  -1 1192.28   31.20
  -4   4  -1 1169.68   33.90
  -4   4  -1 1214.88   33.40
   4   4   1 1195.68   32.00
  -5  -4  -1   66.89   12.90
   5  -4   1   80.69   11.20
  -5  -4  -1   66.49   12.10
   5  -4   1   86.39   13.50
   5  -4   1   43.70    9.20
  -5  -4  -1   79.99   12.60
  -5  -4  -1   58.99   10.70
   5   4   1   77.09   12.00
  -5   4  -1   71.09   10.70
   5   4   1   94.09   14.20
  -5   4  -1   62.09   14.30
  -5   4  -1   76.09   12.30
  -5   4  -1   82.89   15.70
  -5   4  -1   52.59   11.40
   5   4   1   59.39    9.60
   6  -4   1   33.20    7.50
  -6  -4  -1   16.50   11.90
   6  -4   1   15.50    9.70
  -6  -4  -1    6.70   12.00
   6  -4   1   -2.40    8.60
  -6  -4  -1   15.30   10.30
  -6  -4  -1   24.20   11.50
   6  -4   1    1.90   10.40
  -6   4  -1   28.50   14.90
   6   4   1   22.60    9.40
  -6   4  -1    9.90   12.20
  -6   4  -1   19.60    9.20
  -6   4  -1   27.00   14.50
   6   4   1   36.30   12.30
  -7  -4  -1   70.69   17.30
   7  -4   1   71.49   12.80
  -7  -4  -1   75.09   15.90
   7  -4   1   65.59   15.80
   7  -4   1   47.20   17.30
  -7  -4  -1   81.59   16.30
  -7   4  -1   48.60   14.00
  -7   4  -1   43.00   17.10
  -7   4  -1   50.29   14.30
  -7   4  -1   64.49   12.30
  -7   4  -1   37.20   13.50
   7   4   1   56.89   15.20
   7   4   1   51.19   11.40
  -8  -4  -1   10.20   14.40
   8  -4   1   11.40   12.10
   8  -4   1   31.60   20.70
   8  -4   1   -5.50    2.80
  -8  -4  -1   26.60   14.60
  -8   4  -1  -29.50   18.00
  -8   4  -1   -2.30   12.80
  -8   4  -1   24.40   21.80
  -8   4  -1   -4.40   21.40
   8   4   1   28.40   15.10
  -8   4  -1    3.40   11.10
   8  -5  -1   22.00   12.00
   8  -5  -1    9.60   12.40
  -8  -5   1   18.70   16.10
  -8  -5   1   27.80   13.30
  -8  -5   1   27.80   13.10
  -8   5   1   23.10   11.30
  -8   5   1    0.50   16.70
   8   5  -1   35.60   12.50
  -8   5   1   25.50    8.90
  -8   5   1   35.50   15.70
  -8   5   1   35.40   16.50
   7  -5  -1   75.69    9.50
  -7  -5   1   61.49   12.80
  -7  -5   1   96.69   13.90
  -7  -5   1   57.39   14.50
   7  -5  -1   97.99   10.90
  -7   5   1   96.99   19.10
   7   5  -1   73.89   11.70
  -7   5   1   97.59   11.00
  -7   5   1   94.59   16.50
  -7   5   1   70.89   15.20
  -7   5   1   61.19   13.00
   7   5  -1   83.79   13.00
   6  -5  -1  100.69   11.80
  -6  -5   1  105.09   12.30
  -6  -5   1  118.79   18.40
   6  -5  -1   94.79   10.20
  -6   5   1  112.19   14.80
  -6   5   1  106.89   17.50
  -6   5   1   98.69   16.30
  -6   5   1  117.39   16.50
   6   5  -1   81.39   13.30
   6   5  -1   91.29   11.40
  -6   5   1  104.99   11.60
   6   5  -1   88.19   10.90
   5  -5  -1  129.89   20.30
   5  -5  -1  155.38   13.30
  -5  -5   1  148.19   17.00
  -5  -5   1  173.08   14.20
  -5  -5   1  159.08   17.90
   5  -5  -1  161.68   11.70
   5   5  -1  145.49   17.50
  -5   5   1  137.99   11.20
  -5   5   1  191.38   20.30
  -5   5   1  144.19   17.40
   5   5  -1  151.68   12.90
  -5   5   1  154.98   17.80
   5   5  -1  150.08   13.20
  -5   5   1  139.19   19.30
  -4  -5   1  196.48    8.00
  -4  -5   1  212.38   12.20
   4  -5  -1  192.78   13.50
  -4  -5   1  202.98   16.00
   4  -5  -1  211.68   17.80
  -4  -5   1  202.78   16.60
   4  -5  -1  206.28   16.70
   4  -5  -1  203.18   13.40
  -4   5   1  193.18   11.20
  -4   5   1  191.18   15.80
   4   5  -1  164.18   16.10
  -4   5   1  290.97   26.70
   4   5  -1  208.18   11.40
   4   5  -1  197.58   12.00
  -4   5   1  204.78   18.40
   3  -5  -1 1717.73   38.20
   3  -5  -1 1788.22   40.50
  -3  -5   1 1670.33   33.60
   3  -5  -1 1729.43   36.20
  -3  -5   1 1684.43   40.00
   3  -5  -1 1743.93   43.10
  -3  -5   1 1702.13   39.60
   3  -5  -1 1728.93   42.60
   3   5  -1 1713.83   36.80
   3   5  -1 1659.83   33.70
  -3   5   1 1729.13   40.10
   3   5  -1 1743.23   37.00
  -3   5   1 1779.12   43.60
   3   5  -1 1749.72   39.70
  -3   5   1 1758.12   42.80
   2  -5  -1  972.20   27.30
  -2  -5   1  908.91   25.40
   2  -5  -1  973.00   25.70
   2  -5  -1  964.60   24.80
  -2  -5   1  888.61   23.80
   2  -5  -1  932.01   27.50
   2  -5  -1  979.90   23.30
  -2   5   1  876.81   27.10
  -2   5   1  948.11   26.80
   2   5  -1  913.41   22.80
   2   5  -1  898.71   25.20
  -2   5   1  942.61   25.30
   2   5  -1  902.31   23.90
  -1  -5   1  292.37   13.90
   1  -5  -1  293.27   13.30
   1  -5  -1  302.67   14.30
  -1  -5   1  281.27   12.40
  -1  -5   1  299.27    7.90
  -1  -5   1  312.67   11.70
   1  -5  -1  289.17   15.30
  -1   5   1  305.27   13.30
   1   5  -1  296.07   11.50
  -1   5   1  295.37   19.20
   1   5  -1  293.27   14.00
   1   5  -1  290.57   12.70
  -1   5   1  278.27   13.50
   0  -5   1  165.88    9.50
   0  -5  -1  144.09   11.00
   0  -5  -1  116.09   11.60
   0  -5   1  160.98   11.90
   0  -5   1  132.49   11.30
   0  -5  -1  137.59   11.60
   0  -5   1  149.09   12.50
   0  -5  -1  120.49   12.30
   0   5   1  153.78   12.00
   0   5  -1  140.29   11.20
   0   5   1  124.69   11.30
   0   5   1  117.89    8.30
   0   5   1  125.89   11.30
   0   5  -1  145.89    9.80
   0   5   1  137.79   12.70
   0   5  -1  128.89   11.40
   1  -5   1 5115.79   94.79
   1  -5   1 5071.49   94.89
  -1  -5  -1 5089.69   94.79
  -1  -5  -1 5074.79   94.59
  -1  -5  -1 5087.79   92.29
   1  -5   1 5288.47   94.89
  -1   5  -1 5120.49   94.69
  -1   5  -1 5078.49   96.59
  -1   5  -1 5065.99   94.69
  -1   5  -1 5068.59   94.39
   1   5   1 5050.49   95.89
   1   5   1 5229.38   92.89
   1   5   1 5098.29   94.79
   1   5   1 5030.00   94.49
   2  -5   1 3784.92   74.19
   2  -5   1 3809.02   76.39
  -2  -5  -1 3735.73   69.39
   2  -5   1 3758.32   73.29
  -2  -5  -1 3838.32   74.29
   2  -5   1 3773.02   76.69
  -2  -5  -1 3863.21   74.99
   2   5   1 3822.62   74.89
  -2   5  -1 3676.93   73.49
  -2   5  -1 3724.63   72.99
  -2   5  -1 3728.23   76.19
   2   5   1 3784.02   74.69
  -2   5  -1 3755.12   76.89
   2   5   1 3826.32   68.69
   2   5   1 3797.32   74.69
  -3  -5  -1   48.60   10.40
   3  -5   1   38.10    8.60
  -3  -5  -1   42.60    5.90
   3  -5   1   41.20    9.60
  -3  -5  -1   35.00    9.80
   3  -5   1   46.60    8.00
  -3   5  -1   54.79   10.80
  -3   5  -1   31.70    8.20
   3   5   1   46.60    9.10
   3   5   1   37.90    9.20
  -3   5  -1   36.40   10.40
  -3   5  -1   60.29    9.00
  -3   5  -1   59.19    9.00
   3   5   1   39.10    6.20
   4  -5   1   36.50    8.60
   4  -5   1   27.70    9.40
  -4  -5  -1   34.70   10.90
  -4  -5  -1   28.10   10.10
   4  -5   1   44.00   12.70
  -4  -5  -1   25.60    4.30
  -4   5  -1   39.70   10.00
  -4   5  -1   32.00   13.50
  -4   5  -1   42.00   10.20
   4   5   1   24.10    6.50
  -4   5  -1   34.50   11.80
  -4   5  -1   25.30    8.20
   4   5   1   32.40   10.40
   4   5   1   24.10    9.00
  -5  -5  -1  225.38   20.70
  -5  -5  -1  222.68   31.10
   5  -5   1  261.17   17.20
  -5  -5  -1  206.78   21.00
   5  -5   1  251.67   21.50
   5  -5   1  229.88   20.80
  -5   5  -1  248.28   19.90
  -5   5  -1  248.38   22.00
   5   5   1  236.68   16.40
   5   5   1  219.68   17.70
  -5   5  -1  258.07   17.20
  -5   5  -1  225.98   19.90
  -5   5  -1  268.17   25.00
   5   5   1  248.48   21.10
   6  -5   1    5.70   10.50
   6  -5   1    3.70    9.10
  -6  -5  -1   -6.30   10.60
   6  -5   1   -1.60    6.90
  -6  -5  -1    6.00   13.50
   6   5   1   -0.30    9.40
  -6   5  -1   25.60   15.00
  -6   5  -1    8.30   12.90
  -6   5  -1   -7.50   11.70
   6   5   1    3.60    7.90
  -6   5  -1   -5.20    8.90
   7  -5   1   26.70   15.30
   7  -5   1   24.90   17.20
   7  -5   1   31.40   11.10
  -7  -5  -1   32.20   15.50
  -7  -5  -1   24.20   13.50
   7   5   1   19.10   11.10
  -7   5  -1   42.10   14.20
  -7   5  -1   37.00   18.10
  -7   5  -1   13.90   11.30
   7   5   1   29.30   10.40
  -7   5  -1   18.80   14.10
  -7   5  -1   36.30   17.80
   7   5   1   22.40   21.20
   8  -5   1   -8.40    3.10
  -8  -5  -1   11.60   16.10
  -8  -5  -1    8.50   14.40
   8   5   1   -0.50    6.50
  -8   5  -1   -4.40   17.80
  -8   5  -1   -2.50   11.20
  -8   5  -1   -5.50   13.20
   8   5   1   24.90   13.80
  -8   5  -1   24.50   14.60
  -8  -6   1   24.00   14.10
  -8  -6   1   17.90   13.00
   8  -6  -1   45.80   16.10
  -8  -6   1   16.60   11.20
  -8  -6   1   30.20   15.20
   8  -6  -1   32.20   15.30
  -8   6   1    5.70   13.30
  -8   6   1   44.30   15.70
  -8   6   1   46.00   17.30
  -8   6   1   38.20    9.80
  -8   6   1   14.90   18.30
   8   6  -1   60.39   16.40
   8   6  -1   42.10   13.10
  -7  -6   1  161.48   19.60
   7  -6  -1  183.78   14.30
  -7  -6   1  188.98   21.40
  -7  -6   1  212.18   23.30
  -7  -6   1  187.48   19.70
   7  -6  -1  213.78   15.70
  -7   6   1  229.68   23.30
  -7   6   1  209.78   23.70
   7   6  -1  183.78   23.50
  -7   6   1  202.58   15.30
  -7   6   1  198.88   23.40
  -7   6   1  158.28   20.50
   6  -6  -1  596.74   22.80
   6  -6  -1  587.44   20.60
  -6  -6   1  574.94   23.70
  -6  -6   1  598.64   28.60
  -6  -6   1  560.64   29.20
  -6   6   1  588.14   20.70
  -6   6   1  566.34   29.10
   6   6  -1  576.24   28.50
   6   6  -1  580.14   22.40
  -6   6   1  609.74   32.90
  -6   6   1  607.14   30.60
  -6   6   1  595.94   28.60
   6   6  -1  570.94   23.00
   5  -6  -1   23.80    7.00
  -5  -6   1   14.30   10.10
   5  -6  -1   14.90   10.80
  -5  -6   1   18.60    3.60
  -5  -6   1   33.70    7.80
   5  -6  -1   40.40   22.50
  -5  -6   1   38.70   11.20
   5  -6  -1   16.90    7.60
   5   6  -1   24.20    6.40
  -5   6   1    9.00   10.00
   5   6  -1   25.90    8.30
  -5   6   1   30.60   11.70
  -5   6   1    7.10   11.70
  -5   6   1   27.30    9.90
  -5   6   1   12.80    6.80
   5   6  -1   21.70   11.00
   4  -6  -1  467.75   16.70
   4  -6  -1  469.85   24.00
   4  -6  -1  442.76   18.60
  -4  -6   1  454.15   13.60
  -4  -6   1  489.75   21.90
  -4  -6   1  473.65   15.20
   4  -6  -1  472.95   23.10
  -4  -6   1  477.45   21.30
   4   6  -1  468.55   21.50
  -4   6   1  476.15   21.10
  -4   6   1  483.25   24.50
  -4   6   1  471.25   23.50
   4   6  -1  456.55   17.20
   4   6  -1  507.85   18.20
   4   6  -1  466.85   16.40
  -3  -6   1 2245.08   50.89
   3  -6  -1 2269.77   47.40
   3  -6  -1 2375.46   54.39
   3  -6  -1 2378.76   54.19
  -3  -6   1 2300.17   45.50
  -3  -6   1 2296.27   50.09
   3  -6  -1 2236.28   49.30
   3  -6  -1 2331.97   51.39
  -3   6   1 2371.16   54.39
   3   6  -1 2294.47   50.09
  -3   6   1 2291.07   54.09
  -3   6   1 2317.87   50.89
   3   6  -1 2349.26   48.20
   3   6  -1 2370.26   48.20
  -2  -6   1 3397.96   66.99
   2  -6  -1 3365.46   66.99
   2  -6  -1 3250.77   64.39
   2  -6  -1 3279.77   69.59
   2  -6  -1 3257.67   65.69
   2  -6  -1 3348.96   67.99
  -2  -6   1 3386.46   65.09
   2   6  -1 3293.37   66.59
  -2   6   1 3339.57   66.49
  -2   6   1 3325.77   67.89
   2   6  -1 3392.06   64.69
   2   6  -1 3333.57   64.59
   1  -6  -1 1806.42   37.70
  -1  -6   1 1569.34   34.10
   1  -6  -1 1860.11   38.60
   1  -6  -1 1591.84   39.50
  -1  -6   1 1521.35   36.10
  -1  -6   1 1529.95   30.20
  -1  -6   1 1570.24   37.10
   1  -6  -1 1645.84   36.60
   1   6  -1 1597.74   36.50
  -1   6   1 1706.33   37.80
   1   6  -1 1581.64   37.20
   1   6  -1 1595.44   34.20
  -1   6   1 1806.82   37.50
  -1   6   1 1655.53   36.60
   0  -6   1 7085.79  137.69
   0  -6  -1 7296.27  130.29
   0  -6   1 7308.57  131.29
   0  -6   1 7236.78  128.49
   0  -6   1 7218.98  131.99
   0  -6  -1 7020.50  133.19
   0  -6  -1 7387.06  131.69
   0   6   1 7166.08  131.19
   0   6   1 7289.47  133.99
   0   6  -1 7276.67  131.19
   0   6  -1 7362.36  126.99
   0   6   1 7412.56  130.79
   0   6  -1 7223.98  128.19
   0   6   1 7176.58  127.39
   0   6  -1 7312.67  132.19
   1  -6   1  317.67   16.10
   1  -6   1  332.17   17.00
   1  -6   1  352.26   15.70
   1  -6   1  320.27   16.00
  -1  -6  -1  350.66   17.80
  -1  -6  -1  344.47   14.90
  -1  -6  -1  316.17   16.40
   1   6   1  329.47   10.00
  -1   6  -1  329.37   16.20
  -1   6  -1  415.66   18.30
   1   6   1  345.27   16.60
   1   6   1  352.56   17.20
  -1   6  -1  338.77   24.10
   1   6   1  355.06   16.90
  -2  -6  -1 1969.10   45.40
  -2  -6  -1 1958.70   40.50
   2  -6   1 1971.50   44.00
  -2  -6  -1 1960.20   45.00
   2  -6   1 1978.70   45.10
   2  -6   1 1961.80   46.30
   2   6   1 1985.20   45.70
  -2   6  -1 2015.20   47.80
  -2   6  -1 2032.60   47.00
   2   6   1 1956.20   45.20
  -2   6  -1 1930.31   43.80
  -2   6  -1 1886.71   44.20
   2   6   1 1977.90   37.60
  -3  -6  -1  929.21   29.90
   3  -6   1  905.41   30.60
   3  -6   1  881.61   26.70
  -3  -6  -1  878.41   21.90
   3  -6   1  925.01   31.00
  -3  -6  -1  929.61   28.90
   3   6   1  907.01   29.40
  -3   6  -1  909.61   31.10
  -3   6  -1  837.32   26.00
  -3   6  -1  902.51   25.60
   3   6   1  913.01   28.60
  -3   6  -1  899.31   31.50
   3   6   1  893.61   28.00
  -3   6  -1  901.31   28.00
  -4  -6  -1  130.99   14.80
   4  -6   1  104.79   13.80
  -4  -6  -1  105.79    8.20
  -4  -6  -1  124.29   15.70
   4  -6   1  109.69   14.00
   4  -6   1  117.29   14.20
  -4   6  -1   76.79   12.90
   4   6   1  112.39   10.80
   4   6   1  111.79   13.70
  -4   6  -1   92.29   13.60
  -4   6  -1  113.59   13.40
  -4   6  -1  115.09   14.70
  -4   6  -1  133.19   17.20
   4   6   1  121.09   13.70
   5  -6   1  393.86   20.30
  -5  -6  -1  405.46   23.90
  -5  -6  -1  401.46   30.80
   5  -6   1  428.96   26.10
   5  -6   1  394.56   19.90
   5  -6   1  437.66   26.80
  -5   6  -1  453.45   23.30
  -5   6  -1  516.95   33.90
  -5   6  -1  411.96   20.50
   5   6   1  397.36   21.70
  -5   6  -1  382.56   23.40
  -5   6  -1  426.06   45.40
   5   6   1  380.06   18.40
   5   6   1  378.36   24.30
   6  -6   1   53.19   11.30
   6  -6   1   32.60    9.00
  -6  -6  -1   41.60   14.50
   6  -6   1   39.10   15.00
  -6  -6  -1   54.69   15.60
  -6  -6  -1   21.10   13.60
   6   6   1    4.50    8.70
  -6   6  -1   44.80   11.30
  -6   6  -1   25.30   14.80
   6   6   1   30.40    8.70
  -6   6  -1   24.40   16.30
  -7  -6  -1   40.00   15.80
   7  -6   1   56.79   12.70
   7  -6   1   42.00   17.70
  -7  -6  -1   54.69   16.60
  -7  -6  -1   45.40   15.80
   7  -6   1   31.00   14.10
  -7   6  -1   55.39   19.00
   7   6   1   42.80   12.40
  -7   6  -1   54.49   15.50
   7   6   1   55.99   18.30
  -7   6  -1   68.79   17.40
  -7   6  -1   53.39   12.80
  -7   6  -1   44.50   17.60
  -8  -7   1   43.30   20.00
   8  -7  -1   62.69   10.40
   8  -7  -1   90.99   25.80
  -8  -7   1   28.40   15.00
   8  -7  -1   54.59   23.40
   8   7  -1   31.60   13.80
  -8   7   1   59.19   17.40
   8   7  -1   44.90   12.70
  -8   7   1   18.50   28.30
  -8   7   1   46.80   10.30
  -8   7   1   47.50   22.20
  -8   7   1   34.40   18.80
   7  -7  -1   32.40   14.60
  -7  -7   1   10.50   12.30
   7  -7  -1   30.60    8.60
   7  -7  -1   34.40   14.10
  -7  -7   1   47.20   14.70
  -7  -7   1   29.50   15.30
   7  -7  -1   33.10    9.30
  -7  -7   1   18.00    9.60
  -7   7   1    3.40   16.00
  -7   7   1   36.80   15.30
  -7   7   1   47.00   14.90
   7   7  -1    1.70    8.60
  -7   7   1   30.50    9.20
  -7   7   1   28.40   15.10
   7   7  -1   28.60   13.80
  -6  -7   1   97.49   15.80
  -6  -7   1  106.59   14.60
   6  -7  -1  127.49   18.70
   6  -7  -1  116.89   12.90
  -6  -7   1  120.89   17.10
  -6   7   1   72.29   15.50
  -6   7   1   98.69   16.60
   6   7  -1  121.49   13.90
   6   7  -1   95.19   14.20
  -6   7   1  113.99   11.70
  -6   7   1  117.09   16.00
  -5  -7   1  157.88   16.90
  -5  -7   1  131.69   11.90
  -5  -7   1  116.99   14.00
   5  -7  -1  137.99   15.50
   5  -7  -1  182.28   23.60
   5  -7  -1  163.28   21.00
   5  -7  -1  142.69   13.10
   5   7  -1  140.39   10.60
   5   7  -1  153.58   14.00
   5   7  -1  140.89   13.90
  -5   7   1  115.49   15.60
  -5   7   1  149.69   17.90
  -5   7   1  152.28   18.20
   5   7  -1  160.48   20.10
   4  -7  -1  182.18   13.00
   4  -7  -1  193.68   19.30
  -4  -7   1  182.28   16.80
   4  -7  -1  249.97   23.50
  -4  -7   1  185.88   17.30
   4  -7  -1  175.08   14.90
  -4  -7   1  184.48   10.70
   4   7  -1  194.68   17.60
   4   7  -1  158.28   12.90
  -4   7   1  164.48   16.40
  -4   7   1  194.38   19.60
   4   7  -1  170.58   12.50
  -4   7   1  191.58   18.90
  -3  -7   1  579.04   23.00
   3  -7  -1  580.34   22.90
  -3  -7   1  585.54   22.30
  -3  -7   1  569.34   18.20
   3  -7  -1  536.35   24.40
   3  -7  -1  602.84   25.00
   3  -7  -1  585.14   19.80
   3   7  -1  590.64   22.00
  -3   7   1  700.53   30.10
  -3   7   1  588.24   24.50
   3   7  -1  602.94   20.10
  -3   7   1  557.44   22.40
  -2  -7   1  111.79   11.20
   2  -7  -1   82.59    9.30
   2  -7  -1   80.69    9.90
  -2  -7   1  115.69   13.50
   2  -7  -1  110.09   13.60
   2  -7  -1  110.29   11.20
   2  -7  -1   79.09    9.70
  -2   7   1   81.49    9.90
  -2   7   1   74.69    9.50
   2   7  -1  119.49   12.20
   2   7  -1  107.59   11.40
  -2   7   1  104.39   13.50
   2   7  -1   78.89    9.70
   1  -7  -1 1001.80   30.40
  -1  -7   1 1008.20   20.20
  -1  -7   1 1041.70   25.00
  -1  -7   1 1037.40   28.70
   1  -7  -1 1008.00   26.60
   1  -7  -1 1000.60   28.40
   1  -7  -1 1025.70   27.80
  -1  -7   1  988.90   27.20
  -1   7   1  967.50   26.90
  -1   7   1  964.00   30.20
  -1   7   1 1017.00   28.00
   1   7  -1 1039.40   28.40
  -1   7   1  999.20   27.60
   1   7  -1 1015.50   27.60
   1   7  -1 1030.10   24.80
   0  -7   1   82.09   10.80
   0  -7   1   73.09    9.10
   0  -7  -1  106.29   13.00
   0  -7   1   67.79    9.50
   0  -7  -1   54.09    8.70
   0  -7   1   76.89   10.10
   0   7  -1   88.19   10.10
   0   7  -1  102.99   11.30
   0   7  -1   89.09    9.60
   0   7   1   55.89   10.50
   0   7   1   74.29   10.30
   0   7   1   65.19    8.10
   0   7  -1   80.29   10.90
   0   7   1   59.59    8.50
  -1  -7  -1 1475.25   36.70
   1  -7   1 1495.55   35.70
   1  -7   1 1491.85   38.30
  -1  -7  -1 1461.85   36.50
  -1  -7  -1 1447.46   34.30
   1  -7   1 1498.75   36.70
   1  -7   1 1492.05   36.80
  -1   7  -1 1634.94   36.70
   1   7   1 1478.45   36.70
  -1   7  -1 1461.75   38.30
   1   7   1 1390.36   28.50
  -1   7  -1 1481.25   36.60
   1   7   1 1456.65   36.40
   2  -7   1  563.64   22.40
  -2  -7  -1  542.95   18.40
   2  -7   1  563.74   21.20
   2  -7   1  563.64   23.70
  -2  -7  -1  560.14   22.10
  -2  -7  -1  566.74   23.10
   2  -7   1  562.04   22.50
  -2   7  -1  568.14   21.00
   2   7   1  553.24   23.50
  -2   7  -1  562.64   24.40
   2   7   1  558.24   22.60
   2   7   1  564.84   22.50
  -2   7  -1  558.14   21.90
  -2   7  -1  584.34   23.80
   2   7   1  547.85   13.00
   3  -7   1  880.41   31.40
  -3  -7  -1  898.21   30.40
  -3  -7  -1  842.22   28.70
   3  -7   1  880.91   29.30
   3  -7   1  900.21   31.20
  -3  -7  -1  892.71   23.10
   3  -7   1  897.61   27.70
   3   7   1  899.71   30.00
   3   7   1  879.91   20.70
  -3   7  -1  901.41   28.80
  -3   7  -1  904.21   27.50
   3   7   1  868.91   28.50
  -3   7  -1  915.81   32.40
  -3   7  -1  906.81   32.50
  -4  -7  -1  519.35   26.50
   4  -7   1  508.05   38.30
   4  -7   1  543.95   22.30
  -4  -7  -1  530.05   25.10
  -4  -7  -1  511.65   16.10
   4  -7   1  524.35   27.00
   4   7   1  508.05   26.30
  -4   7  -1  539.45   22.30
  -4   7  -1  530.05   22.60
  -4   7  -1  559.74   24.60
  -4   7  -1  501.25   26.80
   4   7   1  541.05   24.30
   4   7   1  510.85   17.20
   4   7   1  511.05   22.30
   5  -7   1   27.80   10.40
  -5  -7  -1   -1.50   12.20
   5  -7   1   29.10   13.90
   5  -7   1   14.40   11.00
  -5  -7  -1    7.60    5.50
   5  -7   1    0.90    9.90
  -5  -7  -1   12.80   11.40
   5   7   1    5.80   12.20
  -5   7  -1    5.70    8.10
  -5   7  -1    9.50   12.60
  -5   7  -1   27.60    9.30
   5   7   1   15.90    6.60
   5   7   1   16.20    9.40
  -5   7  -1   14.50    9.90
  -5   7  -1   12.00   10.70
  -6  -7  -1  272.27   26.60
   6  -7   1  279.77   28.00
  -6  -7  -1  315.67   25.30
   6  -7   1  280.17   18.90
   6  -7   1  304.37   20.40
  -6  -7  -1  288.67   25.30
   6  -7   1  309.97   26.90
  -6   7  -1  348.57   37.60
  -6   7  -1  335.47   21.60
  -6   7  -1  283.27   30.20
  -6   7  -1  302.87   27.00
   6   7   1  247.88   28.60
  -7  -7  -1   55.09   15.30
   7  -7   1   37.10   14.50
   7  -7   1   62.79   23.50
  -7  -7  -1   58.59   17.50
   7  -7   1   74.79   17.70
  -7  -7  -1   48.80   16.80
   7   7   1   45.60   15.20
  -7   7  -1   32.60   16.60
  -7   7  -1   64.29   16.90
  -7   7  -1   76.19   14.00
  -7   7  -1   65.39   15.20
  -7   7  -1   53.79   19.40
   7   7   1   54.59   16.10
   7  -8  -1   86.79   10.90
   7  -8  -1   79.19   16.90
   7  -8  -1   78.79   12.10
   7  -8  -1   62.29   16.20
  -7  -8   1   83.29   17.70
  -7  -8   1  102.89   16.70
  -7   8   1   89.59   21.10
  -7   8   1  114.19   21.60
  -7   8   1   85.19   16.20
  -7   8   1   88.79   16.40
   7   8  -1  106.79   18.70
   6  -8  -1  258.07   16.00
  -6  -8   1  232.58   22.70
  -6  -8   1  216.88   23.70
   6  -8  -1  267.37   26.40
   6  -8  -1  243.38   19.30
   6  -8  -1  242.68   25.50
  -6   8   1  252.17   27.70
  -6   8   1  272.67   26.60
   6   8  -1  264.27   17.90
  -6   8   1  236.98   22.60
  -6   8   1  249.78   22.60
   5  -8  -1  659.23   22.90
  -5  -8   1  632.34   28.90
   5  -8  -1  675.53   32.40
  -5  -8   1  663.83   18.30
  -5  -8   1  680.93   29.10
   5  -8  -1  634.54   25.30
   5   8  -1  637.64   28.70
   5   8  -1  622.04   22.40
  -5   8   1  693.43   29.10
   5   8  -1  696.73   24.60
  -4  -8   1  218.98   12.70
   4  -8  -1  235.08   19.10
   4  -8  -1  233.58   17.30
  -4  -8   1  214.38   19.10
   4  -8  -1  225.38   21.40
   4  -8  -1  240.78   21.90
  -4  -8   1  234.58   19.10
   4  -8  -1  201.18   14.80
   4   8  -1  232.28   14.20
   4   8  -1  206.28   18.30
  -4   8   1  226.68   18.80
  -4   8   1  333.07   33.10
  -4   8   1  229.68   21.80
   4   8  -1  221.88   15.20
   3  -8  -1  417.46   21.20
   3  -8  -1  399.86   22.70
  -3  -8   1  434.66   20.20
  -3  -8   1  386.86   16.50
   3  -8  -1  395.86   22.00
   3  -8  -1  393.56   17.90
   3  -8  -1  415.76   19.70
  -3  -8   1  426.66   21.00
  -3   8   1  395.56   21.80
   3   8  -1  396.86   19.40
   3   8  -1  451.45   18.30
   3   8  -1  405.86   21.00
  -3   8   1  398.96   20.40
  -3   8   1  413.66   23.10
  -2  -8   1  743.93   23.10
  -2  -8   1  668.03   22.70
   2  -8  -1  725.93   25.10
   2  -8  -1  724.03   23.70
  -2  -8   1  697.63   25.20
   2  -8  -1  728.53   25.40
  -2   8   1  714.83   25.00
   2   8  -1  720.03   22.70
  -2   8   1  729.53   25.20
   2   8  -1  708.03   25.20
   2   8  -1  694.93   23.10
  -2   8   1  721.93   27.80
   1  -8  -1 1125.29   32.40
  -1  -8   1 1208.48   32.80
   1  -8  -1 1141.89   31.30
  -1  -8   1 1161.58   23.10
  -1  -8   1 1137.29   31.40
  -1  -8   1 1223.28   28.90
   1  -8  -1 1120.89   29.50
   1   8  -1 1213.48   31.90
   1   8  -1 1166.68   32.10
   1   8  -1 1166.58   28.40
  -1   8   1 1162.18   32.10
  -1   8   1 1163.88   34.70
  -1   8   1 1170.98   30.80
  -1   8   1 1156.48   29.80
   0  -8  -1 3988.60   84.29
   0  -8  -1 4085.89   80.79
   0  -8   1 4173.88   82.59
   0  -8   1 4185.48   83.19
   0  -8   1 4122.69   83.49
   0  -8   1 3990.50   77.19
   0  -8  -1 4056.79   82.29
   0   8  -1 4258.17   77.69
   0   8   1 4085.69   82.09
   0   8   1 4130.19   80.89
   0   8  -1 4266.97   77.29
   0   8   1 4142.19   76.49
   0   8   1 4186.18   84.99
   0   8  -1 4238.38   82.39
  -1  -8  -1  139.59   15.00
   1  -8   1  128.99   12.50
  -1  -8  -1  134.69   13.30
   1  -8   1  144.69   15.20
   1  -8   1  131.99   15.20
  -1  -8  -1  108.89   14.70
  -1  -8  -1  128.49   15.40
   1  -8   1  130.49   14.00
  -1   8  -1  137.79   11.20
  -1   8  -1  125.59   14.60
   1   8   1  131.99   14.80
   1   8   1  135.39   15.60
   1   8   1  152.48   15.20
  -1   8  -1  136.99   13.90
   1   8   1  131.19    6.70
  -1   8  -1  127.19   14.70
   2  -8   1  396.76   21.80
   2  -8   1  412.76   20.80
   2  -8   1  417.16   20.50
   2  -8   1  431.46   20.10
  -2  -8  -1  417.46   21.20
  -2  -8  -1  411.66   20.80
  -2  -8  -1  415.66   17.30
  -2   8  -1  439.56   21.90
  -2   8  -1  418.76   22.50
   2   8   1  405.06   20.80
   2   8   1  392.86   20.50
   2   8   1  385.26   20.50
  -2   8  -1  437.96   20.50
   3  -8   1  560.94   23.00
   3  -8   1  537.25   25.30
  -3  -8  -1  521.15   18.70
  -3  -8  -1  557.74   25.00
   3  -8   1  568.34   27.00
  -3  -8  -1  586.84   25.90
   3  -8   1  571.84   24.90
   3   8   1  546.25   24.10
  -3   8  -1  514.85   27.10
   3   8   1  546.05   24.70
  -3   8  -1  469.85   34.70
   3   8   1  545.15   24.30
  -3   8  -1  528.75   26.90
   3   8   1  520.65   13.10
  -3   8  -1  552.04   22.90
  -4  -8  -1   35.70   15.40
  -4  -8  -1   14.90   11.70
   4  -8   1   10.10    8.90
  -4  -8  -1   28.30    6.80
   4  -8   1   13.60    9.30
   4  -8   1   33.10   14.60
   4  -8   1   14.60   10.20
   4   8   1   25.20    8.90
  -4   8  -1   26.60   14.40
   4   8   1   21.80    9.10
  -4   8  -1   47.10   14.60
   4   8   1   22.10   11.80
  -4   8  -1   16.10    9.60
  -4   8  -1   12.40   10.70
  -4   8  -1   37.60   10.30
   4   8   1   24.40   10.20
   5  -8   1   22.30   11.10
  -5  -8  -1   29.20   12.40
  -5  -8  -1   17.70    5.50
   5  -8   1   19.30   11.40
   5  -8   1   18.10    9.80
   5  -8   1   25.40   10.80
  -5  -8  -1   -3.20   13.80
  -5   8  -1   27.80   12.20
  -5   8  -1   16.90   15.60
  -5   8  -1   30.10   11.10
   5   8   1   13.40    7.70
   5   8   1   17.90   11.70
   5   8   1   14.90   10.20
  -5   8  -1    7.20   11.70
  -6  -8  -1   24.50   13.40
   6  -8   1   12.90    9.10
  -6  -8  -1   39.50   15.00
   6  -8   1   38.90   15.20
   6  -8   1   22.70   15.90
   6  -8   1   33.00   11.30
  -6  -8  -1   43.40   15.30
  -6   8  -1   29.30   16.80
  -6   8  -1   20.40   16.00
   6   8   1   38.00   15.10
   6   8   1   38.60   11.60
  -6   8  -1   24.30   12.70
  -6   8  -1   17.70   12.20
  -6   8  -1   56.99   13.20
  -7  -8  -1  139.39   22.20
   7  -8   1  119.49   19.70
  -7  -8  -1  123.99   21.20
   7  -8   1   94.29   17.20
  -7  -8  -1   92.69   19.00
   7  -8   1  132.89   16.10
  -7   8  -1  113.39   18.30
  -7   8  -1  121.59   16.40
  -7   8  -1  147.09   23.90
   7   8   1   82.59   17.70
  -7   8  -1  101.89   16.60
   7   8   1  150.18   20.60
  -7   8  -1   98.99   23.10
   7  -9  -1   43.90   15.50
   7  -9  -1   46.80    9.90
  -7  -9   1   37.40   14.10
   7  -9  -1   48.60   15.50
  -7  -9   1   50.19   15.90
  -7   9   1   48.10   15.30
   7   9  -1   49.50   11.70
  -7   9   1   30.60   14.40
  -7   9   1    6.80   18.70
  -7   9   1   16.70   13.80
  -6  -9   1  122.29   17.90
   6  -9  -1  141.49   15.90
   6  -9  -1  138.59   19.30
   6  -9  -1  116.79   12.60
   6  -9  -1  132.79   20.20
  -6  -9   1  125.19   17.70
  -6  -9   1  142.39   13.70
  -6   9   1  117.49   16.50
  -6   9   1  127.39   20.50
  -6   9   1   97.59   16.00
   6   9  -1  113.79   15.10
  -6   9   1  223.88   35.60
  -5  -9   1  109.69   15.70
   5  -9  -1  121.99   14.40
   5  -9  -1  120.39   14.40
  -5  -9   1   99.19    9.30
  -5  -9   1  113.49   15.80
   5  -9  -1   82.29   14.60
   5  -9  -1  169.08   25.30
  -5   9   1  108.69   16.30
  -5   9   1  173.68   24.30
   5   9  -1   98.69   14.80
   5   9  -1   97.49   11.10
   5   9  -1  103.39   14.10
  -5   9   1  146.29   24.30
  -4  -9   1   85.09   15.00
   4  -9  -1   90.09   16.30
  -4  -9   1   62.09   12.10
   4  -9  -1   80.09   10.80
   4  -9  -1   90.79   12.80
  -4  -9   1   67.99    9.10
   4  -9  -1   65.09   12.20
   4  -9  -1   87.99   15.60
   4   9  -1   76.99   11.40
  -4   9   1   64.19   13.70
  -4   9   1   90.59   14.80
   4   9  -1   51.79   11.50
  -4   9   1   76.79   15.20
   3  -9  -1   28.60   11.60
   3  -9  -1   36.10    9.70
   3  -9  -1   16.90   10.00
   3  -9  -1   13.10    9.60
  -3  -9   1   33.70   11.20
  -3  -9   1    9.50    9.00
  -3  -9   1   26.00    7.80
   3  -9  -1   14.20    7.70
   3   9  -1   26.80    9.70
  -3   9   1   24.90    9.70
  -3   9   1   24.20   11.50
   3   9  -1   25.00    9.00
  -3   9   1   14.20    8.90
   3   9  -1   32.50    8.60
   2  -9  -1  321.57   18.60
   2  -9  -1  301.57   18.60
  -2  -9   1  327.87   17.30
   2  -9  -1  292.07   19.10
  -2  -9   1  358.76   17.80
  -2  -9   1  311.17   19.20
  -2  -9   1  312.87   17.90
   2  -9  -1  275.07   20.60
   2  -9  -1  286.97   17.60
   2   9  -1  346.77   17.20
   2   9  -1  317.57   17.50
  -2   9   1  326.97   18.80
  -2   9   1  305.57   19.00
  -2   9   1  300.77   21.00
   2   9  -1  363.46   19.90
  -2   9   1  307.47   18.30
  -1  -9   1   85.49   11.70
   1  -9  -1   88.39   12.80
   1  -9  -1   75.39   12.10
  -1  -9   1  100.69   13.10
  -1  -9   1   97.09   13.30
   1  -9  -1   92.69   11.80
  -1  -9   1   78.09    5.80
   1  -9  -1   67.89    8.70
  -1   9   1   75.19    9.80
   1   9  -1  100.39   12.60
   1   9  -1   78.29   11.80
  -1   9   1   72.69   13.10
   1   9  -1  102.49   11.60
  -1   9   1   64.69    8.40
  -1   9   1   70.59   10.20
   0  -9  -1    9.20    6.80
   0  -9   1   17.80   10.30
   0  -9   1   13.10    5.50
   0  -9   1    4.70    9.00
   0  -9  -1   15.00    8.60
   0  -9   1    6.00    7.60
   0  -9  -1   11.20    8.50
   0   9   1   16.50   10.60
   0   9   1   11.70    7.50
   0   9  -1   10.00    5.90
   0   9  -1   16.50    6.40
   0   9   1   14.40    9.10
   0   9  -1    6.70    8.50
   0   9   1   15.40    5.20
   0   9  -1    9.10    8.70
   1  -9   1  241.38   18.10
  -1  -9  -1  277.67   16.70
   1  -9   1  278.07   15.90
  -1  -9  -1  251.27   18.70
   1  -9   1  249.68   18.60
   1  -9   1  264.17   17.90
  -1  -9  -1  284.47   18.40
  -1  -9  -1  254.37   18.40
   1   9   1  253.67   18.00
   1   9   1  265.17    8.30
  -1   9  -1  256.67   17.50
  -1   9  -1  255.37   18.90
   1   9   1  260.97   19.10
   1   9   1  266.17   18.20
  -1   9  -1  254.47   16.80
  -1   9  -1  252.47   13.50
   2  -9   1  526.85   24.10
  -2  -9  -1  497.55   20.30
  -2  -9  -1  473.95   23.40
   2  -9   1  531.15   25.90
   2  -9   1  519.65   22.90
   2  -9   1  526.15   23.20
  -2  -9  -1  528.15   24.50
  -2   9  -1  512.75   25.50
  -2   9  -1  498.25   23.80
  -2   9  -1  496.75   29.70
   2   9   1  522.55   24.50
   2   9   1  419.36   34.10
   2   9   1  502.55   23.50
  -3  -9  -1  619.14   28.40
   3  -9   1  673.83   30.90
   3  -9   1  651.23   28.30
   3  -9   1  630.74   25.90
  -3  -9  -1  683.03   28.20
  -3  -9  -1  617.44   22.10
   3  -9   1  688.93   28.30
  -3   9  -1  652.13   27.10
   3   9   1  608.24   26.10
  -3   9  -1  632.74   29.90
   3   9   1  671.93   27.80
  -4  -9  -1  123.39   10.70
  -4  -9  -1  111.49   15.40
   4  -9   1  151.28   15.90
   4  -9   1  140.89   19.30
   4  -9   1  134.29   17.40
   4  -9   1  117.59   13.60
  -4   9  -1  111.39   16.40
   4   9   1  123.59   16.60
   4   9   1  130.69   15.40
  -4   9  -1  121.39   18.60
  -4   9  -1  103.19   15.50
  -4   9  -1  139.59   16.50
   4   9   1  110.99   14.20
  -4   9  -1   86.89   12.90
   5  -9   1  160.58   26.50
  -5  -9  -1  100.99   15.90
   5  -9   1  120.19   15.20
   5  -9   1   95.49   13.90
   5  -9   1   94.19   15.60
  -5  -9  -1  125.79   11.50
  -5  -9  -1  111.39   17.60
  -5   9  -1  117.79   19.60
   5   9   1  116.79   15.50
  -5   9  -1  104.89   14.00
  -5   9  -1  126.09   15.20
  -5   9  -1  113.09   20.20
   6  -9   1  110.89   39.90
   6  -9   1   65.69   21.10
  -6  -9  -1   51.39   16.20
  -6  -9  -1   43.50   16.30
  -6  -9  -1   53.09   15.80
  -6   9  -1   67.39   13.50
  -6   9  -1   39.10   13.30
   6   9   1   46.10   13.10
   6   9   1   23.40   10.00
   6   9   1   76.59   23.30
  -6   9  -1   46.40   16.30
  -6   9  -1   60.49   15.90
  -6   9  -1   43.10   14.10
   7 -10  -1  147.39   30.10
  -7 -10   1   59.19   24.10
   7 -10  -1   60.49   17.40
  -7 -10   1   58.69   16.30
   7 -10  -1   65.29   11.20
   7 -10  -1   74.59   13.60
  -7  10   1   62.49   20.70
   7  10  -1   68.99   18.00
  -7  10   1   86.69   17.10
   7  10  -1   70.79   12.80
  -6 -10   1    7.80   14.00
  -6 -10   1    1.00    5.60
  -6 -10   1   30.80   14.90
   6 -10  -1   13.10   11.80
   6 -10  -1   16.40   20.10
   6 -10  -1    4.20    8.90
  -6  10   1  -20.40   13.80
   6  10  -1    0.40    4.80
  -6  10   1   19.10   12.90
  -6  10   1   -0.60   12.90
  -5 -10   1   94.09   15.30
  -5 -10   1  119.29   16.20
   5 -10  -1  165.68   24.30
   5 -10  -1  107.79   15.70
   5 -10  -1  101.39   12.50
  -5 -10   1  109.59   12.70
  -5  10   1  113.19   19.00
  -5  10   1   89.79   15.10
   5  10  -1  119.99   16.70
  -5  10   1   90.99   16.00
   5  10  -1   97.69   11.60
   4 -10  -1  187.38   20.60
  -4 -10   1  207.58   21.30
  -4 -10   1  167.08   15.10
   4 -10  -1  269.27   30.50
   4 -10  -1  187.78   19.10
   4 -10  -1  192.78   16.90
   4 -10  -1  188.18   22.50
  -4 -10   1  196.28   20.20
  -4  10   1  185.48   20.00
  -4  10   1  192.78   22.50
   4  10  -1  211.48   16.80
   4  10  -1  189.58   14.30
   3 -10  -1  300.17   23.20
  -3 -10   1  299.17   20.40
  -3 -10   1  310.77   21.60
   3 -10  -1  295.17   20.30
  -3 -10   1  321.97   18.00
   3 -10  -1  305.17   22.00
   3 -10  -1  298.17   19.00
  -3  10   1  292.67   23.70
  -3  10   1  310.87   21.50
   3  10  -1  297.27   21.50
   3  10  -1  309.97   19.70
   3  10  -1  295.97   18.50
  -3  10   1  291.77   21.90
  -2 -10   1  285.97   17.90
   2 -10  -1  240.08   19.80
  -2 -10   1  271.77   17.80
   2 -10  -1  269.37   18.70
   2 -10  -1  265.57   22.40
  -2 -10   1  290.97   18.20
  -2 -10   1  268.67   20.00
   2 -10  -1  255.07   17.90
   2 -10  -1  275.37   18.50
  -2  10   1  283.07   18.70
  -2  10   1  273.87   19.70
   2  10  -1  252.97   16.90
  -2  10   1  282.87   18.80
   2  10  -1  279.17   19.80
   2  10  -1  266.67   17.90
  -2  10   1  271.87   22.10
  -1 -10   1  180.08   17.80
   1 -10  -1  157.48   16.10
   1 -10  -1  196.88   25.90
  -1 -10   1  175.08   16.80
  -1 -10   1  197.08   18.10
   1 -10  -1  169.08   13.80
  -1 -10   1  170.48   16.40
   1 -10  -1  224.48   23.50
   1 -10  -1  182.88   18.30
  -1  10   1  175.18   20.40
   1  10  -1  194.18   23.10
   1  10  -1  175.88   16.50
  -1  10   1  176.48   16.60
  -1  10   1  169.08   14.00
   1  10  -1  200.48   14.10
  -1  10   1  182.58   19.30
   0 -10  -1  534.15   24.70
   0 -10   1  591.44   26.10
   0 -10   1  525.55   18.30
   0 -10   1  557.44   25.30
   0 -10   1  577.64   25.10
   0 -10   1  546.15   24.70
   0 -10  -1  509.25   22.80
   0 -10  -1  536.15   25.80
   0  10  -1  565.94   19.60
   0  10   1  555.74   23.40
   0  10   1  519.15   17.10
   0  10   1  546.95   35.30
   0  10  -1  529.65   24.80
   0  10   1  574.24   26.70
  -1 -10  -1   51.59   12.60
   1 -10   1   30.20    9.90
   1 -10   1   31.50    8.20
  -1 -10  -1   29.10    9.90
  -1 -10  -1   24.10   10.50
   1 -10   1   40.20   12.10
   1 -10   1   43.30   11.20
  -1 -10  -1   34.70   10.50
  -1  10  -1   47.20   12.20
   1  10   1   41.70   10.80
   1  10   1   27.30    9.60
   1  10   1   41.30   11.30
  -1  10  -1   49.99    8.30
   2 -10   1   40.40   10.20
   2 -10   1   29.40    9.90
   2 -10   1   33.40   11.80
  -2 -10  -1   37.70   12.30
  -2 -10  -1   42.80   12.00
  -2 -10  -1   43.20    9.70
   2 -10   1   12.30   10.80
   2 -10   1   44.80   14.50
   2  10   1   39.90   12.00
   2  10   1   36.20   12.50
  -2  10  -1   22.20   10.70
  -2  10  -1   35.00   11.00
  -2  10  -1   43.60   10.90
   2  10   1   38.30   11.70
  -2  10  -1   30.00    7.90
   3 -10   1   34.00   14.70
   3 -10   1   40.00    9.40
   3 -10   1   56.09   20.90
  -3 -10  -1   53.29   13.40
   3 -10   1   59.19   11.80
  -3 -10  -1   47.00   12.60
   3 -10   1   39.40   11.70
  -3 -10  -1   61.29   10.10
   3  10   1   62.79   11.90
  -3  10  -1   69.39   13.80
  -3  10  -1   52.49   14.50
   3  10   1   59.99   13.30
  -3  10  -1   52.89   13.00
  -4 -10  -1  131.39   14.80
   4 -10   1  131.19   16.00
  -4 -10  -1  184.48   21.50
   4 -10   1  136.19   15.20
  -4 -10  -1  141.49   18.10
   4 -10   1  177.88   24.30
   4 -10   1  123.39   14.00
   4  10   1  117.79   15.20
  -4  10  -1  138.89   17.90
  -4  10  -1  179.08   23.70
  -4  10  -1  195.88   17.90
   4  10   1  145.69   19.10
  -5 -10  -1   68.49    8.60
  -5 -10  -1   72.39   16.10
   5 -10   1   47.00   13.30
   5 -10   1   81.19   16.40
  -5 -10  -1   41.20   14.20
  -5  10  -1   68.69   12.60
   5  10   1   35.00   20.60
  -5  10  -1   68.29   17.50
  -5  10  -1   52.69   13.90
   5  10   1   86.69   15.20
  -5  10  -1  114.99   22.30
  -6 -10  -1    5.90   15.00
   6 -10   1   66.09   19.30
  -6 -10  -1   37.60   16.60
  -6 -10  -1   24.70    5.90
   6 -10   1   21.40   11.40
   6 -10   1   14.70   10.90
   6 -10   1   12.10   12.30
   6  10   1   14.00   12.90
  -6  10  -1   40.40   12.80
  -6  10  -1    4.40   13.90
  -6  10  -1   40.20   13.50
   6  10   1   21.50   10.60
  -6  10  -1   20.40   16.20
   6  10   1    0.60    6.40
  -6  10  -1   35.80   15.40
   6 -11  -1  169.38   17.40
   6 -11  -1  201.18   22.70
  -6 -11   1  165.08   13.00
  -6 -11   1  138.39   18.70
   6 -11  -1  143.29   24.20
  -6 -11   1  187.88   22.20
   6  11  -1  136.59   12.70
  -6  11   1  179.88   22.10
  -6  11   1  178.28   24.80
  -6  11   1  203.68   27.10
  -6  11   1  188.98   21.00
   6  11  -1  146.39   20.40
   5 -11  -1   19.60   16.30
   5 -11  -1   23.10   16.50
  -5 -11   1    7.30   11.80
  -5 -11   1    8.80    7.90
  -5 -11   1   10.70   12.00
   5 -11  -1    9.70   11.50
   5 -11  -1   16.20    9.70
   5  11  -1    1.30    4.30
  -5  11   1   29.00   14.80
  -5  11   1   18.90   13.90
   5  11  -1   15.10   12.00
  -5  11   1   16.40   13.70
   5  11  -1   -1.40    4.70
  -4 -11   1  197.68   22.00
  -4 -11   1  233.38   21.80
   4 -11  -1  209.68   22.10
   4 -11  -1  286.27   19.50
  -4 -11   1  232.68   17.70
   4 -11  -1  222.38   22.70
   4 -11  -1  309.27   33.90
   4  11  -1  194.58   20.30
  -4  11   1  218.78   28.80
   4  11  -1  221.18   18.80
  -4  11   1  238.08   25.50
   4  11  -1  228.48   17.70
  -3 -11   1   19.10   10.20
   3 -11  -1   34.80   18.60
  -3 -11   1   19.70   11.10
  -3 -11   1    7.50    8.60
   3 -11  -1   37.00   13.50
   3 -11  -1   21.10   10.50
   3 -11  -1   29.70   11.20
   3 -11  -1   21.90    9.30
   3  11  -1   26.20   11.80
   3  11  -1   19.20    9.60
  -3  11   1   15.30   10.50
  -3  11   1   17.00   11.80
   3  11  -1   14.60    9.20
  -3  11   1   19.50   14.00
   2 -11  -1   27.70   11.60
  -2 -11   1   24.60   15.20
   2 -11  -1   20.20   12.80
  -2 -11   1   24.10    9.50
  -2 -11   1   34.90   10.80
  -2 -11   1   -2.00   18.60
   2 -11  -1   23.60    9.10
   2 -11  -1   21.10   15.60
   2  11  -1   29.90    9.20
   2  11  -1   24.90   11.30
   2  11  -1   17.80   14.60
  -2  11   1   28.20    9.60
  -2  11   1   33.30   13.50
  -2  11   1   22.20   10.20
  -2  11   1   27.70    9.60
  -1 -11   1  136.79   15.40
  -1 -11   1  128.49   16.50
  -1 -11   1  168.18   16.10
  -1 -11   1  134.39   16.70
   1 -11  -1  155.88   19.60
   1 -11  -1  150.78   16.00
   1 -11  -1  145.89   16.50
   1 -11  -1  120.29   13.50
   1 -11  -1  131.79   15.00
  -1  11   1  134.09   14.10
  -1  11   1   94.19   13.60
   1  11  -1  149.69   14.50
  -1  11   1  155.88   16.80
  -1  11   1  113.29   12.50
   1  11  -1  102.79   13.60
   1  11  -1  140.19   17.50
   0 -11   1   18.80   11.40
   0 -11   1   18.50   11.00
   0 -11   1   22.50    6.60
   0 -11   1   17.90   11.40
   0 -11  -1    9.20    8.80
   0 -11   1   22.60    9.50
   0 -11  -1   11.60    8.50
   0 -11  -1   18.00   11.30
   0  11   1    8.50    9.80
   0  11   1    6.10    9.70
   0  11  -1   13.80   11.60
   0  11  -1   18.40    7.50
   0  11  -1    4.50    9.60
   0  11   1   20.00    5.90
   0  11   1   17.00   12.20
   1 -11   1   40.30   11.40
   1 -11   1   31.90   10.80
  -1 -11  -1   34.90   11.70
   1 -11   1   47.10   16.80
   1 -11   1   36.30    9.10
  -1 -11  -1   40.00   10.40
  -1 -11  -1   41.60   15.50
   1 -11   1   31.10   11.20
  -1  11  -1   18.70   12.20
  -1  11  -1   40.10    8.40
  -1  11  -1   62.69   13.90
   1  11   1   52.79   14.30
  -1  11  -1   50.09   10.40
   1  11   1   30.20   10.50
   1  11   1   46.40   13.30
   2 -11   1  359.16   23.90
  -2 -11  -1  339.07   21.00
  -2 -11  -1  352.06   23.40
   2 -11   1  376.66   22.30
   2 -11   1  347.77   22.60
   2 -11   1  355.16   25.90
  -2 -11  -1  327.17   23.60
  -2  11  -1  352.36   17.40
  -2  11  -1  362.16   26.10
  -2  11  -1  349.07   23.20
  -2  11  -1  376.56   24.00
   2  11   1  369.86   24.40
   2  11   1  294.77   33.40
   3 -11   1  166.08   21.80
   3 -11   1  114.39   15.50
   3 -11   1  129.59   16.00
  -3 -11  -1  118.59   12.60
   3 -11   1  128.39   15.50
  -3 -11  -1  160.48   18.50
  -3 -11  -1  110.69   17.30
   3  11   1  158.68   19.80
  -3  11  -1  152.78   19.60
  -3  11  -1  143.99   18.00
   3  11   1  137.49   17.20
   4 -11   1   18.30   15.00
  -4 -11  -1    4.40   13.50
   4 -11   1   12.80   11.40
   4 -11   1    7.40   10.80
  -4 -11  -1    9.40    8.60
  -4 -11  -1    9.70   11.90
  -4  11  -1    1.00   13.80
   4  11   1   -3.40   10.60
  -4  11  -1    8.40    9.70
   4  11   1   -8.60    8.60
  -4  11  -1   11.70   12.70
  -4  11  -1   24.60   19.60
   5 -11   1  163.88   25.00
  -5 -11  -1  106.29   11.10
   5 -11   1  117.39   19.00
  -5 -11  -1   84.19   17.70
   5 -11   1   92.49   14.10
  -5 -11  -1  110.19   18.50
   5  11   1   71.49   14.60
   5  11   1  134.09   19.50
  -5  11  -1  110.79   20.60
  -5  11  -1   48.80   16.20
  -5  11  -1   98.99   16.30
  -5  11  -1  104.49   14.70
   6 -11   1   31.90   14.70
  -6 -11  -1   56.19    7.30
  -6 -11  -1   54.39   18.00
  -6 -11  -1   33.70   16.30
   6 -11   1   26.30   19.10
   6 -11   1   69.39   22.80
   6 -11   1   70.79   14.50
  -6  11  -1   56.79   14.20
   6  11   1   40.40   10.50
  -6  11  -1   51.19   15.20
   6  11   1   56.39   17.60
  -6  11  -1   38.00   19.60
  -6 -12   1   32.20   22.20
   6 -12  -1   11.90   11.00
   6 -12  -1   23.70   14.60
  -6 -12   1    3.00    7.80
   6 -12  -1   12.30   11.20
  -6 -12   1   19.00   13.80
   6 -12  -1    0.30   12.50
   6  12  -1    4.90    7.30
   6  12  -1   22.60   16.30
  -6  12   1   -3.00   16.20
  -6  12   1   14.40   13.00
  -6  12   1   24.30   14.90
  -5 -12   1    9.20   13.80
  -5 -12   1    5.10   12.20
   5 -12  -1   14.80   13.30
   5 -12  -1    6.00   12.60
  -5 -12   1    6.50    8.70
   5 -12  -1   -0.50   11.90
   5 -12  -1   32.40   11.20
   5  12  -1    6.50    5.70
  -5  12   1  -15.60   13.30
   5  12  -1   -1.00    4.40
  -5  12   1    2.30   14.10
  -5  12   1   13.80   14.30
   4 -12  -1   32.60   11.00
   4 -12  -1   29.20   12.30
  -4 -12   1   59.19   15.60
   4 -12  -1   15.20   11.90
   4 -12  -1   33.60   14.30
   4 -12  -1   23.20   10.60
  -4 -12   1   27.70   13.70
  -4  12   1   26.70   15.00
  -4  12   1   20.90   12.40
   4  12  -1   32.30   11.70
  -4  12   1   31.40   14.40
   3 -12  -1  339.77   28.00
  -3 -12   1  309.67   22.10
  -3 -12   1  293.57   24.00
   3 -12  -1  301.87   24.70
  -3 -12   1  282.67   20.90
   3 -12  -1  325.47   22.20
   3 -12  -1  326.87   29.10
  -3  12   1  343.07   31.50
   3  12  -1  295.87   20.40
   3  12  -1  266.67   31.30
  -3  12   1  286.07   24.00
  -2 -12   1   84.19   15.10
   2 -12  -1   71.79   18.50
  -2 -12   1   39.40   12.00
  -2 -12   1   41.60   10.70
   2 -12  -1   58.29   10.80
   2 -12  -1   70.99   14.50
   2 -12  -1   66.29   13.90
  -2 -12   1   76.09   13.50
  -2  12   1   61.29   16.60
   2  12  -1   66.99   12.60
  -2  12   1   66.39   11.80
   2  12  -1   53.49   10.40
  -1 -12   1  137.59   16.00
   1 -12  -1  122.89   17.50
  -1 -12   1  133.09   18.20
   1 -12  -1  144.59   19.50
  -1 -12   1  157.48   20.00
   1 -12  -1  160.08   18.00
   1 -12  -1  169.88   19.50
  -1 -12   1  168.98   16.70
   1 -12  -1  149.99   14.60
  -1  12   1  172.88   21.80
  -1  12   1  143.49   18.30
   1  12  -1  117.09   14.10
   1  12  -1  123.09   14.80
   1  12  -1  117.09   14.70
  -1  12   1  140.79   15.00
   0 -12   1  134.19   11.90
   0 -12   1  135.09   17.30
   0 -12   1  138.19   17.80
   0 -12   1  131.29   16.80
   0 -12   1   77.79   11.70
   0 -12  -1  128.99   17.70
   0 -12  -1  115.79   13.80
   0 -12  -1  116.49   17.30
   0  12   1  148.19   18.10
   0  12   1  135.89   11.90
   0  12  -1  119.09   14.00
   0  12  -1  142.99   17.00
   0  12  -1  140.09   16.50
   0  12   1   81.09   12.50
   1 -12   1  177.88   18.80
   1 -12   1  163.18   17.90
   1 -12   1  163.88   16.60
   1 -12   1  107.19   15.20
  -1 -12  -1  133.29   17.40
  -1 -12  -1  158.58   20.90
  -1 -12  -1  125.69   13.70
  -1  12  -1  161.88   22.00
  -1  12  -1  155.88   18.60
   1  12   1  166.78   20.30
  -1  12  -1  162.48   14.70
   2 -12   1  250.27   33.80
  -2 -12  -1  276.27   23.70
  -2 -12  -1  259.87   23.30
   2 -12   1  272.17   23.90
   2 -12   1  278.17   21.20
   2 -12   1  271.17   22.20
  -2 -12  -1  273.47   20.80
  -2  12  -1  241.58   25.10
  -2  12  -1  251.47   16.60
   2  12   1  273.57   23.30
   2  12   1  229.48   21.10
  -2  12  -1  254.27   23.50
  -3 -12  -1  205.28   18.80
   3 -12   1  230.58   22.80
  -3 -12  -1  214.18   23.80
   3 -12   1  225.08   26.60
   3 -12   1  219.58   21.40
   3 -12   1  201.88   23.10
   3 -12   1  129.69   15.90
  -3 -12  -1  201.48   23.00
   3  12   1  211.38   22.80
   3  12   1  196.48   21.80
  -3  12  -1  186.18   24.80
  -3  12  -1  221.78   25.20
   4 -12   1  100.69   22.30
   4 -12   1   41.30   12.30
   4 -12   1   47.20   14.20
  -4 -12  -1   35.00   14.70
   4 -12   1   31.30   14.90
  -4 -12  -1   54.39   13.50
  -4 -12  -1   44.40   14.10
   4 -12   1   59.29   14.70
  -4  12  -1   93.79   33.40
  -4  12  -1   42.50   15.30
  -4  12  -1   53.09   11.50
   4  12   1   25.80    9.80
   4  12   1   64.39   14.50
   5 -12   1   59.19   36.20
  -5 -12  -1   33.80   14.10
   5 -12   1   39.10   21.80
   5 -12   1   57.69   14.00
  -5 -12  -1   24.00   15.70
   5 -12   1   18.60   11.20
  -5 -12  -1   49.40   10.20
  -5  12  -1   64.29   16.60
  -5  12  -1   48.30   14.40
   5  12   1   31.30    9.90
  -5  12  -1   51.09   16.80
  -5  12  -1   36.70   18.40
   5 -13  -1   62.99   16.10
   5 -13  -1   66.89   16.30
   5 -13  -1   57.69   21.30
  -5 -13   1   42.60   15.50
   5 -13  -1   58.39   13.00
  -5 -13   1   50.69   11.10
  -5 -13   1   36.20   14.70
  -5  13   1   57.19   18.30
  -5  13   1   34.80   15.80
   5  13  -1   25.10    9.10
  -5  13   1    6.00   16.20
   4 -13  -1    8.10   16.90
  -4 -13   1    4.10   11.70
   4 -13  -1   20.50   13.60
  -4 -13   1    6.00    9.80
   4 -13  -1   23.70   22.50
  -4 -13   1   24.50   14.10
   4 -13  -1   21.20   12.50
   4 -13  -1   12.90   10.80
   4  13  -1   -0.50    6.10
  -4  13   1   17.10   13.60
   4  13  -1    1.40   10.40
  -4  13   1   14.00   14.00
  -4  13   1    7.20   16.10
  -4  13   1   32.60   12.00
   4  13  -1   33.70   12.30
   3 -13  -1  159.88   20.20
   3 -13  -1  283.77   34.10
  -3 -13   1  186.08   20.90
   3 -13  -1  163.38   20.30
  -3 -13   1  221.98   23.90
   3 -13  -1   96.69   13.70
   3 -13  -1  137.69   17.70
  -3 -13   1  186.08   20.70
   3  13  -1  167.38   19.20
  -3  13   1  153.18   18.40
  -3  13   1  239.68   31.10
   3  13  -1  158.08   18.50
  -3  13   1  144.29   17.20
  -3  13   1  167.88   18.80
   2 -13  -1   16.70   13.00
   2 -13  -1   36.70   15.70
   2 -13  -1   24.30    9.70
  -2 -13   1   22.10   12.60
  -2 -13   1   31.00   14.40
  -2 -13   1   28.30   13.80
   2 -13  -1   24.90   13.50
  -2 -13   1   28.80   12.70
  -2  13   1   17.50   15.80
   2  13  -1   21.50    9.50
   2  13  -1   34.50   11.90
  -2  13   1   25.50   12.30
   2  13  -1   34.30   14.80
  -2  13   1   17.10   12.00
  -2  13   1   25.40   11.10
   1 -13  -1    6.60   11.60
  -1 -13   1   23.50   14.20
  -1 -13   1   23.70   12.70
  -1 -13   1   32.40   11.70
   1 -13  -1    1.70   10.90
  -1 -13   1    4.60   10.60
   1 -13  -1    0.00   13.10
   1 -13  -1    2.00   10.80
  -1  13   1   19.00   14.00
   1  13  -1    7.20    7.90
   1  13  -1    7.30   10.40
   0 -13  -1   48.50   15.60
   0 -13   1   35.30   12.00
   0 -13  -1   69.99   17.70
   0 -13   1   53.39   15.20
   0 -13   1   45.80    7.60
   0 -13  -1   44.20   13.20
   0 -13   1   64.59   14.70
   0 -13   1   50.49   13.70
   0  13  -1   50.69    9.30
   0  13   1   44.10   12.60
   0  13   1   53.89    7.70
   0  13  -1   45.40   14.30
   0  13   1   62.39   16.20
  -1 -13  -1  260.97   22.60
   1 -13   1  239.48   18.20
  -1 -13  -1  255.87   25.30
   1 -13   1  237.28   24.00
   1 -13   1  220.28   22.80
   1 -13   1  205.88   21.80
   1 -13   1  230.08   25.70
  -1 -13  -1  264.17   24.50
  -1  13  -1  243.28   29.90
  -1  13  -1  246.98   25.30
   1  13   1  237.78   24.60
   1  13   1  242.68   20.60
  -2 -13  -1  316.87   28.10
  -2 -13  -1  259.37   25.00
   2 -13   1  265.87   23.10
  -2 -13  -1  258.27   21.90
   2 -13   1  261.27   21.60
   2 -13   1  271.77   25.00
   2 -13   1  273.07   28.60
   2  13   1  267.57   24.70
  -2  13  -1  226.68   23.20
  -2  13  -1  271.87   23.90
   2  13   1  256.37   22.00
  -2  13  -1  222.98   25.60
   2  13   1  226.48   26.00
  -3 -13  -1   96.49   17.40
   3 -13   1   92.59   15.90
   3 -13   1  105.09   16.90
  -3 -13  -1   72.29   16.20
   3 -13   1   94.59   17.10
   3 -13   1   69.29   15.80
   3 -13   1   81.19   18.10
  -3 -13  -1   83.69   13.70
  -3  13  -1   77.49   18.90
  -3  13  -1  122.49   22.40
  -3  13  -1   77.89   23.20
   3  13   1   78.19   14.50
   4 -13   1  114.99   17.20
   4 -13   1  129.39   23.50
   4 -13   1  127.19   16.90
   4 -13   1  108.79   18.10
  -4 -13  -1  127.39   14.80
  -4 -13  -1  138.69   20.60
  -4 -13  -1  100.19   16.90
   4 -13   1  104.89   17.80
  -4  13  -1   72.59   17.00
  -4  13  -1  111.29   17.20
  -4  13  -1   82.69   17.10
  -4  13  -1  143.19   17.30
   4  13   1   72.39   15.10
   4  13   1  126.79   18.50
  -4 -14   1   18.90   13.50
   4 -14  -1   27.40   19.60
  -4 -14   1   -1.50   12.30
  -4 -14   1    1.20   10.80
   4 -14  -1    1.50   11.10
   4 -14  -1   -9.20   10.00
   4 -14  -1   -5.80   14.30
   4 -14  -1   -1.80   11.20
   4  14  -1   -8.70    6.30
   4  14  -1    0.40    4.60
  -4  14   1  -11.20   14.90
   4  14  -1    1.20   17.80
  -4  14   1   -9.40   14.80
  -4  14   1   14.50   15.40
  -4  14   1   10.50    6.80
   3 -14  -1   11.30   14.00
  -3 -14   1   46.60   13.30
   3 -14  -1   33.20   11.80
  -3 -14   1   27.40   13.40
   3 -14  -1   47.50   33.60
  -3 -14   1   27.80   13.80
   3 -14  -1   34.50   12.70
   3 -14  -1   29.90   13.90
   3  14  -1   13.60   13.80
  -3  14   1    9.60   13.60
  -3  14   1   36.30   17.40
  -3  14   1   35.30   15.70
  -3  14   1   33.00   10.90
   2 -14  -1   43.90   19.80
  -2 -14   1  112.29   19.20
   2 -14  -1   90.29   16.80
  -2 -14   1  103.39   16.40
   2 -14  -1   96.09   15.60
   2 -14  -1   91.89   12.80
  -2 -14   1   88.79   15.90
   2 -14  -1   78.19   18.00
  -2  14   1   93.09   14.00
   2  14  -1   74.19   21.90
  -2  14   1   85.99   14.10
  -2  14   1  121.09   26.10
  -2  14   1   81.09   17.20
   2  14  -1   96.89   15.20
   1 -14  -1   12.70   13.70
  -1 -14   1   -4.00   11.90
   1 -14  -1   -0.50   12.10
  -1 -14   1    0.40   10.60
   1 -14  -1  -15.00    9.70
  -1 -14   1    5.80   12.90
   1 -14  -1   -6.40   13.30
  -1 -14   1    5.00   14.00
  -1  14   1   18.10   14.10
   1  14  -1   -1.30    4.60
  -1  14   1    8.60   10.00
  -1  14   1   -3.60    8.10
   1  14  -1   -5.30   10.60
  -1  14   1    7.90   14.10
   1  14  -1    6.30   13.80
   0 -14  -1   14.20   13.90
   0 -14   1   24.90   17.60
   0 -14   1   21.20    6.70
   0 -14  -1   18.20   14.30
   0 -14  -1   30.30   13.40
   0 -14   1   19.70   14.60
   0 -14  -1   28.40   13.60
   0 -14   1    8.10   13.60
   0 -14   1   11.80   13.40
   0  14   1   24.40   15.20
   0  14   1   23.70   11.00
   0  14   1   21.40   12.90
   0  14  -1   11.30   11.90
   0  14  -1   26.40   13.40
   1 -14   1   88.39   16.60
   1 -14   1  130.09   20.60
  -1 -14  -1   84.09   13.70
  -1 -14  -1   88.99   17.00
   1 -14   1   90.99   11.50
   1 -14   1  103.59   17.30
   1 -14   1   83.99   15.70
  -1  14  -1   97.19   17.40
   1  14   1   78.89   17.30
   1  14   1  148.89   21.40
   1  14   1   69.59   12.90
  -1  14  -1   90.99   16.00
   2 -14   1  -19.40   13.60
   2 -14   1    2.90   11.50
   2 -14   1   -8.00   10.70
   2 -14   1    6.50   14.50
   2 -14   1  -11.80   13.80
  -2 -14  -1    1.80   10.30
  -2 -14  -1    1.60   12.30
  -2  14  -1   23.00   15.00
  -2  14  -1   -8.90    4.50
   2  14   1   -3.00    7.90
  -2  14  -1   16.90   16.80
   2  14   1   -3.40   12.60
  -2  14  -1    4.50   10.60
   2  14   1   -4.50   12.40
   3 -14   1  107.99   18.70
   3 -14   1  137.19   19.20
  -3 -14  -1  109.89   14.80
   3 -14   1   91.39   19.60
  -3 -14  -1  123.99   19.70
   3 -14   1  119.99   16.60
   3 -14   1  124.59   18.70
  -3 -14  -1  118.89   17.50
   3  14   1  136.29   19.10
   3  14   1  125.59   27.40
  -3  14  -1   86.09   16.80
  -3  14  -1   93.69   16.30
  -3  14  -1  129.39   18.60
   4 -14   1   36.70   13.90
  -4 -14  -1    7.00   14.90
  -4 -14  -1   23.80   11.40
   4 -14   1   81.89   33.10
  -4  14  -1   33.60   13.30
   4  14   1   24.90    9.80
  -4  14  -1   33.90   16.90
   3 -15  -1   27.00   13.00
   3 -15  -1    4.20   10.80
  -3 -15   1   21.90   19.30
  -3 -15   1    0.30   18.50
  -3 -15   1   -0.50   11.80
   3 -15  -1   14.90   25.10
   3 -15  -1   22.40   23.90
  -3  15   1   14.70   22.90
  -3  15   1  -11.80    5.50
   3  15  -1   -1.40    5.40
  -3  15   1   -8.20   13.60
   3  15  -1    7.50    5.60
   2 -15  -1   50.39   13.70
  -2 -15   1   59.09   17.90
   2 -15  -1   49.60   11.30
  -2 -15   1   48.80   14.50
  -2 -15   1   48.70   17.60
   2 -15  -1   54.59   16.10
   2 -15  -1   48.20   16.90
   2 -15  -1   62.79   16.90
  -2  15   1   34.50   14.60
  -2  15   1   59.39   18.70
  -2  15   1   40.00   12.60
   2  15  -1   20.00    9.40
   2  15  -1   51.19   15.70
  -1 -15   1  300.27   28.10
  -1 -15   1  237.78   27.20
   1 -15  -1  259.77   26.60
   1 -15  -1  244.28   27.60
   1 -15  -1  266.67   26.90
  -1 -15   1  254.97   27.60
   1 -15  -1  253.57   31.20
  -1  15   1  248.08   28.30
  -1  15   1  278.07   27.70
   1  15  -1  235.98   23.80
   1  15  -1  237.78   26.10
   0 -15  -1   29.70   15.40
   0 -15   1   25.80   15.50
   0 -15  -1   34.30   15.80
   0 -15   1   19.60   14.10
   0 -15  -1   31.60   14.50
   0 -15   1   22.70   15.20
   0 -15  -1   34.60   18.20
   0  15  -1   26.70   15.40
   0  15  -1   26.40   14.30
   0  15   1   19.80   11.00
   0  15   1   44.10   17.00
   0  15   1   32.60   14.60
   1 -15   1   37.30   14.10
   1 -15   1   24.70   16.40
  -1 -15  -1   36.60   15.60
  -1 -15  -1   38.00   17.00
   1 -15   1   28.20   14.00
   1 -15   1   29.60   14.20
   1 -15   1   30.50    9.30
   1  15   1   72.39   18.30
   1  15   1    9.20   12.40
  -1  15  -1   32.90   16.30
   1  15   1   12.30    8.70
  -1  15  -1   38.80   15.60
   2 -15   1   43.30   12.50
   2 -15   1   28.70   14.30
  -2 -15  -1   42.80   13.40
   2 -15   1   58.29   15.80
   2 -15   1   31.80   19.10
  -2 -15  -1   65.49   20.60
   2 -15   1   38.90   16.70
   2  15   1   44.30   16.60
   2  15   1   55.29   16.50
  -2  15  -1   46.10   16.30
  -2  15  -1   30.50   16.90
   1 -16  -1   40.20   17.70
  -1 -16   1   50.39   18.10
   1 -16  -1   69.49   20.20
  -1 -16   1   38.10   16.80
  -1 -16   1   24.40   12.70
   1 -16  -1   24.90   15.70
  -1 -16   1   59.19   18.90
   1  16  -1   45.40   15.30
  -1  16   1   21.90   15.60
   0 -16  -1  115.09   19.30
   0 -16   1   89.39   24.10
   0 -16  -1  118.79   20.00
   0 -16  -1  133.49   23.00
   0 -16   1   97.09   19.10
   0 -16  -1   83.99   18.30
   0 -16   1  100.99   19.80
   0  16   1  113.09   20.10
   0  16  -1   64.19   14.50
  -9   0   2    7.60   15.80
   9   0  -2    0.80   10.60
  -9   0   2   -1.00   11.30
  -9   0   2   10.10    8.40
  -9   0   2  -26.00   13.40
  -8   0   2    0.20   14.10
  -8   0   2    5.60    7.60
  -8   0   2   -5.80    9.90
  -8   0   2  -13.80   12.90
   7   0  -2 1860.01   53.39
   7   0  -2 1827.42   47.60
  -7   0   2 1865.31   53.09
  -7   0   2 1994.60   56.19
  -7   0   2 1811.12   41.10
  -7   0   2 1828.52   54.09
   6   0  -2  792.72   30.70
  -6   0   2  825.82   31.10
  -6   0   2  816.92   31.70
   6   0  -2  794.52   17.10
  -6   0   2  780.32   21.70
  -6   0   2  791.42   26.80
   6   0  -2  797.82   26.40
  -5   0   2  666.53   25.60
  -5   0   2  664.03   25.90
   5   0  -2  661.93   21.60
  -5   0   2  661.73   21.70
  -5   0   2  648.34   17.60
   5   0  -2  636.04   15.30
   5   0  -2  672.43   25.90
  -4   0   2  765.32   17.80
   4   0  -2  798.52   21.50
  -4   0   2  771.32   25.60
   4   0  -2  777.72   17.50
  -4   0   2  761.62   21.50
   4   0  -2  798.12   25.60
  -4   0   2  779.52   17.40
  -4   0   2  774.12   25.40
  -2   0   2 1350.46   24.60
   2   0  -2 1355.86   26.50
   2   0  -2 1375.46   27.00
  -2   0   2 1338.77   26.80
  -2   0   2 1339.17   26.40
   2   0  -2 1366.56   33.90
  -2   0   2 1334.67   30.50
   0   0   2 4795.02   83.49
   0   0   2 4625.24   83.89
   0   0  -2 4739.43   83.39
   0   0   2 4649.13   82.79
   0   0  -2 4598.84   82.79
   1   0   2 1247.08   30.30
   1   0   2 1230.68   28.40
  -1   0  -2 1289.47   27.90
   1   0   2 1266.27   26.10
  -1   0  -2 1275.47   28.50
  -2   0  -2 9871.61  174.88
   2   0   2 9999.00  174.98
   2   0   2 9817.52  170.88
  -3   0  -2    3.80    7.00
  -3   0  -2    2.70    7.40
   3   0   2    7.50    7.20
  -3   0  -2    2.10    7.40
  -3   0  -2    7.60    7.60
   3   0   2   11.00    9.10
   3   0   2   19.20    7.90
   3   0   2   19.90    8.40
   3   0   2   22.90    5.00
  -4   0  -2   95.29   11.90
   4   0   2  107.49   12.10
   4   0   2  119.29   16.00
  -4   0  -2  129.89   15.00
   4   0   2  136.69   14.90
  -4   0  -2  124.79   14.00
  -4   0  -2  133.69   15.80
   4   0   2  129.09    9.00
   4   0   2  115.79   14.60
   5   0   2   27.70   11.10
   5   0   2   13.70   10.50
  -5   0  -2   16.20    8.70
  -5   0  -2   28.30   12.60
  -5   0  -2    2.50   11.90
  -5   0  -2   21.60   11.10
   5   0   2   11.60   12.60
   5   0   2   17.70    5.10
  -6   0  -2  241.68   22.20
   6   0   2  240.98   10.00
  -6   0  -2  262.77   26.50
  -6   0  -2  270.67   21.10
  -6   0  -2  211.38   23.20
   6   0   2  216.98   22.50
   6   0   2  262.37   24.30
  -7   0  -2    7.70   11.80
   7   0   2   12.20   13.10
   7   0   2   38.30   16.00
  -7   0  -2   32.30   15.40
  -7   0  -2   10.30   13.70
  -7   0  -2   11.00   12.90
   8   0   2   34.60   13.10
  -8   0  -2   70.89   18.00
  -8   0  -2   84.29   18.10
  -8   0  -2   69.59   19.30
  -8   0  -2   51.89   18.20
   9  -1  -2   45.80   15.00
  -9  -1   2   30.90   13.50
  -9  -1   2   18.60   16.10
  -9  -1   2   35.60   17.10
   9  -1  -2   40.90   14.70
  -9  -1   2   30.90   10.60
  -9   1   2   25.40   15.60
  -9   1   2   28.90   13.00
  -9   1   2    2.50   16.80
   9   1  -2   58.89   15.00
   9   1  -2   34.20   13.00
  -9   1   2   42.30    9.60
  -8  -1   2  201.68   19.40
  -8  -1   2  179.28   25.10
  -8  -1   2  200.28   25.30
  -8  -1   2  205.78   16.00
   8  -1  -2  197.68   26.80
  -8   1   2  223.68   25.60
  -8   1   2  205.48   26.50
  -8   1   2  200.88   20.70
  -8   1   2  207.48   14.20
   7  -1  -2  266.37   19.50
  -7  -1   2  221.68   24.10
  -7  -1   2  222.18   24.20
   7  -1  -2  233.88   23.50
  -7  -1   2  246.58   18.60
  -7  -1   2  267.97   16.10
  -7   1   2  260.37   25.00
  -7   1   2  257.87   13.90
  -7   1   2  290.77   24.60
   7   1  -2  266.17   18.00
   7   1  -2  274.17   23.30
  -6  -1   2  756.82   29.80
  -6  -1   2  734.33   25.10
   6  -1  -2  788.12   18.80
   6  -1  -2  761.62   26.40
  -6  -1   2  756.72   22.10
  -6  -1   2  682.43   29.20
   6  -1  -2  765.42   30.80
  -6   1   2  728.93   19.90
  -6   1   2  789.02   31.90
   6   1  -2  750.72   24.80
   6   1  -2  737.73   29.30
  -6   1   2  764.62   26.90
  -6   1   2  737.43   30.20
  -5  -1   2 1389.46   30.90
  -5  -1   2 1401.46   38.20
   5  -1  -2 1371.16   39.50
  -5  -1   2 1377.76   33.40
  -5  -1   2 1373.56   38.20
   5  -1  -2 1394.26   35.30
   5  -1  -2 1403.76   29.00
  -5   1   2 1430.46   40.10
  -5   1   2 1350.56   35.20
  -5   1   2 1378.66   38.40
   5   1  -2 1368.76   33.10
   5   1  -2 1449.06   38.30
  -5   1   2 1377.46   32.40
  -4  -1   2  343.17   17.90
  -4  -1   2  357.96   17.30
   4  -1  -2  335.17   18.30
   4  -1  -2  347.67   14.50
   4  -1  -2  333.07   14.70
  -4  -1   2  348.97   13.30
  -4  -1   2  339.97    9.50
   4   1  -2  348.67   13.10
  -4   1   2  317.27   17.60
  -4   1   2  331.77   11.80
  -4   1   2  329.97   15.00
  -4   1   2  331.57    9.70
  -4   1   2  343.17   18.50
   4   1  -2  342.47    9.70
   4   1  -2  349.37   17.30
  -3  -1   2 1683.43   33.20
   3  -1  -2 1734.53   34.20
   3  -1  -2 1688.63   39.60
  -3  -1   2 1726.63   38.00
   3  -1  -2 1706.93   36.00
  -3  -1   2 1686.53   37.80
  -3  -1   2 1680.03   32.30
   3   1  -2 1686.63   32.30
  -3   1   2 1705.33   33.80
   3   1  -2 1702.03   33.10
   3   1  -2 1737.13   38.00
  -3   1   2 1732.33   39.80
  -3   1   2 1779.82   37.10
   2  -1  -2 1502.25   32.90
  -2  -1   2 1664.03   34.10
  -2  -1   2 1632.64   28.80
  -2  -1   2 1649.93   31.00
   2  -1  -2 1583.14   31.80
  -2  -1   2 1623.34   30.60
   2  -1  -2 1586.84   35.40
  -2   1   2 1595.94   32.50
  -2   1   2 1619.44   31.90
   2   1  -2 1648.24   31.10
  -2   1   2 1555.24   35.30
   2   1  -2 1643.54   34.00
  -1  -1   2 1288.57   25.70
   1  -1  -2 1265.77   26.50
   1  -1  -2 1285.57   23.60
  -1  -1   2 1291.77   23.60
   1  -1  -2 1233.88   26.70
  -1  -1   2 1284.77   24.20
   1  -1  -2 1291.57   24.50
  -1  -1   2 1243.68   26.00
   1   1  -2 1393.86   26.00
  -1   1   2 1253.57   24.50
  -1   1   2 1268.87   26.50
  -1   1   2 1246.58   26.70
   1   1  -2 1306.87   23.60
  -1   1   2 1252.37   23.60
   1   1  -2 1288.27   26.20
  -1  -1  -2 1301.07   31.10
  -1  -1  -2 1275.67   29.60
  -1  -1  -2 1343.07   29.80
   1  -1   2 1322.57   27.90
  -1  -1  -2 1247.08   27.00
   1  -1   2 1387.76   31.80
   1  -1   2 1349.07   29.80
  -1   1  -2 1310.67   29.50
  -1   1  -2 1388.26   28.10
   1   1   2 1373.46   30.10
   1   1   2 1288.27   27.00
  -1   1  -2 1309.87   30.60
   1   1   2 1361.06   30.00
  -2  -1  -2  464.85   17.60
   2  -1   2  465.95   17.20
  -2  -1  -2  495.65   18.60
   2  -1   2  498.45   20.10
   2  -1   2  457.15   18.60
   2  -1   2  486.95   17.80
  -2   1  -2  527.85   20.70
  -2   1  -2  475.05   17.50
  -2   1  -2  450.85   19.00
  -2   1  -2  436.66   18.70
   2   1   2  524.35   18.90
   2   1   2  493.75   18.30
   2   1   2  507.35   19.00
   2   1   2  467.65   13.60
  -3  -1  -2 1212.58   34.00
  -3  -1  -2 1198.08   31.90
   3  -1   2 1267.87   32.30
   3  -1   2 1264.87   35.20
   3  -1   2 1284.07   32.10
   3  -1   2 1268.57   34.30
  -3  -1  -2 1227.28   34.30
  -3  -1  -2 1254.27   33.10
   3   1   2 1245.28   33.80
  -3   1  -2 1262.97   31.80
  -3   1  -2 1223.18   34.30
   3   1   2 1225.08   26.00
   3   1   2 1248.58   33.10
   3   1   2 1195.48   33.60
  -3   1  -2 1257.07   32.10
  -3   1  -2 1217.68   35.40
   4  -1   2   96.19   11.90
  -4  -1  -2  149.29   16.40
   4  -1   2  130.49   16.50
   4  -1   2   86.59   10.30
   4  -1   2  119.79   14.90
  -4  -1  -2   90.69   12.10
  -4  -1  -2   81.19   11.30
  -4  -1  -2  102.99   11.50
   4   1   2  117.19    7.90
  -4   1  -2  113.09   15.50
  -4   1  -2  102.29   13.90
  -4   1  -2   65.59    9.40
  -4   1  -2   94.39   11.50
   4   1   2  116.99   16.20
   4   1   2   92.49   11.90
   4   1   2  120.79   13.90
  -5  -1  -2  189.98   21.40
   5  -1   2  204.88   18.40
  -5  -1  -2  243.18   21.10
   5  -1   2  240.68   11.60
  -5  -1  -2  197.38   18.00
  -5  -1  -2  222.08   20.70
   5  -1   2  196.78   18.50
   5  -1   2  211.78   20.00
   5   1   2  206.28   19.60
   5   1   2  219.98    9.20
  -5   1  -2  245.48   20.30
  -5   1  -2  240.18   23.40
   5   1   2  187.78   18.30
  -5   1  -2  227.98   20.10
  -5   1  -2  225.88   17.90
   5   1   2  200.98   20.70
  -6  -1  -2  185.18   22.60
   6  -1   2  198.68   22.50
   6  -1   2  222.88   11.70
  -6  -1  -2  192.18   22.70
   6  -1   2  207.08   22.60
  -6  -1  -2  186.98   19.90
  -6   1  -2  233.98   20.10
  -6   1  -2  247.38   27.40
  -6   1  -2  183.78   22.00
   6   1   2  222.88   24.40
   6   1   2  172.48   21.10
  -6   1  -2  198.48   22.40
  -7  -1  -2   13.20   14.90
   7  -1   2    8.20   12.50
   7  -1   2    3.50    2.90
  -7  -1  -2    3.30   12.20
  -7  -1  -2   -0.70   13.10
  -7  -1  -2    5.20   13.40
   7  -1   2    6.30   14.20
  -7   1  -2   -6.60   13.00
  -7   1  -2   -1.30   14.70
   7   1   2    4.40   14.10
  -7   1  -2   12.10   13.30
  -7   1  -2   -2.40   10.90
   7   1   2   -4.70   11.80
  -8  -1  -2   31.90   16.40
  -8  -1  -2   42.40   15.80
   8  -1   2   22.00   12.70
  -8   1  -2   23.60   16.90
  -8   1  -2   46.70   16.20
   8   1   2   12.60   13.20
  -8   1  -2   30.40   16.90
  -8   1  -2   14.90   14.30
   9  -2  -2   68.09   15.30
  -9  -2   2  107.59   15.90
   9  -2  -2   79.09   15.70
  -9  -2   2   42.70   16.30
  -9  -2   2   82.69   30.10
  -9  -2   2   77.69   16.80
  -9   2   2   74.49    9.80
  -9   2   2   32.50   18.60
  -9   2   2   51.89   19.30
   9   2  -2   69.99   15.00
   9   2  -2   73.39   16.60
  -9   2   2   89.39   17.50
   8  -2  -2   72.09   15.60
  -8  -2   2   65.89   17.00
  -8  -2   2   28.00   14.00
  -8  -2   2   58.89   13.50
  -8  -2   2   44.70   10.50
   8  -2  -2   47.50   12.80
  -8   2   2   49.90   13.00
  -8   2   2   46.30   14.50
   8   2  -2   45.50   13.20
  -8   2   2   63.49    8.90
  -8   2   2   70.59   17.30
   7  -2  -2 1219.28   43.20
  -7  -2   2 1229.18   33.20
  -7  -2   2 1238.48   41.40
  -7  -2   2 1195.58   41.90
   7  -2  -2 1280.77   39.00
  -7  -2   2 1212.68   35.70
   7  -2  -2 1045.10   26.60
  -7   2   2 1215.48   38.70
  -7   2   2 1289.17   42.70
  -7   2   2 1231.38   44.30
   7   2  -2 1280.77   42.10
  -7   2   2 1215.58   29.00
   7   2  -2 1198.58   34.60
  -6  -2   2  330.17   21.50
  -6  -2   2  357.26   23.00
  -6  -2   2  328.57   16.80
  -6  -2   2  350.86   16.50
   6  -2  -2  323.87   28.30
   6  -2  -2  336.47   13.00
   6  -2  -2  314.87   28.80
  -6   2   2  327.27   23.70
  -6   2   2  322.97   22.70
   6   2  -2  341.07   16.90
  -6   2   2  342.77   20.10
   6   2  -2  356.76   21.30
  -6   2   2  316.47   12.60
  -5  -2   2  430.06   16.30
  -5  -2   2  435.76   21.60
  -5  -2   2  432.66   20.40
   5  -2  -2  434.46   23.00
   5  -2  -2  393.96   18.60
   5  -2  -2  443.56   14.60
  -5   2   2  417.96   12.40
  -5   2   2  417.56   19.30
  -5   2   2  446.66   23.20
   5   2  -2  422.06   15.90
   5   2  -2  425.76   20.00
  -5   2   2  420.56   21.70
  -4  -2   2  634.24   17.50
   4  -2  -2  667.93   21.20
  -4  -2   2  634.74   13.90
  -4  -2   2  621.34   21.20
  -4  -2   2  632.24   22.70
   4  -2  -2  627.24   24.50
   4  -2  -2  646.04   17.60
  -4   2   2  652.03   17.80
  -4   2   2  640.74   24.40
   4   2  -2  643.44   21.60
   4   2  -2  615.44   17.20
  -4   2   2  642.54   21.50
  -4   2   2  612.94   13.90
   3  -2  -2 6113.39  111.79
  -3  -2   2 6579.44  109.59
  -3  -2   2 6689.13  109.59
  -3  -2   2 6631.34  114.69
   3  -2  -2 6054.19  114.49
   3  -2  -2 5922.11  117.19
  -3  -2   2 6916.71  118.59
  -3   2   2 5987.00  114.59
  -3   2   2 6057.19  117.39
  -3   2   2 6046.90  113.39
   3   2  -2 6460.35  114.59
  -3   2   2 6099.39  111.69
   3   2  -2 6589.54  109.39
   2  -2  -2 1698.23   34.50
  -2  -2   2 1733.33   34.80
  -2  -2   2 1711.43   32.90
  -2  -2   2 1716.93   34.30
   2  -2  -2 1662.83   35.80
   2  -2  -2 1683.83   37.70
  -2  -2   2 1726.23   33.90
  -2  -2   2 1708.83   33.70
  -2   2   2 1750.02   34.60
  -2   2   2 1711.93   37.80
  -2   2   2 1742.43   36.10
  -2   2   2 1645.44   34.30
   1  -2  -2 4757.72   91.69
  -1  -2   2 4733.23   81.79
  -1  -2   2 4807.92   84.49
  -1   2   2 4576.44   82.49
  -1   2   2 4734.63   86.19
  -1   2   2 4612.34   85.59
   1   2  -2 4861.41   84.49
  -1   2   2 4682.63   84.39
  -1  -2  -2 2900.81   55.59
   1  -2   2 2731.93   56.49
   1  -2   2 2732.83   55.89
   1  -2   2 2758.62   51.69
  -1  -2  -2 2830.72   52.49
   1  -2   2 2839.12   54.89
  -1  -2  -2 2878.41   55.29
   1   2   2 2873.11   52.19
  -1   2  -2 2786.62   53.09
  -1   2  -2 2799.22   55.89
   1   2   2 2855.11   55.19
  -1   2  -2 2794.32   54.89
  -1   2  -2 2805.42   51.69
   1   2   2 2820.12   56.49
  -2  -2  -2 4497.65   85.09
  -2  -2  -2 4417.26   79.59
   2  -2   2 4325.07   82.19
   2  -2   2 4393.36   86.99
  -2  -2  -2 4402.46   84.69
   2  -2   2 4419.06   84.09
   2   2   2 4588.64   86.59
  -2   2  -2 4489.25   82.49
  -2   2  -2 4460.15   87.29
  -2   2  -2 4468.55   86.79
   2   2   2 4497.45   84.99
   2   2   2 4599.14   85.29
  -2   2  -2 4340.07   83.99
   2   2   2 4595.44   79.79
   3  -2   2  428.86   18.50
  -3  -2  -2  441.06   19.20
   3  -2   2  429.56   19.90
   3  -2   2  480.65   22.50
  -3  -2  -2  423.76   20.20
   3  -2   2  415.66   18.00
  -3  -2  -2  417.76   20.10
   3   2   2  432.66   12.70
   3   2   2  483.75   20.40
  -3   2  -2  440.26   18.20
  -3   2  -2  518.35   23.50
   3   2   2  445.66   20.50
   3   2   2  424.26   19.80
  -3   2  -2  440.26   20.50
  -3   2  -2  459.45   18.50
   4  -2   2  793.92   25.80
   4  -2   2  781.82   26.60
  -4  -2  -2  774.12   28.40
  -4  -2  -2  781.12   28.50
  -4  -2  -2  817.62   26.90
   4  -2   2  792.92   29.80
   4   2   2  795.72   17.90
  -4   2  -2  747.53   30.50
   4   2   2  806.02   28.00
  -4   2  -2  775.12   29.10
  -4   2  -2  756.02   26.50
   4   2   2  807.02   27.90
   4   2   2  783.42   28.30
  -4   2  -2  760.52   25.50
   5  -2   2   14.90    9.90
  -5  -2  -2   10.10    9.30
  -5  -2  -2   18.70   11.00
  -5  -2  -2    6.30   10.90
   5  -2   2   16.00   10.10
   5  -2   2   11.40    9.70
  -5  -2  -2    3.10   10.20
  -5   2  -2   11.00   10.10
   5   2   2   19.20   10.60
   5   2   2   12.50   10.80
   5   2   2   15.20   10.30
  -5   2  -2   17.80   13.00
  -5   2  -2   -4.10   11.00
  -5   2  -2   16.60   10.10
   5   2   2    8.70    3.30
   6  -2   2   71.19   14.90
  -6  -2  -2   65.99   14.90
   6  -2   2   86.79   13.80
  -6  -2  -2  113.59   17.60
   6  -2   2   88.59    8.90
  -6  -2  -2  121.69   16.60
  -6   2  -2  113.59   19.10
   6   2   2  102.19   17.50
  -6   2  -2   67.09   13.90
  -6   2  -2   63.59   14.40
   6   2   2   78.79   14.20
  -6   2  -2  108.49   14.20
  -7  -2  -2   28.00   15.10
  -7  -2  -2   33.30   15.20
  -7  -2  -2   14.40   12.30
   7  -2   2   28.40   16.80
   7  -2   2   18.20   11.10
   7  -2   2   27.50    6.00
  -7   2  -2   36.20   13.60
  -7   2  -2   24.60   14.90
  -7   2  -2   20.90   16.10
   7   2   2   52.39   19.00
   7   2   2   42.10   13.40
  -7   2  -2   24.80   15.40
  -8  -2  -2   58.49   17.20
  -8  -2  -2   34.30   17.70
   8  -2   2   20.90   15.20
  -8  -2  -2   27.50   20.20
  -8   2  -2   63.79   16.70
  -8   2  -2   38.70   15.30
  -8   2  -2   36.10   22.00
   8   2   2   28.10   23.30
  -8   2  -2   40.70   16.00
   9  -3  -2   49.00   15.60
  -9  -3   2   52.09   14.20
  -9  -3   2   57.89   12.60
  -9  -3   2   15.30   14.90
   9  -3  -2   37.70   13.20
  -9   3   2   53.69   15.90
  -9   3   2   49.90   28.20
   9   3  -2   33.20   11.70
   9   3  -2   47.00   21.60
  -9   3   2   55.39   16.90
  -9   3   2   27.70   19.80
  -9   3   2   52.29    8.90
  -8  -3   2  138.29   16.90
   8  -3  -2  145.19   18.40
   8  -3  -2  112.59   17.10
  -8  -3   2  137.09   15.80
  -8  -3   2  100.99   16.60
  -8   3   2   92.99   17.20
  -8   3   2  126.29   12.00
   8   3  -2  142.29   17.10
  -8   3   2  136.49   18.70
  -8   3   2  138.29   18.30
  -8   3   2   96.19   17.20
   7  -3  -2   51.39   12.20
   7  -3  -2   37.60   12.50
  -7  -3   2   46.80   10.50
   7  -3  -2   66.79    7.90
  -7  -3   2   36.60   12.00
  -7  -3   2   48.20   11.10
  -7  -3   2   36.60   13.30
  -7   3   2   64.49   15.00
  -7   3   2   52.79    7.60
   7   3  -2   47.40   10.10
  -7   3   2   45.50   13.70
  -7   3   2   54.79   13.80
   7   3  -2   44.40   11.90
  -7   3   2   57.29   12.50
  -6  -3   2  459.65   23.50
   6  -3  -2  465.35   22.10
  -6  -3   2  456.65   19.10
  -6  -3   2  452.35   19.40
  -6  -3   2  437.76   24.80
   6  -3  -2  465.95   26.20
   6  -3  -2  456.05   16.50
  -6   3   2  453.65   23.00
  -6   3   2  462.25   23.50
  -6   3   2  456.05   14.60
  -6   3   2  480.15   27.40
   6   3  -2  443.56   18.60
   6   3  -2  425.66   22.30
  -6   3   2  474.35   25.70
  -5  -3   2  417.56   21.30
   5  -3  -2  443.36   20.00
  -5  -3   2  409.66   16.00
   5  -3  -2  459.85   12.80
   5  -3  -2  439.56   23.40
   5  -3  -2  430.56   15.60
  -5  -3   2  452.35   19.70
  -5   3   2  416.96   20.20
   5   3  -2  409.96   20.90
   5   3  -2  428.76   19.30
  -5   3   2  381.36   12.20
   5   3  -2  433.26   15.70
  -5   3   2  429.76   20.40
  -5   3   2  433.06   22.10
  -5   3   2  435.26   23.40
   4  -3  -2 1521.15   33.40
   4  -3  -2 1464.35   29.10
  -4  -3   2 1568.24   36.10
  -4  -3   2 1599.14   28.90
   4  -3  -2 1478.45   40.30
  -4  -3   2 1587.04   37.80
   4  -3  -2 1429.36   37.20
  -4  -3   2 1562.44   32.00
   4   3  -2 1533.05   31.60
   4   3  -2 1635.44   36.30
  -4   3   2 1535.45   40.70
  -4   3   2 1443.66   29.00
  -4   3   2 1477.65   37.90
  -4   3   2 1534.65   36.60
  -4   3   2 1465.85   33.30
   4   3  -2 1539.65   37.40
   3  -3  -2 1624.04   39.00
   3  -3  -2 1652.33   41.50
  -3  -3   2 1823.52   37.10
   3  -3  -2 1638.74   32.00
  -3  -3   2 1882.91   38.40
  -3  -3   2 1847.32   38.80
   3  -3  -2 1665.93   36.50
  -3  -3   2 1836.52   33.90
  -3   3   2 1678.23   37.70
   3   3  -2 1871.11   38.50
  -3   3   2 1673.53   39.90
  -3   3   2 1656.83   41.60
  -3   3   2 1700.93   39.60
   3   3  -2 1830.02   32.80
   3   3  -2 1834.52   38.60
   2  -3  -2 3526.35   65.99
   2  -3  -2 3511.95   69.09
  -2  -3   2 3663.83   64.99
  -2  -3   2 3650.63   65.69
   2  -3  -2 3451.95   67.99
  -2  -3   2 3573.54   64.79
   2  -3  -2 3513.95   65.49
  -2   3   2 3398.06   72.59
  -2   3   2 3536.95   65.89
  -2   3   2 3504.55   71.59
   2   3  -2 3478.95   64.79
  -2   3   2 3551.94   65.39
  -1  -3   2 1783.72   34.70
   1  -3  -2 1847.72   36.10
   1  -3  -2 1844.32   37.40
  -1  -3   2 1876.51   35.90
  -1  -3   2 1826.42   33.30
  -1  -3   2 1818.62   37.60
  -1   3   2 1798.32   39.10
   1   3  -2 1862.11   36.00
  -1   3   2 1871.01   36.20
   1   3  -2 1847.42   37.70
  -1   3   2 1861.41   38.60
   0  -3   2 1101.69   26.10
   0  -3  -2 1111.79   25.10
   0  -3  -2 1122.99   27.10
   0  -3   2 1130.09   25.70
   0  -3   2 1150.08   24.30
   0  -3   2 1026.70   32.60
   0  -3  -2 1133.99   24.50
   0   3  -2 1155.98   24.70
   0   3   2 1097.69   30.30
   0   3   2 1098.99   25.00
   0   3  -2 1130.59   25.70
   0   3  -2 1078.59   26.00
   0   3   2 1120.09   27.60
   0   3   2 1125.29   27.00
  -1  -3  -2  106.59   12.70
  -1  -3  -2   79.19    9.70
   1  -3   2   83.29   10.20
   1  -3   2   59.69    7.40
   1  -3   2   62.29    7.40
   1  -3   2   83.39    9.70
  -1  -3  -2   97.59    8.60
   1   3   2   90.09    8.40
  -1   3  -2   89.39    9.10
   1   3   2   93.49   12.00
  -1   3  -2   86.99   10.50
   1   3   2  105.69   10.60
  -1   3  -2   69.59    7.30
  -1   3  -2   80.39    7.30
  -2  -3  -2 1255.07   28.40
   2  -3   2 1243.28   33.30
  -2  -3  -2 1173.38   31.20
   2  -3   2 1195.38   32.40
  -2  -3  -2 1237.38   32.00
   2  -3   2 1232.08   30.60
  -2   3  -2 1239.28   33.10
  -2   3  -2 1226.18   30.50
  -2   3  -2 1247.78   30.10
   2   3   2 1220.38   32.50
  -2   3  -2 1216.88   28.30
   2   3   2 1202.58   26.00
   2   3   2 1168.98   31.60
   2   3   2 1306.97   30.90
  -2   3  -2 1235.28   33.80
   3  -3   2 1665.93   39.40
  -3  -3  -2 1662.93   41.60
  -3  -3  -2 1635.54   40.40
  -3  -3  -2 1580.44   36.00
   3  -3   2 1678.03   43.60
   3  -3   2 1707.73   43.10
  -3  -3  -2 1638.44   41.80
   3   3   2 1689.53   33.10
  -3   3  -2 1673.63   38.70
   3   3   2 1671.63   41.40
  -3   3  -2 1715.23   44.50
  -3   3  -2 1719.13   43.20
   3   3   2 1643.64   41.50
  -3   3  -2 1631.64   39.70
  -3   3  -2 1701.53   39.60
   3   3   2 1715.83   40.30
  -4  -3  -2   67.99   12.00
   4  -3   2   72.19   13.30
  -4  -3  -2   54.89    9.80
  -4  -3  -2   55.59   12.60
   4  -3   2   56.79    9.20
   4  -3   2   42.10    9.50
   4   3   2   76.99    6.50
  -4   3  -2   49.10   12.00
  -4   3  -2   70.89   11.50
   4   3   2   67.69   11.80
  -4   3  -2   49.60   10.50
  -4   3  -2   52.89    9.30
   4   3   2   66.79   12.20
   4   3   2   64.19   10.30
  -4   3  -2   52.89   11.70
   5  -3   2  597.94   24.60
  -5  -3  -2  614.94   28.80
  -5  -3  -2  590.84   28.60
   5  -3   2  619.14   28.60
   5  -3   2  599.64   29.50
   5   3   2  569.34   28.10
  -5   3  -2  622.64   32.10
   5   3   2  572.44   26.80
  -5   3  -2  607.44   26.50
  -5   3  -2  621.54   25.00
  -5   3  -2  612.34   29.00
   5   3   2  582.74   26.70
   6  -3   2   24.30    9.90
  -6  -3  -2   49.10   14.40
  -6  -3  -2   67.09   13.60
   6  -3   2   60.29   12.00
   6  -3   2   -1.40   12.40
  -6  -3  -2   39.60   14.80
  -6   3  -2   53.69   14.80
  -6   3  -2   62.09   13.20
   6   3   2   10.10   10.30
  -6   3  -2    3.00    9.60
  -6   3  -2   32.20   15.40
   6   3   2   32.50   10.20
  -6   3  -2   39.20   13.50
   7  -3   2   16.30   11.30
  -7  -3  -2    5.10   12.80
  -7  -3  -2   12.00   13.70
   7  -3   2   12.30   13.60
  -7  -3  -2   10.90   15.90
   7  -3   2    6.50    6.80
   7  -3   2    1.90   20.50
   7   3   2   -3.50   15.30
   7   3   2   -4.40    7.90
  -7   3  -2   32.50   17.90
  -7   3  -2    2.10   11.20
  -7   3  -2   21.90   20.50
  -7   3  -2   13.80   14.30
  -7   3  -2    0.70   12.70
  -9  -4   2  -12.90   17.40
  -9  -4   2  -22.80   12.50
  -9  -4   2    8.90   11.30
   9  -4  -2   -2.90    2.80
  -9   4   2  -23.20   21.60
  -9   4   2    5.30    6.90
   9   4  -2   -5.10   16.00
  -9   4   2    2.50   15.70
   8  -4  -2  225.58   26.10
  -8  -4   2  208.48   21.30
  -8  -4   2  220.78   18.90
  -8  -4   2  192.68   19.20
   8  -4  -2  212.68   24.00
  -8  -4   2  241.98   26.40
  -8   4   2  208.88   13.10
   8   4  -2  208.08   20.70
  -8   4   2  145.39   19.20
  -8   4   2  256.27   23.20
  -8   4   2  253.77   26.50
  -8   4   2  263.67   26.40
  -7  -4   2  659.23   32.00
   7  -4  -2  668.03   21.40
  -7  -4   2  673.33   25.40
  -7  -4   2  657.23   29.70
  -7  -4   2  695.13   29.90
   7   4  -2  696.33   28.50
  -7   4   2  629.74   19.30
  -7   4   2  691.93   35.90
  -7   4   2  672.93   30.70
  -7   4   2  641.44   30.30
  -7   4   2  660.63   32.20
   7   4  -2  656.93   24.10
   6  -4  -2  139.69   12.30
   6  -4  -2  127.79   17.50
   6  -4  -2  139.59    9.80
  -6  -4   2  137.99   17.20
   6  -4  -2  134.09   17.20
  -6  -4   2  123.99   13.40
  -6  -4   2   99.59   13.80
  -6   4   2  119.09   15.20
   6   4  -2  132.29   15.40
   6   4  -2  121.19   14.80
  -6   4   2  142.29   18.00
   6   4  -2  109.89   12.50
  -6   4   2  143.29   16.40
  -6   4   2  116.49   14.70
  -6   4   2  115.39    9.40
  -5  -4   2   88.59   12.30
   5  -4  -2   74.79    7.60
   5  -4  -2   68.69   11.70
   5  -4  -2   98.19   11.20
  -5  -4   2   91.99   12.80
   5   4  -2   86.19   12.10
   5   4  -2   69.69   11.60
  -5   4   2   57.49   10.80
  -5   4   2  101.59   12.90
   5   4  -2   88.79    9.00
  -5   4   2   81.29   12.70
  -4  -4   2  547.75   21.00
   4  -4  -2  486.05   13.50
  -4  -4   2  528.65   17.70
   4  -4  -2  500.55   21.00
  -4  -4   2  510.05   13.20
   4  -4  -2  521.75   23.50
   4  -4  -2  491.15   17.70
  -4  -4   2  521.95   20.20
  -4   4   2  489.05   19.80
   4   4  -2  545.45   15.00
  -4   4   2  479.75   21.00
  -4   4   2  514.05   23.20
   4   4  -2  526.35   20.80
   4   4  -2  561.94   18.20
  -3  -4   2 5248.48   94.09
   3  -4  -2 5186.18   99.39
   3  -4  -2 5151.18   95.89
   3  -4  -2 5136.09  100.89
   3  -4  -2 5125.39   91.59
  -3  -4   2 5284.87   96.89
  -3  -4   2 5274.97   96.39
   3   4  -2 5358.36   91.49
  -3   4   2 5245.48  101.09
  -3   4   2 5027.50   96.49
  -3   4   2 5059.99   95.69
   3   4  -2 5464.95   91.59
   3   4  -2 5231.48   96.29
  -3   4   2 5141.99   99.59
  -2  -4   2  862.41   20.70
  -2  -4   2  819.22   19.40
   2  -4  -2  879.51   22.90
   2  -4  -2  951.90   27.10
   2  -4  -2  839.42   24.70
   2  -4  -2  838.82   25.00
  -2  -4   2  887.51   19.70
  -2   4   2  860.01   24.90
  -2   4   2  828.12   22.20
   2   4  -2  879.31   22.60
  -2   4   2  851.81   25.00
   2   4  -2  880.71   18.30
  -2   4   2  854.81   22.90
  -1  -4   2  131.39   10.00
  -1  -4   2  122.89   12.90
  -1  -4   2  108.19    6.00
   1  -4  -2  133.09   10.40
   1  -4  -2  122.69   11.70
   1  -4  -2  137.59   10.70
  -1  -4   2  126.69    8.40
   1   4  -2  138.39    9.90
   1   4  -2  124.29    8.10
  -1   4   2  110.89   16.50
  -1   4   2  109.39    9.60
  -1   4   2  122.19   10.50
  -1   4   2  118.19   11.90
  -1   4   2  135.99   10.90
   1   4  -2  125.09    6.30
   0  -4  -2 3520.45   69.29
   0  -4  -2 3388.06   64.19
   0  -4   2 3415.86   65.09
   0  -4   2 3465.25   65.39
   0  -4  -2 3427.36   64.09
   0  -4   2 3406.16   65.89
   0  -4   2 3431.76   63.99
   0   4  -2 3420.46   65.89
   0   4   2 3348.36   65.69
   0   4  -2 3490.35   64.09
   0   4   2 3330.17   67.19
   0   4   2 3364.56   63.99
   0   4  -2 3384.76   65.19
   0   4   2 3416.46   66.99
  -1  -4  -2 1987.10   41.70
   1  -4   2 1957.00   42.70
  -1  -4  -2 1995.20   43.80
  -1  -4  -2 1951.70   39.80
   1  -4   2 1975.00   41.60
   1  -4   2 2017.80   44.20
   1   4   2 1951.50   43.40
  -1   4  -2 2046.50   44.40
  -1   4  -2 2046.40   41.50
  -1   4  -2 1940.51   37.30
  -1   4  -2 1936.91   42.60
  -1   4  -2 1992.20   43.90
   1   4   2 1985.90   39.90
   2  -4   2  836.42   26.70
   2  -4   2  881.61   25.10
   2  -4   2  891.71   28.00
  -2  -4  -2  816.92   20.60
  -2  -4  -2  858.81   26.90
  -2  -4  -2  808.42   24.50
   2   4   2  850.91   26.40
  -2   4  -2  839.02   24.40
   2   4   2  849.72   26.50
   2   4   2  838.42   20.60
  -2   4  -2  853.11   27.00
  -2   4  -2  866.41   24.80
  -2   4  -2  853.71   28.20
   2   4   2  843.82   23.70
  -2   4  -2  853.01   21.80
  -3  -4  -2  127.89   14.70
  -3  -4  -2  180.18   16.70
  -3  -4  -2  154.78   15.10
   3  -4   2  167.18   13.90
   3  -4   2  167.48   17.00
  -3  -4  -2  160.08    9.00
  -3   4  -2  161.98   18.30
  -3   4  -2  156.68   13.10
   3   4   2  155.18   14.50
  -3   4  -2  149.09   14.20
  -3   4  -2  146.29   16.10
  -3   4  -2  153.88   13.60
   3   4   2  178.48   16.10
   3   4   2  163.88    9.40
   3   4   2  196.88   14.60
  -4  -4  -2  466.85   22.90
  -4  -4  -2  489.85   24.60
   4  -4   2  503.35   25.10
   4  -4   2  500.15   24.30
   4  -4   2  502.65   21.60
   4   4   2  497.45   24.00
  -4   4  -2  500.05   24.70
   4   4   2  467.55   22.20
  -4   4  -2  501.95   22.60
   4   4   2  508.15   13.50
  -4   4  -2  500.55   27.20
  -4   4  -2  507.25   21.50
  -4   4  -2  529.15   21.70
   4   4   2  474.45   21.30
   5  -4   2   65.19   11.90
   5  -4   2   89.69   13.60
   5  -4   2  115.49   13.90
  -5  -4  -2  111.09   15.70
  -5  -4  -2  115.39   17.20
  -5   4  -2  108.79   17.20
  -5   4  -2  111.79   14.40
   5   4   2   71.79   13.00
   5   4   2   63.69   13.10
   5   4   2  120.59   16.80
  -5   4  -2  113.99   24.20
  -5   4  -2  115.59   15.80
  -5   4  -2   77.49   11.40
  -6  -4  -2  407.96   27.20
  -6  -4  -2  360.96   24.90
   6  -4   2  388.76   28.30
   6  -4   2  454.75   23.90
  -6  -4  -2  366.46   27.40
  -6   4  -2  431.86   29.50
  -6   4  -2  382.66   28.00
   6   4   2  358.56   23.90
  -6   4  -2  345.47   30.50
  -6   4  -2  359.56   22.90
  -7  -4  -2   10.70   14.30
  -7  -4  -2   25.70   15.00
   7  -4   2   14.80   12.20
   7  -4   2    8.60   13.50
   7  -4   2   11.50   11.70
  -7  -4  -2    0.00   13.80
  -7   4  -2   15.40   11.80
  -7   4  -2    6.70   14.30
  -7   4  -2   12.60   15.60
  -7   4  -2    5.90   13.80
  -7   4  -2   16.00   13.30
   7   4   2   28.70   16.00
   7   4   2    4.60   13.50
   7   4   2   23.80   11.20
   8  -5  -2   54.19   16.70
  -8  -5   2   45.60   13.40
   8  -5  -2   55.59   15.80
  -8  -5   2   45.50   16.70
  -8  -5   2   50.39   16.90
  -8   5   2   34.10   14.90
  -8   5   2   65.59    8.90
  -8   5   2   66.49   15.90
  -8   5   2   31.90   30.00
  -8   5   2   26.30   14.90
   7  -5  -2  279.67   16.10
  -7  -5   2  254.67   22.30
  -7  -5   2  324.57   24.00
  -7  -5   2  293.77   24.80
  -7  -5   2  264.27   26.70
  -7   5   2  288.47   25.40
   7   5  -2  251.97   16.80
  -7   5   2  280.37   13.60
  -7   5   2  262.57   22.60
  -7   5   2  280.07   27.80
  -7   5   2  307.17   24.30
   7   5  -2  281.47   19.80
  -6  -5   2  975.10   34.90
  -6  -5   2  974.00   33.80
  -6  -5   2  993.90   31.00
   6  -5  -2 1034.00   28.50
   6  -5  -2 1008.90   35.20
  -6   5   2  993.30   24.10
  -6   5   2 1010.50   34.30
   6   5  -2 1031.90   30.70
  -6   5   2 1015.70   35.80
   6   5  -2  942.91   27.50
  -6   5   2 1003.20   48.20
   6   5  -2  978.50   33.90
  -5  -5   2 1273.37   35.80
  -5  -5   2 1188.48   24.00
  -5  -5   2 1212.98   35.70
  -5  -5   2 1251.77   32.00
   5  -5  -2 1287.07   40.20
  -5  -5   2 1206.38   24.10
   5  -5  -2 1216.58   31.80
   5  -5  -2 1233.08   27.30
   5  -5  -2 1217.98   36.90
  -5   5   2 1246.38   35.50
  -5   5   2 1270.87   37.90
   5   5  -2 1247.88   31.70
   5   5  -2 1238.68   29.50
   5   5  -2 1264.57   36.10
  -5   5   2 1208.68   39.90
   4  -5  -2   42.90    5.70
   4  -5  -2   47.40   11.10
   4  -5  -2   35.00    9.10
  -4  -5   2   29.70    8.00
  -4  -5   2   36.00    8.80
  -4  -5   2   38.10    6.30
   4  -5  -2   26.60    6.80
  -4   5   2   40.50    9.80
   4   5  -2   42.00    9.30
   4   5  -2   45.30    6.40
   4   5  -2   45.90    6.50
  -4   5   2   36.70   17.20
  -4   5   2   36.60    8.80
  -3  -5   2  754.82   22.20
   3  -5  -2  776.72   26.50
   3  -5  -2  787.12   23.50
  -3  -5   2  713.73   22.70
   3  -5  -2  772.02   22.60
  -3  -5   2  734.43   18.30
   3  -5  -2  750.62   18.90
   3  -5  -2  753.22   25.60
   3   5  -2  642.44   17.80
  -3   5   2  778.62   23.20
   3   5  -2  728.03   18.00
   3   5  -2  735.83   22.10
  -3   5   2  784.52   23.20
  -3   5   2  746.23   25.20
  -3   5   2  795.32   26.50
  -2  -5   2  660.13   18.10
   2  -5  -2  702.33   23.60
   2  -5  -2  687.83   22.80
  -2  -5   2  663.13   16.00
   2  -5  -2  669.83   20.80
  -2  -5   2  667.93   20.60
  -2  -5   2  651.63   17.10
  -2   5   2  685.53   20.50
   2   5  -2  655.63   18.30
   2   5  -2  642.54   20.50
  -2   5   2  716.03   21.50
  -2   5   2  717.23   23.20
  -2   5   2  733.83   24.00
  -1  -5   2  117.79   11.10
   1  -5  -2  106.29   10.70
  -1  -5   2  100.19    9.40
   1  -5  -2  122.89   11.30
  -1  -5   2  118.09   12.30
  -1  -5   2   99.09    8.50
   1  -5  -2  118.59   11.40
   1  -5  -2  114.79   12.60
  -1  -5   2  123.39    7.00
  -1   5   2  118.69   13.00
  -1   5   2  112.89   11.70
  -1   5   2  115.39   10.70
  -1   5   2  104.59   13.30
  -1   5   2  121.49   11.10
   1   5  -2  119.79    7.00
   1   5  -2  134.69   10.90
   1   5  -2  118.99    9.40
   0  -5   2  856.71   23.10
   0  -5  -2  906.61   23.40
   0  -5   2  857.71   23.10
   0  -5  -2  910.51   23.70
   0  -5  -2  878.31   26.30
   0  -5  -2  878.61   25.50
   0  -5   2  860.71   24.80
   0  -5   2  821.52   23.60
   0   5   2  901.51   23.30
   0   5   2  894.21   25.40
   0   5   2  907.71   22.30
   0   5   2  877.21   26.70
   0   5  -2  847.62   23.70
   0   5  -2  883.01   17.10
   0   5  -2  840.62   24.30
   0   5  -2  903.01   23.40
   0   5   2  887.11   23.50
   1  -5   2  757.22   24.40
  -1  -5  -2  766.72   23.00
   1  -5   2  806.82   24.70
  -1  -5  -2  783.72   25.20
   1  -5   2  760.32   22.70
  -1  -5  -2  767.92   21.10
   1  -5   2  773.72   23.60
  -1   5  -2  899.81   26.10
   1   5   2  785.32   23.00
  -1   5  -2  785.62   17.90
   1   5   2  769.32   21.20
  -1   5  -2  764.72   22.40
  -1   5  -2  764.12   23.30
   1   5   2  762.92   24.80
  -1   5  -2  791.02   24.40
   1   5   2  747.13   29.10
  -2  -5  -2 1401.06   35.50
  -2  -5  -2 1385.86   31.30
   2  -5   2 1399.16   37.50
  -2  -5  -2 1427.66   37.30
   2  -5   2 1504.65   38.60
   2  -5   2 1437.96   35.80
  -2   5  -2 1420.06   35.50
  -2   5  -2 1441.46   35.10
  -2   5  -2 1530.65   39.50
   2   5   2 1406.46   37.20
  -2   5  -2 1486.05   38.80
   2   5   2 1504.85   33.50
   2   5   2 1441.46   37.20
  -2   5  -2 1425.66   31.60
  -3  -5  -2 1170.48   34.60
   3  -5   2 1119.29   35.30
   3  -5   2 1148.79   32.00
  -3  -5  -2 1126.39   25.70
   3  -5   2 1108.19   34.60
  -3  -5  -2 1141.29   32.70
  -3   5  -2 1166.58   36.80
   3   5   2 1150.78   30.00
  -3   5  -2 1159.88   31.90
   3   5   2 1164.48   34.20
   3   5   2 1112.79   33.40
  -3   5  -2 1157.48   35.50
  -3   5  -2 1159.68   32.50
  -3   5  -2 1135.69   29.50
   3   5   2 1179.68   26.00
  -4  -5  -2   43.60    5.50
   4  -5   2   57.99   15.30
  -4  -5  -2   40.30   10.40
  -4  -5  -2   37.80   11.90
  -4  -5  -2   54.49   11.80
   4  -5   2   91.39   18.30
   4  -5   2   77.19   11.00
   4   5   2   20.20    8.60
  -4   5  -2   62.89   10.70
   4   5   2   63.19    6.20
  -4   5  -2   44.10   11.90
  -4   5  -2   39.70   10.60
  -4   5  -2   44.70    9.60
   4   5   2   54.79   13.80
   4   5   2   58.19    9.20
  -4   5  -2   53.19   12.60
  -5  -5  -2  187.98   22.40
  -5  -5  -2  186.88   18.40
   5  -5   2  199.78   18.40
   5  -5   2  202.08   22.20
  -5  -5  -2  208.58   20.80
  -5   5  -2  185.68   17.80
  -5   5  -2  215.18   19.70
  -5   5  -2  203.08   20.10
   5   5   2  198.28   17.70
   5   5   2  176.78   19.60
  -5   5  -2  207.68   26.00
  -6  -5  -2   60.29   15.10
  -6  -5  -2   81.89   15.30
   6  -5   2   75.09   12.60
   6  -5   2  125.69   21.80
   6   5   2   55.69   11.90
  -6   5  -2   70.39   16.10
  -6   5  -2   71.79   16.50
  -6   5  -2   65.49   16.70
  -6   5  -2   86.59   14.30
   7  -5   2    8.50   11.40
   7  -5   2   15.60   13.90
  -7  -5  -2   -0.70   12.50
   7  -5   2   19.30   17.60
  -7  -5  -2   25.60   14.80
  -7   5  -2   11.00   12.20
  -7   5  -2   11.60   13.80
   7   5   2   20.30   14.00
  -7   5  -2    9.70   17.00
   7   5   2   22.60   13.30
   7   5   2    9.70    9.20
  -7   5  -2   24.80   29.40
  -7   5  -2    6.90   12.00
  -8  -6   2    8.70   11.20
  -8  -6   2   26.50   14.50
  -8  -6   2   44.00   13.50
   8  -6  -2   21.50   13.10
   8  -6  -2   29.20   15.50
  -8  -6   2   31.00   14.20
  -8   6   2   18.60   16.40
  -8   6   2   25.90   15.10
  -8   6   2   25.80   15.30
  -8   6   2   44.60   16.50
  -7  -6   2  579.94   29.80
  -7  -6   2  553.34   30.30
   7  -6  -2  549.54   22.30
  -7  -6   2  528.65   25.40
   7  -6  -2  564.64   18.50
  -7   6   2  603.84   30.50
  -7   6   2  570.44   31.00
  -7   6   2  610.74   31.30
   7   6  -2  554.44   22.30
  -7   6   2  566.64   34.80
  -6  -6   2   76.39   10.70
   6  -6  -2   80.49    9.70
  -6  -6   2   76.49   15.00
  -6  -6   2   92.59   14.30
   6  -6  -2   89.29   11.30
  -6   6   2   93.99   16.60
   6   6  -2   79.99   10.30
   6   6  -2   78.89   14.00
  -6   6   2   69.99   13.50
   6   6  -2   89.49   12.50
  -6   6   2   77.89   15.70
  -6   6   2   59.99   13.00
  -5  -6   2  145.49   14.70
  -5  -6   2  156.88   17.40
  -5  -6   2  160.88   17.10
  -5  -6   2  138.69    8.20
   5  -6  -2  151.88   19.30
   5  -6  -2  129.39   16.20
   5  -6  -2  139.29   14.10
   5   6  -2  134.99   16.60
  -5   6   2  144.09   19.70
   5   6  -2  129.19   11.30
   5   6  -2  143.69   11.70
  -5   6   2  135.39   17.30
  -4  -6   2   12.90    5.00
  -4  -6   2   28.80    8.70
   4  -6  -2    7.70    8.30
  -4  -6   2   11.50    7.90
   4  -6  -2   26.10    7.80
   4  -6  -2   15.90    5.70
   4  -6  -2   24.40   11.20
   4   6  -2   30.20    9.20
  -4   6   2   13.70    7.70
   4   6  -2   14.90    5.60
  -4   6   2   10.60    8.20
  -4   6   2   31.30   10.60
   3  -6  -2 1726.63   44.60
   3  -6  -2 1779.02   45.00
  -3  -6   2 1760.32   41.60
   3  -6  -2 1779.42   39.80
   3  -6  -2 1810.52   42.00
  -3  -6   2 1782.92   39.90
   3  -6  -2 1773.52   41.00
  -3  -6   2 1733.83   34.10
  -3   6   2 1812.02   45.20
  -3   6   2 1875.41   45.40
  -3   6   2 1819.42   41.60
   3   6  -2 1769.62   39.90
  -2  -6   2  799.92   21.20
  -2  -6   2  786.12   23.90
   2  -6  -2  843.52   24.70
  -2  -6   2  799.32   17.70
   2  -6  -2  840.52   24.50
   2  -6  -2  876.11   26.20
  -2  -6   2  798.82   21.00
  -2   6   2  889.71   26.30
  -2   6   2  851.21   24.40
   2   6  -2  826.62   24.30
  -2   6   2  870.31   25.00
   2   6  -2  793.12   21.00
   2   6  -2  802.52   20.90
  -1  -6   2  152.18   11.20
   1  -6  -2  157.88   14.60
   1  -6  -2  164.78   12.10
  -1  -6   2  164.68   14.20
  -1  -6   2  181.98    8.70
  -1  -6   2  169.68   12.90
   1  -6  -2  154.88   13.10
   1  -6  -2  159.08   12.90
  -1  -6   2  207.18   10.50
  -1   6   2  161.98   15.10
   1   6  -2  145.89   11.10
  -1   6   2  172.58   12.70
  -1   6   2  135.29   12.20
  -1   6   2  179.18   13.90
   1   6  -2  164.98   12.50
   1   6  -2  160.78    8.30
  -1   6   2  154.08   14.20
   0  -6  -2 2616.24   54.89
   0  -6  -2 2556.74   52.69
   0  -6   2 2589.64   53.19
   0  -6  -2 2580.44   56.49
   0  -6   2 2533.65   54.59
   0  -6  -2 2584.44   53.39
   0   6   2 2506.25   50.89
   0   6   2 2557.84   53.29
   0   6   2 2678.43   56.99
   0   6  -2 2690.83   54.59
   0   6   2 2562.44   54.49
   0   6  -2 2580.44   53.29
   0   6  -2 2674.63   46.80
   0   6   2 2539.75   52.59
  -1  -6  -2 3958.30   77.59
  -1  -6  -2 4023.00   78.99
   1  -6   2 4027.20   78.79
  -1  -6  -2 3947.81   75.29
   1  -6   2 3886.91   79.39
   1  -6   2 4027.10   77.59
   1  -6   2 3847.91   77.99
  -1   6  -2 4062.79   79.09
   1   6   2 3983.50   75.19
  -1   6  -2 4089.19   80.49
   1   6   2 3917.51   78.59
   1   6   2 3916.31   80.19
  -1   6  -2 3939.41   78.39
   1   6   2 3931.51   77.39
  -1   6  -2 3925.11   76.89
  -2  -6  -2 2342.87   51.29
  -2  -6  -2 2292.87   46.90
   2  -6   2 2349.26   51.59
   2  -6   2 2232.38   53.59
   2  -6   2 2331.17   53.69
   2  -6   2 2284.07   51.19
  -2  -6  -2 2305.07   52.69
  -2   6  -2 2276.27   50.99
  -2   6  -2 2319.47   54.39
   2   6   2 2289.07   46.70
  -2   6  -2 2334.07   50.79
  -2   6  -2 2287.87   46.10
   2   6   2 2298.27   53.09
  -2   6  -2 2315.37   53.89
   2   6   2 2336.07   53.49
   2   6   2 2282.17   52.59
   2   6   2 2295.87   46.70
  -3  -6  -2  330.37   19.40
   3  -6   2  331.27   21.30
  -3  -6  -2  288.97   13.20
   3  -6   2  351.36   18.50
  -3  -6  -2  311.67   20.80
   3   6   2  320.07   20.20
  -3   6  -2  327.47   16.10
  -3   6  -2  346.27   18.40
  -3   6  -2  342.87   18.60
   3   6   2  342.67   14.10
  -3   6  -2  335.67   21.50
  -3   6  -2  311.97   22.80
   3   6   2  324.77   15.40
   3   6   2  301.97   18.10
  -4  -6  -2  538.65   28.00
  -4  -6  -2  591.34   26.60
   4  -6   2  570.84   24.00
  -4  -6  -2  535.35   25.50
  -4  -6  -2  559.34   16.40
   4  -6   2  556.54   28.20
  -4   6  -2  546.55   24.90
   4   6   2  549.85   21.20
  -4   6  -2  562.94   22.80
   4   6   2  516.05   24.50
  -4   6  -2  594.74   24.10
   4   6   2  504.05   26.60
  -4   6  -2  592.94   29.00
   5  -6   2  168.08   18.10
  -5  -6  -2  142.49   16.00
   5  -6   2  156.18   19.00
  -5  -6  -2  137.09   15.70
  -5  -6  -2  140.39   18.10
   5   6   2  147.79   18.60
   5   6   2  133.39   15.50
  -5   6  -2  181.18   25.10
  -5   6  -2  184.08   23.80
  -5   6  -2  160.98   20.60
  -5   6  -2  181.88   19.20
  -5   6  -2  198.48   20.60
  -6  -6  -2  140.29   18.80
  -6  -6  -2  160.28   19.20
   6  -6   2  169.88   18.90
   6  -6   2  204.48   27.10
  -6  -6  -2  194.78   21.70
   6  -6   2  135.09   17.20
  -6   6  -2  109.99   17.50
   6   6   2  171.78   20.60
  -6   6  -2  192.58   20.90
   6   6   2  175.78   17.50
  -6   6  -2  127.49   17.20
  -6   6  -2  113.19   19.30
  -6   6  -2  181.48   20.60
  -7  -6  -2    2.20   15.40
   7  -6   2   21.50   17.80
   7  -6   2   45.00   15.80
   7  -6   2   10.50   11.60
  -7  -6  -2   -4.40   17.70
  -7  -6  -2   22.60   15.30
  -7   6  -2   12.00   17.40
  -7   6  -2   20.80   12.40
  -7   6  -2   19.70   13.20
  -7   6  -2   28.40   14.50
   7   6   2   22.20   16.50
  -7   6  -2   25.20   18.00
   7   6   2   35.10   12.60
  -8  -7   2   68.39   12.90
   8  -7  -2   50.39   14.00
  -8  -7   2   68.39   15.00
   8  -7  -2   85.49   18.60
  -8  -7   2   55.19   14.80
  -8  -7   2   70.69   17.00
  -8   7   2   65.29   16.10
  -8   7   2   73.49   18.70
  -8   7   2   25.20   18.10
  -8   7   2  102.29   17.90
  -7  -7   2   36.30   13.10
   7  -7  -2   30.30   12.40
   7  -7  -2   44.60    7.50
  -7  -7   2   24.10   10.10
  -7  -7   2   37.10   12.80
   7  -7  -2   33.10    9.10
  -7   7   2   19.30   12.20
  -7   7   2   27.30   12.00
   7   7  -2   44.80    9.80
  -7   7   2   51.79   15.80
  -7   7   2   28.90   15.40
   6  -7  -2  453.95   29.40
  -6  -7   2  450.55   25.40
  -6  -7   2  448.86   19.50
   6  -7  -2  475.25   17.10
  -6   7   2  473.35   25.80
   6   7  -2  438.46   25.50
   6   7  -2  444.56   18.10
  -6   7   2  463.85   27.70
  -6   7   2  479.25   30.40
  -5  -7   2  973.10   32.50
  -5  -7   2  966.50   22.90
  -5  -7   2  971.60   25.10
   5  -7  -2  992.80   35.70
  -5  -7   2  956.80   32.50
   5  -7  -2  983.50   30.40
   5  -7  -2  959.70   36.50
   5  -7  -2  954.50   25.10
   5   7  -2  984.60   26.30
  -5   7   2 1004.40   32.70
  -5   7   2  965.80   37.20
   5   7  -2  959.90   32.40
   4  -7  -2  326.17   14.20
   4  -7  -2  324.97   21.60
  -4  -7   2  300.37   10.90
   4  -7  -2  334.77   18.10
   4  -7  -2  309.57   20.70
  -4  -7   2  329.07   18.30
  -4  -7   2  316.77   19.10
  -4   7   2  360.16   21.40
   4   7  -2  328.67   18.90
   4   7  -2  299.77   13.20
  -4   7   2  334.47   22.00
  -4   7   2  336.87   19.10
  -3  -7   2  217.28   14.00
   3  -7  -2  195.48   12.30
  -3  -7   2  198.08   15.50
   3  -7  -2  191.58   17.50
   3  -7  -2  205.68   15.80
   3  -7  -2  198.58   16.90
   3  -7  -2  170.88   14.60
   3   7  -2  202.28   15.70
   3   7  -2  186.18   13.60
   3   7  -2  195.38   14.10
  -3   7   2  211.18   15.50
  -3   7   2  198.58   17.00
  -3   7   2  162.48   16.90
   2  -7  -2  950.30   28.30
   2  -7  -2  936.41   30.40
   2  -7  -2  944.01   27.70
  -2  -7   2  958.70   27.60
  -2  -7   2  934.71   24.50
  -2  -7   2  947.51   23.90
  -2  -7   2  926.11   18.80
  -2  -7   2  899.21   18.70
   2  -7  -2  912.21   27.20
   2   7  -2  950.30   27.70
  -2   7   2  985.60   30.90
   2   7  -2  954.40   23.80
  -2   7   2  916.81   27.10
  -2   7   2  931.71   28.30
   2   7  -2  905.61   24.20
  -1  -7   2 1381.16   34.30
  -1  -7   2 1365.36   28.70
   1  -7  -2 1391.66   34.70
   1  -7  -2 1355.76   37.30
  -1  -7   2 1336.47   29.10
  -1  -7   2 1380.66   35.90
  -1  -7   2 1412.86   33.60
   1  -7  -2 1367.66   34.10
   1   7  -2 1390.66   34.10
  -1   7   2 1399.76   34.80
   1   7  -2 1347.27   28.70
  -1   7   2 1415.86   38.10
  -1   7   2 1394.16   33.50
  -1   7   2 1344.37   34.60
  -1   7   2 1345.87   34.00
   1   7  -2 1352.86   33.20
   0  -7   2 1892.61   42.50
   0  -7  -2 1885.61   42.80
   0  -7   2 1812.02   43.50
   0  -7  -2 1840.02   41.70
   0  -7   2 1854.01   40.30
   0  -7   2 1790.12   42.70
   0   7   2 1833.72   45.30
   0   7   2 1826.52   43.00
   0   7   2 1808.52   38.80
   0   7  -2 1816.02   41.90
   0   7  -2 1807.02   42.90
   0   7   2 1804.52   41.60
   0   7   2 1871.21   42.50
   0   7  -2 1903.21   35.50
  -1  -7  -2  771.82   25.00
   1  -7   2  727.03   25.30
   1  -7   2  745.73   24.70
   1  -7   2  764.92   26.00
  -1  -7  -2  791.52   26.90
  -1  -7  -2  791.62   23.20
   1  -7   2  743.03   24.80
   1   7   2  715.83   19.50
  -1   7  -2  754.32   24.50
   1   7   2  759.62   26.10
   1   7   2  795.22   23.40
   1   7   2  716.33   24.60
  -1   7  -2  752.52   25.10
  -1   7  -2  748.93   25.50
   1   7   2  761.32   27.20
  -1   7  -2  753.82   26.40
  -2  -7  -2 1481.75   39.70
   2  -7   2 1433.66   38.00
  -2  -7  -2 1473.65   38.20
   2  -7   2 1469.85   38.00
  -2  -7  -2 1478.85   34.00
   2  -7   2 1441.36   39.60
  -2   7  -2 1451.65   37.90
  -2   7  -2 1463.95   40.70
  -2   7  -2 1399.36   33.90
  -2   7  -2 1387.26   39.60
  -2   7  -2 1403.66   37.20
   2   7   2 1479.45   39.50
   2   7   2 1452.15   39.90
   2   7   2 1455.35   34.10
   2   7   2 1417.96   36.40
   3  -7   2  501.05   22.40
  -3  -7  -2  500.65   23.50
   3  -7   2  506.45   25.80
   3  -7   2  534.25   25.70
  -3  -7  -2  504.95   25.30
  -3  -7  -2  496.95   17.50
   3   7   2  509.05   24.50
   3   7   2  498.35   28.80
   3   7   2  510.45   24.70
  -3   7  -2  510.75   22.60
  -3   7  -2  512.45   26.90
  -3   7  -2  484.35   19.10
  -3   7  -2  463.35   21.70
  -3   7  -2  501.55   25.90
   3   7   2  485.65   17.30
  -4  -7  -2  197.18   22.10
   4  -7   2  179.68   21.00
   4  -7   2  207.48   21.90
  -4  -7  -2  189.18   11.80
   4  -7   2  202.98   18.50
  -4  -7  -2  193.98   20.20
  -4   7  -2  194.48   24.90
   4   7   2  173.48   20.60
   4   7   2  166.48   16.60
  -4   7  -2  166.28   17.60
  -4   7  -2  236.48   26.90
   4   7   2  193.68   14.00
  -4   7  -2  173.18   18.40
  -4   7  -2  189.38   17.00
   5  -7   2  202.68   19.70
   5  -7   2  211.18   24.90
  -5  -7  -2  219.98   22.90
  -5  -7  -2  200.08   21.40
   5  -7   2  216.18   23.60
  -5  -7  -2  211.38   10.40
  -5  -7  -2  230.48   22.60
  -5   7  -2  229.78   20.30
   5   7   2  230.38   16.60
  -5   7  -2  235.18   20.30
  -5   7  -2  219.78   28.80
  -5   7  -2  232.18   24.60
   6  -7   2   43.90   15.60
  -6  -7  -2   38.10   15.60
  -6  -7  -2   37.00   13.80
   6  -7   2   54.29   17.60
  -6  -7  -2   21.80   15.10
   6  -7   2   34.50   10.40
   6  -7   2   36.40   12.70
   6   7   2   53.19   16.30
   6   7   2   48.20   14.20
  -6   7  -2   29.40   13.90
  -6   7  -2   53.79   13.40
  -6   7  -2   12.20   15.10
  -6   7  -2   25.50   11.60
  -6   7  -2   23.80   12.60
  -7  -7  -2   40.00   16.10
   7  -7   2   44.40   20.90
  -7  -7  -2   19.30   27.40
   7  -7   2   47.80   17.40
  -7   7  -2   18.70   22.90
  -7   7  -2   29.60   13.70
  -7   7  -2   24.00   16.80
  -7   7  -2   67.19   24.80
  -7   7  -2   29.70   13.90
   7   7   2   54.39   15.70
  -8  -8   2  105.89   26.10
  -8  -8   2  135.19   19.90
  -8  -8   2  110.29   20.30
  -8  -8   2   90.29   12.50
  -8   8   2  110.49   18.90
  -8   8   2   76.79   20.30
  -8   8   2  107.09   26.50
   8   8  -2  110.59   13.40
  -8   8   2   71.79   20.20
   8   8  -2   89.69   16.20
  -7  -8   2  149.19   18.60
   7  -8  -2  209.68   30.10
   7  -8  -2  215.18   18.30
  -7  -8   2  187.58   15.90
  -7  -8   2  206.58   23.40
   7  -8  -2  173.18   23.80
   7  -8  -2  175.78   12.90
  -7   8   2  226.18   24.90
   7   8  -2  177.58   22.20
  -7   8   2  184.08   24.50
  -7   8   2  210.88   24.10
   7   8  -2  184.48   15.20
  -7   8   2  174.18   23.10
   6  -8  -2  120.29   11.70
  -6  -8   2  137.99   16.90
   6  -8  -2  108.19   15.80
  -6  -8   2  143.29   16.90
   6  -8  -2   98.19   12.00
  -6  -8   2  118.69    8.30
   6   8  -2  132.29   13.20
   6   8  -2  126.29   16.20
  -6   8   2  118.89   19.10
  -6   8   2  176.68   25.10
  -6   8   2  166.78   18.60
   5  -8  -2  567.74   24.10
   5  -8  -2  568.14   30.00
   5  -8  -2  575.54   29.60
  -5  -8   2  554.84   26.00
  -5  -8   2  569.94   16.10
  -5  -8   2  660.83   35.80
  -5  -8   2  581.64   18.20
   5  -8  -2  583.54   20.00
   5   8  -2  520.35   18.70
  -5   8   2  622.14   31.30
   5   8  -2  639.44   41.20
  -5   8   2  549.85   26.60
  -5   8   2  650.73   36.10
   4  -8  -2  225.38   19.20
   4  -8  -2  202.98   13.50
   4  -8  -2  230.48   21.40
   4  -8  -2  234.48   17.80
  -4  -8   2  234.48   17.50
   4  -8  -2  225.98   20.70
  -4  -8   2  225.28   18.30
  -4   8   2  229.48   20.80
  -4   8   2  225.28   21.20
   4   8  -2  205.38   18.00
  -4   8   2  222.18   21.20
   4   8  -2  230.48   16.20
   4   8  -2  226.28   12.60
   3  -8  -2   45.60   10.40
   3  -8  -2   39.60    9.50
   3  -8  -2   48.80    8.50
   3  -8  -2   92.89   17.20
   3  -8  -2   50.69    9.00
  -3   8   2   50.59   10.20
   3   8  -2   74.49   10.30
   3   8  -2   54.49    8.70
  -3   8   2   30.20   10.40
   3   8  -2   72.09   11.10
  -3   8   2   52.79   10.90
  -2  -8   2   63.39    8.50
   2  -8  -2   58.99   11.20
  -2  -8   2   56.19    9.30
   2  -8  -2   37.70    8.30
   2  -8  -2   62.89    9.40
  -2  -8   2   67.29    8.00
  -2  -8   2   53.19    9.60
   2  -8  -2   58.59   10.30
  -2   8   2   61.49   12.40
  -2   8   2   48.00    8.80
  -2   8   2   61.19    9.90
   2   8  -2   66.99    7.80
   2   8  -2   84.49   12.00
   2   8  -2   60.29    8.40
  -1  -8   2  517.65   19.90
  -1  -8   2  512.65   15.20
  -1  -8   2  501.25   22.20
  -1  -8   2  516.55   21.20
   1  -8  -2  467.05   22.70
   1  -8  -2  488.75   20.50
   1  -8  -2  506.55   21.30
   1   8  -2  514.95   15.40
   1   8  -2  499.75   19.60
  -1   8   2  458.65   20.70
   1   8  -2  512.95   20.60
  -1   8   2  489.85   23.50
  -1   8   2  497.55   19.00
  -1   8   2  462.15   20.10
   0  -8  -2  891.71   27.90
   0  -8  -2  894.01   27.20
   0  -8   2  872.61   24.80
   0  -8   2  896.61   28.10
   0  -8   2  899.61   28.90
   0  -8   2  937.51   28.20
   0   8   2  868.31   23.50
   0   8  -2  905.31   28.60
   0   8  -2  949.40   21.10
   0   8   2  891.71   28.20
   0   8   2  888.41   27.70
   0   8  -2  912.81   27.60
   0   8   2  919.41   31.10
   1  -8   2  283.67   18.10
   1  -8   2  313.87   18.40
  -1  -8  -2  270.67   17.80
  -1  -8  -2  279.67   16.10
  -1  -8  -2  296.57   19.40
   1  -8   2  298.67   17.20
   1  -8   2  311.07   18.40
   1   8   2  299.17   19.10
   1   8   2  287.97   11.80
  -1   8  -2  295.37   17.60
  -1   8  -2  313.27   18.50
  -1   8  -2  300.97   19.00
  -1   8  -2  308.27   17.90
   1   8   2  297.07   18.00
   1   8   2  303.17   19.70
  -2  -8  -2 2138.19   51.29
   2  -8   2 2091.29   53.69
   2  -8   2 2104.79   51.09
   2  -8   2 2194.18   52.89
  -2  -8  -2 2110.09   46.70
   2  -8   2 2203.48   51.59
  -2  -8  -2 2159.58   52.49
  -2   8  -2 2165.98   50.69
   2   8   2 2169.88   43.20
   2   8   2 2177.88   53.39
  -2   8  -2 2161.98   52.99
  -2   8  -2 2178.78   51.19
  -2   8  -2 2053.89   53.59
   2   8   2 2147.49   52.29
  -3  -8  -2 1767.22   47.50
  -3  -8  -2 1681.93   45.50
   3  -8   2 1730.43   48.60
   3  -8   2 1728.03   44.80
  -3  -8  -2 1680.83   38.60
   3  -8   2 1689.73   48.30
  -3   8  -2 1656.43   44.30
  -3   8  -2 1750.22   44.90
  -3   8  -2 1722.93   49.30
  -3   8  -2 1700.43   49.40
  -3   8  -2 1626.24   39.30
   3   8   2 1616.74   45.50
   3   8   2 1631.44   36.30
   3   8   2 1701.13   46.60
   3   8   2 1738.23   47.20
  -4  -8  -2  811.82   34.30
   4  -8   2  888.91   31.00
  -4  -8  -2  791.22   23.00
   4  -8   2  818.52   34.80
   4  -8   2  839.02   35.50
  -4  -8  -2  836.42   32.30
   4   8   2  764.72   32.70
   4   8   2  771.62   30.50
   4   8   2  787.82   23.80
  -4   8  -2  832.82   31.80
  -4   8  -2  821.72   30.10
   4   8   2  803.42   32.60
  -4   8  -2  860.91   28.20
  -5  -8  -2   60.39   15.70
  -5  -8  -2   50.19   15.00
  -5  -8  -2   66.39    7.30
   5  -8   2  136.09   32.20
   5  -8   2   78.79   14.10
   5  -8   2   62.89   14.50
  -5  -8  -2   76.29   15.10
  -5   8  -2   69.89   12.70
  -5   8  -2   70.69   16.80
  -5   8  -2   96.09   15.10
  -5   8  -2   80.09   19.00
   5   8   2   68.59   14.50
  -6  -8  -2  193.38   23.80
  -6  -8  -2  122.89   19.90
   6  -8   2  163.88   25.90
   6  -8   2  139.79   15.90
  -6  -8  -2  161.18   20.40
   6  -8   2  112.49   19.00
   6  -8   2  135.49   14.90
  -6   8  -2  140.29   23.40
   6   8   2  159.88   22.70
  -6   8  -2  113.09   17.40
  -6   8  -2  173.78   21.50
  -6   8  -2  259.77   40.80
  -6   8  -2  125.39   15.80
   7  -9  -2   85.79   17.80
   7  -9  -2   76.69    9.50
   7  -9  -2  101.99   21.30
  -7  -9   2   77.79   16.60
  -7  -9   2   77.39   16.40
  -7   9   2   92.49   16.40
  -7   9   2   90.39   17.80
  -7   9   2   85.99   18.40
   7   9  -2   52.89   14.70
  -7   9   2   81.99   19.90
   6  -9  -2   53.49   13.50
   6  -9  -2   63.19    9.10
   6  -9  -2   49.50   12.40
  -6  -9   2   44.00   14.40
  -6  -9   2   27.20   13.00
   6  -9  -2   32.60   13.80
  -6  -9   2   58.49    7.00
   6   9  -2   29.00   11.30
   6   9  -2   67.89   10.00
  -6   9   2   51.79   13.30
  -6   9   2   98.89   22.40
  -6   9   2   46.30   14.20
  -5  -9   2  143.99   12.90
   5  -9  -2  235.58   28.00
   5  -9  -2  144.49   13.30
   5  -9  -2  130.59   16.90
  -5  -9   2  129.89   14.40
  -5  -9   2  146.19   16.10
   5  -9  -2  106.09   12.10
   5   9  -2  180.28   19.80
  -5   9   2  118.69   15.10
  -5   9   2  162.48   22.50
  -5   9   2  168.38   22.40
   4  -9  -2  243.18   20.60
  -4  -9   2  309.77   20.30
  -4  -9   2  291.07   21.10
   4  -9  -2  273.07   16.50
   4  -9  -2  304.57   23.70
   4  -9  -2  332.97   27.80
  -4  -9   2  283.67   16.20
   4  -9  -2  268.37   19.30
  -4   9   2  255.47   20.30
   4   9  -2  306.77   20.50
  -4   9   2  272.07   22.70
   4   9  -2  341.77   16.00
  -4   9   2  248.48   22.30
   4   9  -2  270.17   14.50
  -3  -9   2  442.76   22.60
   3  -9  -2  452.35   19.70
   3  -9  -2  458.25   22.20
   3  -9  -2  452.65   23.30
   3  -9  -2  434.56   25.00
  -3  -9   2  467.75   19.90
   3  -9  -2  469.25   23.30
   3   9  -2  463.65   33.50
   3   9  -2  477.75   18.80
   3   9  -2  439.66   19.40
  -3   9   2  453.45   23.80
  -3   9   2  483.75   25.50
   2  -9  -2  362.76   19.60
  -2  -9   2  379.46   17.60
   2  -9  -2  493.95   28.80
  -2  -9   2  393.76   21.20
   2  -9  -2  383.76   20.50
  -2  -9   2  407.36   17.00
   2  -9  -2  362.46   19.60
   2  -9  -2  390.56   18.70
  -2  -9   2  403.76   20.70
   2   9  -2  398.86   16.20
  -2   9   2  388.56   20.20
  -2   9   2  368.76   22.50
   2   9  -2  400.96   20.90
  -2   9   2  376.66   20.70
   2   9  -2  402.76   17.90
  -2   9   2  379.16   19.90
   1  -9  -2  721.33   28.50
   1  -9  -2  735.73   26.40
  -1  -9   2  692.43   25.90
   1  -9  -2  739.13   25.60
  -1  -9   2  642.84   21.70
  -1  -9   2  690.03   24.30
  -1  -9   2  693.13   27.10
  -1   9   2  708.03   23.20
  -1   9   2  716.83   26.20
   1   9  -2  718.03   19.60
   1   9  -2  742.23   25.60
  -1   9   2  681.33   25.30
  -1   9   2  692.63   28.70
   1   9  -2  717.03   24.70
   0  -9   2  921.81   29.70
   0  -9  -2  910.51   29.50
   0  -9  -2  871.81   31.70
   0  -9   2  952.50   29.90
   0  -9   2  924.81   30.40
   0  -9  -2  942.81   28.70
   0  -9   2  894.01   25.50
   0   9  -2  892.51   29.80
   0   9  -2  949.11   22.30
   0   9   2  917.91   32.50
   0   9   2  853.51   23.60
   0   9   2  899.51   29.20
   0   9   2  888.61   29.50
   0   9  -2  946.51   29.50
   1  -9   2  108.89   14.00
   1  -9   2   88.19   11.80
  -1  -9  -2  120.49   13.30
  -1  -9  -2   97.59   12.70
   1  -9   2   83.99   11.20
   1  -9   2   87.89   11.70
  -1  -9  -2  112.19   11.30
  -1   9  -2  113.29   15.50
   1   9   2  107.19   12.40
  -1   9  -2   90.89   11.60
  -1   9  -2  159.98   15.20
   1   9   2  113.19    8.80
  -1   9  -2  125.09    9.80
   1   9   2  131.19   14.10
   1   9   2  139.49   16.80
   2  -9   2  541.35   24.30
  -2  -9  -2  497.95   24.80
   2  -9   2  498.75   25.70
  -2  -9  -2  503.05   26.50
   2  -9   2  539.85   25.10
  -2  -9  -2  582.74   21.60
   2  -9   2  540.85   25.00
   2   9   2  521.25   14.70
  -2   9  -2  577.94   27.20
  -2   9  -2  540.75   26.80
   2   9   2  577.54   15.80
  -2   9  -2  514.05   23.60
   2   9   2  533.95   26.60
   2   9   2  541.15   26.30
   2   9   2  529.75   25.20
  -3  -9  -2  613.44   29.30
   3  -9   2  596.04   30.40
  -3  -9  -2  621.94   36.80
  -3  -9  -2  566.54   21.70
   3  -9   2  631.14   34.20
   3  -9   2  574.94   26.10
   3  -9   2  558.04   28.10
  -3   9  -2  579.34   30.20
   3   9   2  584.44   28.60
  -3   9  -2  583.74   26.60
   3   9   2  550.54   26.00
  -3   9  -2  566.44   26.20
   3   9   2  624.64   28.70
  -3   9  -2  572.94   21.40
   3   9   2  543.25   17.10
  -3   9  -2  596.44   31.10
   4  -9   2  651.33   33.40
  -4  -9  -2  669.83   30.80
  -4  -9  -2  658.53   22.20
   4  -9   2  703.13   33.30
  -4  -9  -2  694.23   33.20
   4  -9   2  661.33   28.50
  -4   9  -2  709.83   36.80
  -4   9  -2  634.24   47.40
  -4   9  -2  670.43   25.60
  -4   9  -2  657.73   28.90
   4   9   2  707.33   31.90
  -5  -9  -2   15.50    6.30
   5  -9   2  -15.20    7.90
   5  -9   2   12.60   11.80
  -5  -9  -2   15.50   13.10
  -5  -9  -2   27.30   14.40
   5  -9   2   10.10   12.90
   5  -9   2    8.20   14.50
  -5  -9  -2   -0.90   11.50
   5   9   2   -3.60   11.40
  -5   9  -2   40.20   14.80
  -5   9  -2   10.60   10.60
  -5   9  -2   23.00   12.80
   5   9   2    4.70    6.80
  -5   9  -2   14.50   14.50
  -5   9  -2   20.30   15.90
   5   9   2   11.00   13.70
   6  -9   2   75.99   25.60
   6  -9   2   28.50   12.60
  -6  -9  -2   36.90   17.70
  -6  -9  -2   33.50   16.10
  -6  -9  -2   -3.90   15.40
   6  -9   2   21.10   12.40
   6   9   2   19.90   15.10
  -6   9  -2   49.10   23.60
  -6   9  -2   18.70   13.80
  -6   9  -2   34.00   13.90
  -6   9  -2   32.40   12.50
  -6   9  -2   24.30   16.90
   6   9   2   48.70   14.40
   6   9   2   24.70   12.10
  -7 -10   2    6.90   14.40
   7 -10  -2   19.30    8.00
   7 -10  -2    1.20    9.80
   7 -10  -2   11.30   14.80
   7 -10  -2   20.20   14.60
  -7 -10   2    6.00   14.40
  -7  10   2   25.60   15.40
  -7  10   2   24.10   16.40
   7  10  -2   14.50   15.10
  -7  10   2    4.30   15.80
  -7  10   2    7.20   13.50
   6 -10  -2  285.97   16.60
   6 -10  -2  221.48   26.90
  -6 -10   2  246.08   24.20
   6 -10  -2  275.27   29.20
  -6 -10   2  227.28   13.60
  -6 -10   2  235.88   24.30
  -6  10   2  250.47   29.00
  -6  10   2  256.37   26.00
  -6  10   2  195.58   25.50
   6  10  -2  237.88   15.60
   5 -10  -2   62.59   10.10
  -5 -10   2   47.50   13.80
   5 -10  -2   16.20    8.20
   5 -10  -2   45.00   13.50
   5 -10  -2   37.10   13.00
  -5 -10   2   44.80    8.80
  -5 -10   2   58.19   13.20
  -5  10   2   41.00   12.60
   5  10  -2   48.10   13.30
  -5  10   2   20.40   14.20
  -5  10   2   32.50   13.30
   4 -10  -2  150.58   16.50
   4 -10  -2   95.49   14.00
  -4 -10   2  152.58   17.80
   4 -10  -2  151.18   19.30
  -4 -10   2  130.89   15.20
   4 -10  -2  124.99   15.00
  -4 -10   2  140.19   17.00
   4 -10  -2   99.39   14.10
  -4  10   2  108.29   14.80
   4  10  -2  158.58   19.00
   4  10  -2  135.09   13.30
  -4  10   2  140.49   17.10
   4  10  -2  132.79   14.50
  -4  10   2  176.98   30.10
   3 -10  -2  100.19   14.00
   3 -10  -2   79.39   11.10
  -3 -10   2  165.98   18.60
   3 -10  -2  125.79   15.50
   3 -10  -2  122.19   17.60
   3 -10  -2  127.09   16.30
  -3 -10   2  180.68   16.40
  -3  10   2  105.69   13.80
   3  10  -2  148.29   13.80
  -3  10   2  120.49   14.60
  -3  10   2  190.88   29.10
   3  10  -2  174.98   15.20
   3  10  -2  155.18   18.10
   2 -10  -2   69.69   11.90
   2 -10  -2  104.39   14.00
   2 -10  -2  105.39   13.20
  -2 -10   2   83.19   12.50
   2 -10  -2   87.09   11.30
   2 -10  -2  112.69   12.70
  -2 -10   2  113.89   15.50
  -2  10   2   78.09   11.50
  -2  10   2   85.79   11.10
   2  10  -2   98.29   12.20
  -2  10   2   79.29   12.50
   2  10  -2   84.39   12.30
  -2  10   2   64.29   12.40
   2  10  -2   88.49   11.30
   1 -10  -2    4.90    8.00
   1 -10  -2   26.60   10.50
   1 -10  -2   26.60   11.10
  -1 -10   2   16.20   11.10
  -1 -10   2   20.90    9.70
  -1 -10   2   24.70    8.90
  -1  10   2   16.10   10.20
   1  10  -2   23.30    6.40
  -1  10   2   28.30    9.80
   1  10  -2    9.20   18.70
  -1  10   2   24.20    7.60
   1  10  -2   24.40    9.40
  -1  10   2   28.60   13.10
   0 -10  -2  160.48   19.30
   0 -10   2  169.98   17.30
   0 -10   2  165.08   17.80
   0 -10  -2  150.08   17.90
   0 -10   2  155.28   17.70
   0 -10  -2  175.08   17.20
   0 -10   2  147.89   12.60
   0  10   2  161.78   20.30
   0  10   2  159.78   11.50
   0  10   2  162.98   18.40
   0  10  -2  148.69   20.30
   0  10  -2  159.98   11.10
   0  10  -2  154.28   17.40
   0  10   2  165.88   17.60
   1 -10   2    9.80    9.70
  -1 -10  -2   -2.40    7.40
   1 -10   2   20.10   10.10
  -1 -10  -2    1.00    9.80
   1 -10   2   10.10    7.70
  -1 -10  -2   12.70   10.00
   1 -10   2    8.80   10.00
  -1  10  -2    9.50   10.10
   1  10   2   13.00   11.90
   1  10   2   -0.90   10.30
  -1  10  -2   12.00    5.80
   1  10   2    3.10    8.90
   1  10   2    6.00    4.30
  -1  10  -2    6.60   10.60
   2 -10   2  261.97   22.20
   2 -10   2  262.27   20.20
  -2 -10  -2  255.97   17.90
   2 -10   2  267.87   20.50
  -2 -10  -2  232.38   21.70
  -2 -10  -2  242.48   22.60
   2 -10   2  283.77   22.30
  -2  10  -2  259.77   20.40
   2  10   2  244.28   21.20
   2  10   2  271.07   21.90
  -2  10  -2  274.07   22.80
   2  10   2  256.07   22.30
  -2  10  -2  258.57   22.40
  -3 -10  -2 1320.17   35.30
   3 -10   2 1251.77   42.10
   3 -10   2 1312.37   45.00
   3 -10   2 1262.37   40.30
  -3 -10  -2 1291.37   48.10
   3 -10   2 1265.87   41.30
  -3 -10  -2 1337.37   41.70
  -3  10  -2 1271.87   44.70
   3  10   2 1284.87   42.40
   3  10   2 1372.56   43.20
   3  10   2 1320.17   42.30
  -3  10  -2 1302.17   40.60
  -3  10  -2 1270.07   33.50
  -3  10  -2 1323.47   44.80
  -4 -10  -2   58.49   15.70
  -4 -10  -2   57.39    9.50
   4 -10   2   65.99   15.30
   4 -10   2  101.09   20.60
  -4 -10  -2   55.69   15.30
   4 -10   2   50.49   12.10
  -4  10  -2   92.89   20.40
  -4  10  -2   71.99   14.40
   4  10   2   72.69   15.50
  -4  10  -2   48.70   15.60
  -4  10  -2   70.79   11.40
   5 -10   2    2.50   15.70
   5 -10   2    9.80   12.90
   5 -10   2   12.20   15.60
   5 -10   2    4.70   11.20
  -5 -10  -2   13.10    7.10
  -5 -10  -2   12.70   15.80
  -5 -10  -2    6.70   13.10
   5  10   2   19.50   13.00
  -5  10  -2   12.90   10.70
   5  10   2   -0.20    2.50
  -5  10  -2   30.40   21.00
  -5  10  -2   21.50   14.60
   5  10   2    4.70   13.00
   5  10   2    5.90    6.80
  -5  10  -2   22.30   13.20
   6 -10   2   51.09   15.00
  -6 -10  -2   43.50   23.30
   6 -10   2   59.59   14.50
  -6 -10  -2   59.39    6.90
   6 -10   2   59.09   14.30
   6 -10   2   48.70   17.80
  -6 -10  -2   81.89   26.00
  -6 -10  -2   92.39   20.70
   6  10   2   41.80   13.30
   6  10   2   40.00   13.50
  -6  10  -2   42.30   15.30
  -6  10  -2   83.09   16.80
   6  10   2   49.50   17.10
  -6  10  -2   55.59   13.60
  -6  10  -2   42.00   17.10
  -6 -11   2   66.99    9.30
  -6 -11   2   39.20   13.40
  -6 -11   2   44.40   15.00
   6 -11  -2   45.70    9.80
   6 -11  -2   68.49   16.50
   6 -11  -2   58.99   17.70
   6 -11  -2   73.99   15.00
  -6  11   2   41.80   14.60
  -6  11   2   42.40   17.40
  -6  11   2   46.20   16.90
  -5 -11   2   64.89   14.20
   5 -11  -2   70.59   15.40
  -5 -11   2   55.79   10.10
   5 -11  -2   96.49   24.90
   5 -11  -2   81.29   12.00
   5  11  -2   47.50   12.90
  -5  11   2   49.20   15.70
  -5  11   2   72.29   15.10
  -5  11   2   43.60   16.50
   4 -11  -2   60.79   14.00
   4 -11  -2   78.99   12.40
   4 -11  -2   68.79   13.30
  -4 -11   2   63.09   10.70
   4 -11  -2   54.69   12.70
  -4 -11   2   77.79   12.20
  -4 -11   2   78.19   15.30
  -4  11   2   89.09   15.10
  -4  11   2   49.40   12.90
   4  11  -2   97.49   13.50
  -4  11   2   75.09   13.70
  -3 -11   2   63.79   13.90
   3 -11  -2   54.99   11.90
   3 -11  -2   69.89   13.20
  -3 -11   2   48.10   12.00
   3 -11  -2   83.49   12.80
   3 -11  -2   62.79   14.60
   3 -11  -2   73.19   13.60
  -3 -11   2   57.29   10.80
  -3  11   2   74.39   14.80
  -3  11   2   72.09   13.30
   3  11  -2   61.99   10.30
   3  11  -2   41.00   11.40
  -3  11   2   84.19   15.40
   3  11  -2   60.09   10.50
  -3  11   2   57.39   13.60
  -2 -11   2  370.56   20.80
  -2 -11   2  395.86   19.00
   2 -11  -2  395.96   21.90
  -2 -11   2  385.36   23.70
  -2 -11   2  379.96   30.70
   2 -11  -2  392.36   21.30
   2 -11  -2  434.56   32.60
  -2  11   2  409.76   21.90
  -2  11   2  409.06   22.60
  -2  11   2  371.66   25.80
  -2  11   2  416.46   23.80
   2  11  -2  375.46   23.30
   2  11  -2  384.26   20.40
   2  11  -2  368.36   17.50
  -1 -11   2  995.90   33.30
  -1 -11   2 1079.09   35.30
   1 -11  -2 1005.10   33.80
   1 -11  -2 1013.20   38.00
   1 -11  -2  997.00   34.70
  -1  11   2 1003.80   29.40
   1  11  -2  981.00   33.00
   1  11  -2 1044.70   34.30
  -1  11   2  957.90   32.70
  -1  11   2 1022.40   38.50
  -1  11   2  993.90   33.90
   1  11  -2  996.10   26.50
   0 -11   2   13.50   10.90
   0 -11   2   13.70   10.90
   0 -11  -2   10.10   10.30
   0 -11  -2   15.70   12.50
   0 -11   2   14.70    6.80
   0 -11   2   22.00   13.50
   0 -11  -2   13.90   15.80
   0  11  -2    6.30   10.80
   0  11   2   23.40   11.20
   0  11  -2    2.60    9.30
   0  11   2    5.30   10.10
   0  11   2   14.50   11.30
   0  11  -2   18.20    6.40
   1 -11   2  266.77   33.30
   1 -11   2  205.38   21.60
   1 -11   2  243.78   17.90
  -1 -11  -2  202.08   24.00
   1 -11   2  201.58   24.80
  -1 -11  -2  256.67   19.80
  -1  11  -2  235.18   22.00
  -1  11  -2  240.78   13.50
   1  11   2  231.78    9.80
   1  11   2  229.28   20.30
   1  11   2  247.78   23.50
   1  11   2  244.98   21.80
  -1  11  -2  216.48   19.90
   2 -11   2  107.39   14.70
   2 -11   2  153.78   18.80
  -2 -11  -2  132.79   19.40
  -2 -11  -2  145.69   20.90
   2 -11   2  164.98   20.30
   2 -11   2  110.29   14.10
  -2 -11  -2  143.19   17.40
  -2  11  -2  143.99   12.50
  -2  11  -2  145.39   16.80
   2  11   2  123.09   16.80
   2  11   2  117.99   15.60
  -2  11  -2  108.59   14.10
  -2  11  -2  148.49   20.20
   2  11   2  159.38   18.20
   3 -11   2  265.67   23.50
   3 -11   2  262.27   23.00
  -3 -11  -2  292.37   26.40
  -3 -11  -2  265.27   18.90
   3 -11   2  288.17   26.70
  -3 -11  -2  250.67   23.70
   3 -11   2  293.57   22.60
   3  11   2  247.48   23.30
  -3  11  -2  287.57   26.50
  -3  11  -2  259.47   26.60
  -3  11  -2  283.47   16.60
  -4 -11  -2   93.09   13.10
  -4 -11  -2   79.39   17.60
   4 -11   2   99.59   16.60
   4 -11   2   98.19   15.10
  -4 -11  -2   97.49   17.20
   4 -11   2   78.99   15.50
   4 -11   2   77.79   13.90
   4  11   2   71.89   15.20
   4  11   2   98.89   16.30
  -4  11  -2  105.99   23.20
  -4  11  -2   82.19   14.80
   4  11   2   55.99   12.30
  -4  11  -2   75.99   15.80
  -4  11  -2  105.69   12.70
  -5 -11  -2   70.89   16.80
  -5 -11  -2   52.59   16.70
   5 -11   2   80.39   14.50
   5 -11   2  100.19   23.60
   5 -11   2  147.29   24.50
  -5 -11  -2   67.59    9.80
   5 -11   2   78.39   15.60
  -5  11  -2   65.59   18.10
  -5  11  -2   94.69   13.40
  -5  11  -2  116.29   26.30
  -5  11  -2  104.39   19.20
   5  11   2   67.79   14.90
   5  11   2  100.69   18.90
   6 -12  -2   35.40   21.70
  -6 -12   2   11.00    8.60
  -6 -12   2    8.80   13.20
   6 -12  -2    0.20   10.60
  -6 -12   2   13.10   13.40
   6 -12  -2    9.80   13.40
   6 -12  -2    3.30    8.70
   6  12  -2    0.90    4.30
  -6  12   2   13.80   16.70
  -6  12   2   12.30   15.10
   6  12  -2   14.10   13.80
   6  12  -2    9.00    7.50
   5 -12  -2   14.50    9.60
  -5 -12   2    7.60   11.80
   5 -12  -2   70.19   34.10
   5 -12  -2    4.70   11.20
  -5 -12   2   38.20   10.30
  -5 -12   2   28.00   13.70
   5 -12  -2   17.20   11.40
  -5  12   2   19.50   15.20
   5  12  -2    5.00   10.50
   5  12  -2   21.20   13.20
  -5  12   2   52.09   21.80
  -5  12   2   15.20   14.60
  -4 -12   2   57.79   14.10
   4 -12  -2   49.90   14.10
  -4 -12   2   68.09   13.40
   4 -12  -2  110.29   24.80
   4 -12  -2   61.99   14.60
   4 -12  -2   60.39   14.30
  -4 -12   2   56.19   11.80
   4 -12  -2   59.49   12.20
  -4  12   2   31.00   12.60
  -4  12   2   71.79   18.70
  -4  12   2   67.29   16.60
   4  12  -2   70.39   15.20
  -3 -12   2   54.39   14.40
   3 -12  -2   14.40   17.00
  -3 -12   2   28.30   12.10
   3 -12  -2   31.70   12.60
   3 -12  -2   41.50   12.00
  -3 -12   2   41.20   10.70
  -3 -12   2   38.50   11.30
   3 -12  -2   39.70   13.50
  -3  12   2   33.00   11.80
  -3  12   2    9.20   12.10
  -3  12   2   36.30   13.60
   3  12  -2   26.20    9.40
  -3  12   2   29.40   11.10
   3  12  -2   30.30    9.30
   2 -12  -2  121.79   20.60
   2 -12  -2   85.99   13.90
  -2 -12   2  106.39   15.40
  -2 -12   2   91.59   15.00
  -2 -12   2   81.19   15.50
  -2 -12   2   54.89   11.30
   2 -12  -2   89.09   12.00
   2 -12  -2   58.09   13.40
  -2  12   2   79.99   12.20
   2  12  -2   96.29   17.50
   2  12  -2   52.99   12.10
  -2  12   2   68.29   13.30
   2  12  -2   91.09   10.50
  -2  12   2   67.39   15.00
  -2  12   2   64.99   11.60
   1 -12  -2   49.99   21.50
   1 -12  -2   55.69   13.60
  -1 -12   2   52.49   14.80
  -1 -12   2   32.50    6.50
  -1 -12   2   19.10   10.20
   1 -12  -2   19.30   12.30
  -1 -12   2   54.39   15.20
  -1  12   2   29.70   11.60
  -1  12   2   27.10    7.90
   1  12  -2   26.40   11.20
   1  12  -2   35.60    7.70
  -1  12   2   36.70   12.30
  -1  12   2   39.60   15.00
   1  12  -2   27.20   10.10
   0 -12  -2  456.75   26.80
   0 -12  -2  452.65   28.70
   0 -12   2  492.75   27.10
   0 -12   2  460.65   26.30
   0 -12   2  470.65   26.60
   0 -12  -2  454.95   25.00
   0 -12   2  483.15   19.80
   0  12  -2  465.35   25.90
   0  12  -2  477.35   26.40
   0  12   2  462.15   29.20
   0  12   2  453.55   25.40
   0  12  -2  414.86   16.40
   0  12   2  504.75   26.70
   1 -12   2  131.59   16.60
  -1 -12  -2  136.09   18.10
   1 -12   2  130.49   19.00
   1 -12   2  116.49   15.30
   1 -12   2  105.09   14.60
  -1 -12  -2   88.09   12.30
  -1  12  -2  103.29   15.30
   1  12   2  143.39   18.30
   1  12   2  122.89   16.00
   1  12   2  171.98   21.50
   2 -12   2  225.68   30.10
  -2 -12  -2  259.37   24.90
   2 -12   2  264.37   23.80
  -2 -12  -2  252.37   23.80
  -2 -12  -2  222.78   20.20
   2 -12   2  238.48   22.00
  -2  12  -2  247.08   24.90
   2  12   2  228.08   24.10
  -2  12  -2  255.57   23.70
   2  12   2  246.68   25.20
   2  12   2  213.18   22.80
   3 -12   2   66.79   16.00
  -3 -12  -2   72.39   15.70
   3 -12   2   64.99   12.30
   3 -12   2   81.29   15.90
   3 -12   2   81.49   15.30
  -3 -12  -2   65.99   11.90
  -3 -12  -2   71.79   17.00
   3 -12   2   69.09   14.20
  -3  12  -2   43.90   16.40
   3  12   2   85.29   15.80
  -3  12  -2   72.19   15.70
   3  12   2   84.99   16.90
  -3  12  -2   66.19   16.20
  -3  12  -2   86.99   10.40
  -4 -12  -2    6.80   10.50
   4 -12   2    2.20   17.10
   4 -12   2    3.80   11.20
  -4 -12  -2    6.90   12.20
   4 -12   2    4.60   11.30
  -4 -12  -2   -0.80   14.10
   4  12   2   12.20   12.50
  -4  12  -2   10.00   13.60
  -4  12  -2   97.69   35.80
   4  12   2   -4.70   12.40
   4  12   2    6.80    7.70
  -4  12  -2   15.80   16.20
  -4  12  -2    0.60    8.60
   5 -12   2   -1.10   10.60
   5 -12   2   28.10   33.40
   5 -12   2   10.10   14.50
  -5 -12  -2   -2.60   15.20
  -5 -12  -2   -3.60   16.00
   5 -12   2    6.90   12.80
  -5 -12  -2    5.90    8.70
   5  12   2   11.40   15.10
   5  12   2   -0.40    8.70
   5  12   2   18.70   12.20
  -5  12  -2   19.50   17.90
  -5  12  -2    1.80   10.40
  -5  12  -2   14.70   16.40
   5 -13  -2    9.40   18.40
  -5 -13   2   -2.40   11.80
  -5 -13   2    9.00    9.90
   5 -13  -2   20.00   13.50
   5 -13  -2   13.80   11.90
   5 -13  -2   12.80   12.60
   5 -13  -2   15.80   15.30
  -5  13   2   -4.90   14.00
   5  13  -2    8.20    6.90
   5  13  -2   15.70    9.10
  -5  13   2   10.00   15.20
  -5  13   2    7.30   13.90
   5  13  -2    2.00    3.80
  -4 -13   2  158.18   16.50
  -4 -13   2  117.59   16.40
   4 -13  -2  101.09   15.50
   4 -13  -2  138.59   22.70
   4 -13  -2   95.89   16.00
   4 -13  -2  152.88   17.90
  -4 -13   2  160.08   17.00
  -4  13   2   80.79   15.40
  -4  13   2  149.39   22.40
  -4  13   2  120.69   32.90
  -4  13   2   88.29   13.00
  -3 -13   2   45.00   15.50
   3 -13  -2   45.40   17.30
  -3 -13   2   52.29   13.90
   3 -13  -2   37.10   11.90
  -3 -13   2   37.20   10.80
   3 -13  -2   28.80   13.30
   3 -13  -2   43.00   12.60
  -3 -13   2   20.50   10.90
   3 -13  -2   28.50   13.20
  -3  13   2   63.19   16.60
  -3  13   2   38.70   11.30
  -3  13   2   79.49   28.90
   3  13  -2   40.20   13.30
  -3  13   2   26.60   11.90
  -2 -13   2   -2.10   12.60
   2 -13  -2    2.00    8.50
   2 -13  -2    6.10   13.20
  -2 -13   2   12.90   12.50
   2 -13  -2    4.10   12.10
  -2 -13   2    2.10   13.00
   2 -13  -2   -3.60   13.80
  -2 -13   2    7.50   10.30
   2  13  -2   -6.10    3.90
  -2  13   2  -10.80   11.40
  -2  13   2   -6.90   13.20
  -2  13   2   12.40   11.10
   2  13  -2    3.50   16.60
  -2  13   2    3.10    9.30
   2  13  -2   -2.40    9.00
   1 -13  -2   15.70   13.90
   1 -13  -2    8.30   13.80
  -1 -13   2    2.40   12.40
   1 -13  -2   10.70   11.10
   1 -13  -2   15.20   10.70
  -1 -13   2   -0.50   12.90
  -1 -13   2  -10.60   11.60
  -1 -13   2    0.50   11.40
   1  13  -2   -1.30    4.10
   1  13  -2    1.40   10.10
  -1  13   2    2.00   11.50
  -1  13   2    4.00    7.50
  -1  13   2   -3.20    9.80
  -1  13   2   14.70   15.00
   0 -13  -2   91.39   17.40
   0 -13  -2   85.99   15.60
   0 -13   2  104.59   13.80
   0 -13   2  118.19   17.60
   0 -13  -2   81.99   16.40
   0 -13   2   90.39   17.40
   0 -13   2  121.99   18.70
   0 -13   2   78.59   15.60
   0  13  -2  118.19   17.70
   0  13   2  127.59   20.50
   0  13   2   71.39   14.10
   0  13   2   60.19   14.50
   1 -13   2  104.09   18.70
  -1 -13  -2  108.49   16.10
   1 -13   2   83.49   15.10
   1 -13   2   85.89   12.30
  -1 -13  -2   78.29   14.90
   1 -13   2  111.19   18.30
   1  13   2   82.89   13.90
  -1  13  -2   84.19   15.30
   1  13   2   61.39   14.50
   1  13   2   83.99   17.50
  -1  13  -2   99.89   18.60
   2 -13   2   19.30   14.40
  -2 -13  -2   17.60   12.80
   2 -13   2    6.60   10.10
   2 -13   2   14.50   12.40
  -2 -13  -2   13.50   14.00
   2 -13   2   39.80   17.00
   2 -13   2   18.30   10.60
  -2 -13  -2   19.50   10.70
  -2  13  -2   19.10   14.20
   2  13   2   12.00   13.60
   2  13   2   28.30   15.80
  -2  13  -2   14.00   12.40
   2  13   2    1.10   13.70
  -3 -13  -2   43.10   14.80
   3 -13   2   69.99   17.30
   3 -13   2   40.90   12.90
   3 -13   2   30.80   13.80
  -3 -13  -2   44.80   11.80
   3 -13   2   58.99   20.10
  -3 -13  -2   33.50   13.60
   3 -13   2   44.30   12.60
  -3  13  -2   61.39   15.90
   3  13   2   62.79   16.20
  -3  13  -2   89.99   33.50
  -3  13  -2   32.30   15.00
   3  13   2   54.59   16.00
   3  13   2   53.79   14.70
   4 -13   2   15.80   12.60
   4 -13   2   14.90   12.40
   4 -13   2    0.80   11.80
  -4 -13  -2   11.30   17.60
   4 -13   2    4.20   15.20
  -4 -13  -2    5.90   14.50
  -4 -13  -2    0.30   10.00
  -4  13  -2   14.20    9.10
  -4  13  -2    1.00   15.90
   4  13   2   15.20   15.60
   4  13   2    8.80    8.20
  -4  13  -2   22.40   14.80
  -4  13  -2    5.90   14.00
   4  13   2   -2.90   12.30
  -4 -14   2   37.70   14.50
  -4 -14   2    3.70   11.20
   4 -14  -2   -4.10   10.00
   4 -14  -2    6.40   24.10
   4 -14  -2   12.80   12.20
   4 -14  -2    2.90   10.90
   4 -14  -2   12.70   13.40
  -4 -14   2    7.70   13.20
   4  14  -2   -1.20    6.00
   4  14  -2   35.70    9.20
  -4  14   2   48.50   28.40
  -4  14   2    3.40   13.30
  -4  14   2    8.90   14.80
  -3 -14   2   50.39   16.30
   3 -14  -2   76.79   36.40
  -3 -14   2   22.70   12.50
   3 -14  -2   31.30   13.40
   3 -14  -2   28.90   13.80
   3 -14  -2   35.10   12.20
  -3 -14   2   52.69   15.90
   3 -14  -2   20.80   14.20
  -3  14   2   33.40   14.70
  -3  14   2   24.00   16.20
  -3  14   2   17.30   12.20
   3  14  -2   41.10   14.50
  -3  14   2    2.70    8.40
  -2 -14   2   -1.10   12.30
  -2 -14   2   25.70   13.30
  -2 -14   2    0.90   10.70
   2 -14  -2   15.30   12.50
   2 -14  -2    7.30   13.20
  -2 -14   2   16.90   14.30
   2 -14  -2    9.20   14.10
  -2  14   2   17.90   15.80
   2  14  -2   16.30   15.90
   2  14  -2   -2.00    7.40
  -2  14   2   -6.30    9.00
  -2  14   2   -8.10   10.00
  -2  14   2   30.10   20.30
   1 -14  -2   59.99   17.90
   1 -14  -2   52.29   13.00
   1 -14  -2   22.00   11.50
  -1 -14   2   53.19   15.70
  -1 -14   2   22.20   11.50
  -1 -14   2   64.49   15.60
  -1 -14   2   48.00   14.60
   1 -14  -2   65.19   15.90
   1  14  -2   50.09   13.60
  -1  14   2   52.19   17.50
  -1  14   2   27.40   11.40
  -1  14   2   69.99   17.70
  -1  14   2   40.10    9.30
   1  14  -2   65.69   16.30
   0 -14  -2  111.19   14.90
   0 -14  -2  135.29   19.90
   0 -14   2   71.69   13.30
   0 -14   2  146.59   14.50
   0 -14   2  146.69   19.60
   0 -14  -2  113.69   19.40
   0 -14   2  169.48   21.70
   0 -14   2  145.79   19.70
   0  14   2  102.39   16.80
   0  14  -2  139.69   19.20
   0  14  -2  138.49   18.20
   0  14   2   95.49   16.10
   0  14   2  116.59   16.20
  -1 -14  -2  152.98   16.40
   1 -14   2  127.59   20.60
  -1 -14  -2  196.38   22.70
   1 -14   2  174.78   18.70
   1 -14   2  208.28   25.00
   1 -14   2  184.78   21.90
   1 -14   2  179.38   23.20
  -1  14  -2  139.69   18.60
   1  14   2  204.98   27.20
  -1  14  -2  199.68   30.80
  -2 -14  -2   78.29   14.90
   2 -14   2   42.50   15.40
  -2 -14  -2   52.69   16.40
   2 -14   2   53.69   14.40
   2 -14   2   63.39   16.00
   2 -14   2   80.29   20.00
   2 -14   2   41.20   12.10
   2  14   2   58.19   16.10
  -2  14  -2   95.59   24.20
   2  14   2   64.49   16.80
   2  14   2   57.49   17.60
  -2  14  -2   69.59   15.40
   3 -14   2   50.19   14.50
  -3 -14  -2   37.80   15.30
   3 -14   2   33.80   15.10
   3 -14   2   13.80   15.50
  -3 -14  -2   46.70   12.50
   3 -14   2   57.09   15.40
  -3 -14  -2   42.40   18.40
   3 -14   2   34.40   17.80
  -3  14  -2   38.40   14.60
   3  14   2   48.30   16.00
  -3  14  -2   35.00   14.40
   3  14   2   33.60   21.70
   3  14   2   33.80   15.40
   3 -15  -2    8.20   22.80
   3 -15  -2    3.00   11.00
  -3 -15   2    8.30   20.40
  -3 -15   2    4.30   13.00
   3 -15  -2    8.90   17.00
   3 -15  -2   23.00   13.20
   3  15  -2   -8.20    4.10
   3  15  -2   22.90   18.00
  -3  15   2    9.10   16.20
  -3  15   2  -11.10   14.80
  -3  15   2   19.50   17.30
   3  15  -2   -2.90    4.70
   2 -15  -2   62.79   15.80
  -2 -15   2   68.39   16.70
   2 -15  -2   34.70   12.10
   2 -15  -2   88.69   18.70
   2 -15  -2   70.29   17.60
  -2 -15   2   66.69   21.40
  -2 -15   2   81.59   16.60
  -2 -15   2   94.99   19.00
  -2  15   2   75.49   18.20
  -2  15   2   55.09   12.70
   2  15  -2   78.29   18.10
  -2  15   2   56.69   16.50
   1 -15  -2   30.20   18.00
  -1 -15   2    1.60   14.00
   1 -15  -2   17.30   14.90
  -1 -15   2    5.70   12.80
  -1 -15   2   -3.70   12.20
   1 -15  -2  -10.00   12.20
   1 -15  -2    5.20   11.50
  -1 -15   2  -10.30   14.20
   1  15  -2    9.90   11.60
   1  15  -2   -8.20    3.50
  -1  15   2    5.20   15.30
  -1  15   2   -9.60   14.20
   1  15  -2   -6.00   12.40
   0 -15  -2   40.60   16.70
   0 -15   2   72.59   17.30
   0 -15   2   30.80   15.60
   0 -15  -2   70.89   20.40
   0 -15   2   52.19   16.50
   0 -15  -2   30.00   11.90
   0 -15   2   41.10   15.30
   0 -15   2   36.20    8.00
   0  15  -2   76.79   16.30
   0  15   2   61.49   18.60
   0  15   2   35.50   16.10
   0  15  -2   79.39   17.40
   1 -15   2   30.60   16.30
   1 -15   2   25.80   10.30
  -1 -15  -2   24.50   14.90
   1 -15   2   28.60   14.80
   1 -15   2   16.20   11.90
   1 -15   2   19.40   14.10
   1  15   2   11.70   17.70
   1  15   2   31.10   17.20
  -1  15  -2   43.00   17.20
   1  15   2   21.30   14.10
  -1  15  -2   22.50   15.60
  -2 -15  -2    6.10   11.60
   2 -15   2   -5.30   10.20
   2 -15   2   12.00   19.70
   2 -15   2    9.30   15.70
  -2 -15  -2  -10.20   18.40
   2 -15   2   -0.50   13.50
   2  15   2  -10.90   14.50
   2  15   2    4.60   12.90
  -2  15  -2    3.10   12.20
  -9   0   3    5.00    6.90
   9   0  -3    1.80   10.20
  -9   0   3   12.10   10.80
   9   0  -3    8.80   12.60
  -9   0   3   -1.90   13.60
  -9   0   3    5.00   14.10
  -8   0   3  698.33   21.20
  -8   0   3  769.82   35.50
  -8   0   3  758.92   36.70
  -8   0   3  741.23   29.00
  -7   0   3  147.39   15.90
   7   0  -3  124.69   14.60
  -7   0   3  136.59   10.50
  -7   0   3   95.09   14.50
  -7   0   3  122.89   16.60
   7   0  -3  127.69   16.30
   7   0  -3  124.19    9.00
  -6   0   3   20.50   10.60
  -6   0   3   23.40    7.90
  -6   0   3   35.80   10.40
  -6   0   3   17.60    6.00
   6   0  -3   30.80    8.40
   6   0  -3   28.10    5.40
   6   0  -3   26.00    8.90
  -5   0   3   61.99   10.00
  -5   0   3   55.69   11.70
  -5   0   3   67.29    8.60
  -5   0   3   69.79    7.90
  -5   0   3   57.49    6.60
   5   0  -3   95.49   10.20
   5   0  -3   66.19   10.90
   5   0  -3   80.99    7.00
  -4   0   3 1035.80   24.80
  -4   0   3 1055.99   23.50
   4   0  -3 1013.80   30.20
   4   0  -3 1041.30   24.60
  -4   0   3 1035.60   30.40
   4   0  -3 1051.19   23.70
  -3   0   3 4900.21   87.09
   3   0  -3 4907.91   87.79
  -3   0   3 4899.31   87.69
   3   0  -3 4787.92   92.79
  -3   0   3 4904.21   93.09
   3   0  -3 4940.11   87.09
  -3   0   3 4803.32   84.19
   2   0  -3   46.00    6.30
  -2   0   3   31.50    5.10
  -2   0   3   53.59    5.70
  -2   0   3   57.59    5.60
   2   0  -3   48.20    4.60
  -2   0   3   32.80    6.30
   0   0  -3  425.16   14.00
   0   0   3  414.06   15.50
   0   0   3  430.56   15.10
   0   0  -3  404.86   14.20
   0   0  -3  413.96   14.80
   0   0  -3  405.56   15.50
   0   0   3  414.96   14.10
  -1   0  -3  460.65   16.50
  -1   0  -3  452.75   19.20
   1   0   3  490.95   15.40
  -1   0  -3  430.16   17.00
   1   0   3  466.55   17.40
   1   0   3  477.85   16.70
   1   0   3  567.94   21.60
   2   0   3  810.52   23.60
  -2   0  -3  799.52   24.00
   2   0   3  784.12   25.80
   2   0   3  824.22   24.40
   2   0   3  813.82   24.80
  -2   0  -3  780.72   24.30
  -2   0  -3  786.72   26.20
   2   0   3  825.62   27.50
  -3   0  -3  183.98   16.50
  -3   0  -3  172.38   15.10
   3   0   3  208.88   20.30
   3   0   3  163.58   15.40
   3   0   3  185.88   11.10
   3   0   3  174.68   15.50
   3   0   3  179.88   18.20
  -3   0  -3  167.18   15.80
   4   0   3  574.74   26.20
   4   0   3  599.54   24.90
  -4   0  -3  558.14   23.80
   4   0   3  560.44   17.70
   4   0   3  586.34   27.10
  -4   0  -3  558.94   24.80
   4   0   3  593.34   25.10
  -4   0  -3  556.44   25.90
   5   0   3   19.10   12.10
   5   0   3   14.30    6.00
  -5   0  -3    1.40   10.50
  -5   0  -3   25.80   10.90
  -5   0  -3   29.50   16.60
   5   0   3   18.60   11.20
   5   0   3   21.10   12.70
  -6   0  -3  885.21   36.40
   6   0   3  815.22   21.60
   6   0   3  923.61   37.60
  -6   0  -3  826.72   37.90
  -6   0  -3  858.41   34.20
   7   0   3    8.60   14.30
  -7   0  -3   34.90   16.80
  -7   0  -3   -9.70   14.20
  -7   0  -3    1.40   12.70
   7   0   3   -7.60   10.20
   9  -1  -3   20.10   15.30
  -9  -1   3   16.30   14.30
   9  -1  -3   21.90   18.50
  -9  -1   3   29.00    9.00
  -9  -1   3    9.50   14.30
  -9  -1   3   29.00   11.20
  -9   1   3   29.10    6.80
  -9   1   3    5.50   15.10
  -9   1   3   -7.70   13.00
  -9   1   3   22.30   13.10
   9   1  -3   15.90   10.60
  -8  -1   3  109.49   10.70
  -8  -1   3   82.29   15.20
  -8  -1   3  126.89   15.20
  -8  -1   3   85.79   17.00
  -8   1   3  104.09   17.80
  -8   1   3  101.29   17.30
   8   1  -3   76.79   14.50
  -8   1   3  125.19   17.30
  -8   1   3  106.19    9.70
   8   1  -3  124.59   15.20
   7  -1  -3  174.18   16.70
  -7  -1   3  158.18   15.50
  -7  -1   3  155.78   18.80
   7  -1  -3  156.08   10.30
   7  -1  -3  158.48   18.50
  -7  -1   3  165.28   12.60
  -7  -1   3  163.78   22.20
   7   1  -3  157.68   14.90
  -7   1   3  151.18   17.80
  -7   1   3  161.88   10.00
  -7   1   3  179.78   17.10
  -7   1   3  142.49   18.10
   7   1  -3  151.78   20.20
   6  -1  -3 1414.46   42.00
  -6  -1   3 1337.57   30.00
  -6  -1   3 1328.77   26.90
  -6  -1   3 1379.96   40.60
  -6  -1   3 1350.36   33.70
  -6  -1   3 1356.56   40.10
   6  -1  -3 1355.26   29.50
   6  -1  -3 1333.67   35.50
  -6   1   3 1319.27   41.70
  -6   1   3 1290.17   26.90
   6   1  -3 1364.06   40.30
  -6   1   3 1385.06   36.30
   6   1  -3 1335.47   33.20
  -6   1   3 1285.67   39.90
  -5  -1   3  714.13   20.30
   5  -1  -3  729.53   22.60
  -5  -1   3  705.43   26.30
   5  -1  -3  742.23   19.50
   5  -1  -3  695.33   27.30
  -5  -1   3  718.83   26.30
  -5  -1   3  749.53   17.50
   5   1  -3  745.93   26.60
  -5   1   3  713.03   22.80
  -5   1   3  716.63   26.50
  -5   1   3  739.33   27.80
  -5   1   3  719.93   22.50
   5   1  -3  715.73   20.00
   4  -1  -3  478.25   16.50
  -4  -1   3  490.55   13.90
   4  -1  -3  446.46   20.90
   4  -1  -3  480.45   15.30
  -4  -1   3  465.05   19.60
  -4  -1   3  491.45   14.20
  -4  -1   3  480.15   19.90
  -4   1   3  480.55   21.40
  -4   1   3  481.25   17.00
   4   1  -3  511.25   14.50
   4   1  -3  468.65   20.00
   4   1  -3  488.55   14.00
  -4   1   3  490.05   15.30
   3  -1  -3 3879.91   77.19
   3  -1  -3 3878.41   71.89
  -3  -1   3 3914.01   76.09
   3  -1  -3 3921.01   72.39
  -3  -1   3 3856.21   70.79
  -3  -1   3 3786.12   69.39
  -3  -1   3 3950.50   68.69
   3   1  -3 3890.11   70.99
  -3   1   3 3878.81   77.19
  -3   1   3 3881.71   71.79
   3   1  -3 3947.00   68.49
  -3   1   3 3930.21   72.39
   2  -1  -3 2136.79   42.60
  -2  -1   3 2169.98   39.40
  -2  -1   3 2201.98   41.00
   2  -1  -3 2200.38   42.80
   2  -1  -3 2166.58   39.20
  -2  -1   3 2191.58   42.30
  -2   1   3 2145.39   42.60
  -2   1   3 2136.09   42.80
  -2   1   3 2140.89   39.20
   2   1  -3 2185.88   41.00
   2   1  -3 2160.78   42.30
  -2   1   3 2096.19   39.60
  -2   1   3 2170.58   50.49
   1  -1  -3 1986.70   39.70
  -1  -1   3 1909.81   34.40
  -1  -1   3 1969.90   38.30
   1  -1  -3 1909.41   38.10
  -1  -1   3 1949.20   39.40
   1  -1  -3 1964.80   34.60
  -1  -1   3 1984.90   39.10
  -1   1   3 1998.20   38.40
  -1   1   3 1849.81   34.50
   1   1  -3 2015.10   39.60
   1   1  -3 2049.09   38.60
   1   1  -3 2020.70   34.60
  -1   1   3 2004.60   39.80
   0  -1   3  385.16   13.70
   0  -1   3  377.26   14.50
   0  -1  -3  359.16   13.60
   0  -1   3  382.56   12.20
   0  -1  -3  352.96   13.90
   0  -1  -3  358.46   14.60
   0  -1   3  361.46   14.20
   0   1  -3  376.16   10.30
   0   1   3  358.56   14.40
   0   1   3  362.76   14.30
   0   1  -3  364.96   14.30
   0   1  -3  369.66   14.30
   0   1  -3  389.46   12.20
   0   1   3  374.96   13.50
   1  -1   3  149.49   14.80
  -1  -1  -3  154.38   10.20
  -1  -1  -3  146.89   13.80
   1  -1   3  141.79   13.00
  -1  -1  -3  147.09   14.30
   1  -1   3  168.78   11.00
   1  -1   3  168.98   12.70
   1  -1   3  158.98   12.70
  -1  -1  -3  143.69   12.00
   1   1   3  145.79   12.80
   1   1   3  144.09   13.00
   1   1   3  179.68   13.10
  -1   1  -3  176.48   12.40
  -1   1  -3  152.38   12.80
   1   1   3  168.48   10.60
  -1   1  -3  151.08   10.80
   2  -1   3  710.53   24.40
   2  -1   3  733.73   23.40
  -2  -1  -3  661.93   24.50
   2  -1   3  725.93   20.10
  -2  -1  -3  689.73   22.90
   2  -1   3  716.73   26.10
   2  -1   3  727.63   21.90
  -2  -1  -3  711.63   23.10
   2   1   3  664.83   24.10
   2   1   3  707.33   23.30
  -2   1  -3  722.13   24.90
   2   1   3  665.73   21.50
   2   1   3  730.33   25.20
  -2   1  -3  692.93   21.50
   2   1   3  713.93   23.50
  -2   1  -3  689.73   22.70
   3  -1   3  299.07   13.70
  -3  -1  -3  293.77   19.20
  -3  -1  -3  303.57   18.50
  -3  -1  -3  296.87   17.60
   3  -1   3  284.37   18.20
   3  -1   3  314.17   17.80
   3  -1   3  282.87   17.20
   3  -1   3  311.67   20.80
  -3   1  -3  329.07   17.60
   3   1   3  338.67   20.60
   3   1   3  323.97   18.30
  -3   1  -3  297.77   17.40
   3   1   3  325.47   18.70
   4  -1   3   42.30   10.40
  -4  -1  -3   50.29   11.50
  -4  -1  -3   60.39   12.30
  -4  -1  -3   53.29   12.40
   4  -1   3   48.70   11.00
   4  -1   3   51.79   11.10
   4  -1   3   63.49    7.90
   4  -1   3   76.99   12.70
   4   1   3   53.49   12.10
   4   1   3   48.90   11.60
   4   1   3   66.29    7.20
  -4   1  -3   52.09   10.40
   4   1   3   65.39   12.80
  -4   1  -3   40.40   11.20
  -4   1  -3   68.39   12.30
  -5  -1  -3  162.58   20.60
   5  -1   3  165.78   12.20
   5  -1   3  156.18   20.20
  -5  -1  -3  165.68   18.70
   5  -1   3  103.39   13.10
  -5  -1  -3  181.38   20.60
   5  -1   3  150.78   16.30
   5  -1   3  163.38   20.50
  -5   1  -3  101.39   16.90
   5   1   3  140.19   16.30
  -5   1  -3  151.78   18.50
  -5   1  -3  159.18   19.80
   5   1   3  142.29   16.50
   6  -1   3   59.99   15.30
   6  -1   3   67.39   27.50
  -6  -1  -3   48.60   14.20
   6  -1   3   44.80    7.40
  -6  -1  -3   68.29   16.80
  -6  -1  -3   59.29   14.40
  -6   1  -3   53.59   14.00
   6   1   3   43.00    5.60
  -6   1  -3   52.29   14.00
   6   1   3   57.89   16.60
   6   1   3   20.40   10.50
  -6   1  -3   46.30   15.50
  -7  -1  -3    4.90   14.10
   7  -1   3    0.10   18.10
   7  -1   3   15.50   11.80
  -7  -1  -3    8.40   14.90
  -7  -1  -3   10.80   14.30
   7  -1   3    1.40    2.80
   7   1   3   14.80   15.70
  -7   1  -3   -5.90   14.90
  -7   1  -3   12.00   14.40
   7   1   3    4.20   11.00
  -7   1  -3    3.30   14.40
   7   1   3   28.50   18.50
  -9  -2   3  -18.40   12.60
  -9  -2   3   20.30   15.10
   9  -2  -3   14.20   12.20
  -9  -2   3   26.90    9.00
   9  -2  -3   17.50   11.40
  -9  -2   3   25.70   11.70
   9   2  -3   37.20   11.70
   9   2  -3    1.80   10.20
  -9   2   3    7.30   16.00
  -9   2   3   24.90   11.80
  -9   2   3   28.00    6.10
  -9   2   3   -9.40   14.60
  -8  -2   3   49.70    9.60
  -8  -2   3   22.50   14.10
  -8  -2   3   36.50   11.10
  -8  -2   3   33.70   13.80
  -8   2   3   47.90   16.30
  -8   2   3   28.90   15.70
   8   2  -3   42.90   10.70
  -8   2   3   43.20    6.40
  -8   2   3   45.10   13.70
   8   2  -3   33.30   12.60
  -7  -2   3 2178.48   58.19
   7  -2  -3 2177.28   53.59
   7  -2  -3 2126.69   44.40
  -7  -2   3 2154.18   57.19
   7  -2  -3 2180.58   60.09
  -7  -2   3 2104.09   46.70
  -7  -2   3 2093.29   48.70
  -7   2   3 2215.18   42.70
  -7   2   3 2237.68   61.69
  -7   2   3 2140.59   57.99
   7   2  -3 2191.68   54.29
   7   2  -3 2156.58   72.49
   6  -2  -3   84.19    8.10
   6  -2  -3   78.49   10.80
  -6  -2   3   70.89    9.30
  -6  -2   3   84.69   12.00
  -6  -2   3   81.89   14.40
  -6  -2   3   78.99    8.90
  -6  -2   3   77.79    5.80
   6   2  -3   81.89    9.40
   6   2  -3   61.99   10.60
  -6   2   3   73.49    5.70
  -6   2   3   78.69   15.10
  -6   2   3   68.19   13.50
  -6   2   3   79.29   12.40
   5  -2  -3  765.22   20.60
  -5  -2   3  713.23   25.30
  -5  -2   3  697.93   16.80
  -5  -2   3  694.63   26.00
   5  -2  -3  687.73   23.40
  -5  -2   3  728.93   19.30
   5  -2  -3  754.02   28.70
  -5   2   3  704.53   23.90
   5   2  -3  714.83   19.00
  -5   2   3  712.93   20.20
  -5   2   3  703.93   28.10
   5   2  -3  699.63   25.40
   4  -2  -3  985.30   30.60
   4  -2  -3  960.70   24.00
  -4  -2   3  962.80   27.50
  -4  -2   3  932.51   21.40
  -4  -2   3  943.51   27.40
   4  -2  -3  940.21   26.00
   4   2  -3  948.91   27.60
  -4   2   3  935.81   30.20
  -4   2   3  983.30   26.40
  -4   2   3  971.80   25.50
   4   2  -3  957.60   20.10
  -4   2   3  960.50   23.90
  -3  -2   3 8006.90  142.89
   3  -2  -3 7880.01  138.89
   3  -2  -3 7923.21  140.49
   3  -2  -3 7921.71  144.49
  -3   2   3 7741.63  144.09
  -3   2   3 7739.53  139.39
  -3   2   3 7810.92  138.29
  -3   2   3 7736.73  140.29
   2  -2  -3 2897.61   57.69
   2  -2  -3 2910.81   52.89
  -2  -2   3 2912.91   55.79
  -2  -2   3 3013.50   55.89
   2  -2  -3 2915.11   54.19
  -2  -2   3 2972.00   54.09
   2  -2  -3 2973.50   56.89
   2   2  -3 3007.40   56.29
  -2   2   3 2970.80   60.49
  -2   2   3 2920.21   54.09
  -2   2   3 3178.78   59.79
   1  -2  -3  627.14   14.00
  -1  -2   3  639.24   17.90
  -1  -2   3  619.24   15.70
   1  -2  -3  588.64   17.70
   1  -2  -3  622.14   16.30
  -1  -2   3  649.04   17.80
  -1  -2   3  598.74   13.70
  -1   2   3  600.34   18.00
  -1   2   3  605.54   19.20
  -1   2   3  600.14   19.80
  -1   2   3  573.64   13.90
   1   2  -3  633.14   14.00
   1   2  -3  648.04   17.90
   1   2  -3  619.94   15.60
   0  -2   3 5042.60   94.79
   0  -2  -3 4917.11   90.59
   0  -2   3 5031.30   86.49
   0  -2  -3 4759.52   89.59
   0  -2   3 4912.91   90.99
   0  -2  -3 4953.80   87.49
   0  -2  -3 4583.74   97.49
   0   2  -3 4963.20   91.09
   0   2   3 5005.70   91.19
   0   2  -3 5015.20   91.39
   0   2  -3 5020.60   87.39
   0   2  -3 5136.79   86.59
   0   2   3 5044.50   90.49
   1  -2   3 2313.97   48.80
  -1  -2  -3 2321.37   48.90
  -1  -2  -3 2263.27   48.70
   1  -2   3 2356.06   51.29
  -1  -2  -3 2314.77   45.80
  -1   2  -3 2371.06   49.10
   1   2   3 2391.46   46.50
  -1   2  -3 2299.77   44.70
  -1   2  -3 2304.67   45.70
   1   2   3 2271.77   48.60
   1   2   3 2347.07   50.69
  -2  -2  -3  167.08   14.50
   2  -2   3  164.08   14.30
   2  -2   3  164.88   14.00
   2  -2   3  169.48   16.30
  -2  -2  -3  153.78   10.10
   2  -2   3  140.99   12.20
  -2  -2  -3  166.78   15.30
  -2  -2  -3  149.88   15.40
  -2   2  -3  159.68   13.60
   2   2   3  165.98   12.50
  -2   2  -3  160.78   15.00
  -2   2  -3  161.48   12.20
   2   2   3  185.18   15.50
   2   2   3  168.28   15.20
   3  -2   3  158.78   14.90
   3  -2   3  159.28   14.20
  -3  -2  -3  166.98   15.40
  -3  -2  -3  162.68   17.60
   3  -2   3  160.98   17.80
   3  -2   3  146.69   15.60
  -3  -2  -3  165.78   16.30
  -3   2  -3  134.59   13.80
   3   2   3  187.68   16.90
   3   2   3  157.88   16.10
  -3   2  -3  148.59   15.70
   3   2   3  172.68   17.50
   3   2   3  173.18   16.10
  -3   2  -3  157.78   14.80
   4  -2   3  669.93   20.90
   4  -2   3  656.93   28.30
   4  -2   3  650.03   25.40
   4  -2   3  621.64   39.00
   4  -2   3  655.73   25.60
  -4  -2  -3  645.14   27.30
  -4  -2  -3  622.94   25.80
  -4  -2  -3  635.54   28.00
  -4   2  -3  682.53   25.50
  -4   2  -3  656.33   28.40
   4   2   3  611.14   27.40
  -4   2  -3  662.33   30.40
   4   2   3  484.45   36.20
   4   2   3  596.94   23.40
  -4   2  -3  664.33   25.60
   4   2   3  593.04   26.80
   5  -2   3   85.89   14.30
  -5  -2  -3  124.29   18.20
   5  -2   3   95.09   15.00
  -5  -2  -3  118.69   15.60
   5  -2   3  104.69   14.40
   5  -2   3  102.09   16.40
   5  -2   3  115.69   12.70
   5   2   3  116.79    8.60
  -5   2  -3  111.59   14.60
  -5   2  -3  117.09   15.40
  -5   2  -3   94.49   18.10
  -5   2  -3  104.59   17.50
   5   2   3  107.29   15.50
   5   2   3  100.99   15.60
  -6  -2  -3   13.50   11.40
   6  -2   3   27.00   12.60
   6  -2   3   26.10   15.40
  -6  -2  -3   23.50   14.90
  -6  -2  -3   21.90   14.70
   6  -2   3   13.00    6.90
   6   2   3    1.40   10.50
  -6   2  -3    5.10   13.00
  -6   2  -3   25.60   18.30
   6   2   3   34.40   15.10
  -6   2  -3   21.70   12.30
  -6   2  -3   13.80   11.10
   7  -2   3   -3.30   12.70
  -7  -2  -3    2.40   14.10
  -7  -2  -3    2.90   14.10
   7  -2   3   -2.30    4.40
  -7  -2  -3   13.70   12.70
   7  -2   3   11.20   15.90
  -7   2  -3   -5.70   14.60
   7   2   3    5.60   15.20
  -7   2  -3    7.20   13.90
   7   2   3   -1.80   10.20
   7   2   3    1.00   16.00
  -7   2  -3  -10.50   12.70
  -9  -3   3   91.89   18.50
   9  -3  -3   72.49   15.60
  -9  -3   3   85.69   18.30
  -9  -3   3  110.79   15.00
   9  -3  -3   81.99   15.00
  -9  -3   3   98.79   13.10
  -9   3   3   99.89   18.40
  -9   3   3  113.89   20.70
  -9   3   3   83.49   16.10
  -9   3   3   53.99   19.80
   9   3  -3  107.09   13.80
   8  -3  -3  169.08   20.10
  -8  -3   3  184.58   16.90
  -8  -3   3  193.38   16.40
   8  -3  -3  194.68   24.60
  -8  -3   3  205.98   25.00
  -8  -3   3  125.59   27.00
  -8   3   3  197.08   25.00
  -8   3   3  169.48   20.30
   8   3  -3  186.08   15.80
  -8   3   3  201.78   23.40
   8   3  -3  200.78   20.90
  -8   3   3  208.48   23.60
  -7  -3   3  249.68   21.70
  -7  -3   3  204.68   23.40
   7  -3  -3  232.48   13.70
  -7  -3   3  235.08   16.10
   7  -3  -3  226.08   19.70
   7  -3  -3  243.78   24.60
  -7  -3   3  213.18   15.60
  -7   3   3  220.58   19.70
  -7   3   3  194.38    8.70
  -7   3   3  272.97   26.00
  -7   3   3  245.98   21.20
  -7   3   3  261.87   24.00
   7   3  -3  226.98   20.60
   7   3  -3  206.28   18.00
  -6  -3   3  786.12   22.30
  -6  -3   3  753.72   30.10
   6  -3  -3  755.82   28.60
   6  -3  -3  768.32   32.20
  -6  -3   3  798.12   29.00
   6  -3  -3  790.72   22.50
  -6   3   3  752.52   27.80
   6   3  -3  801.92   22.00
  -6   3   3  798.62   33.20
  -6   3   3  754.82   28.60
   6   3  -3  785.72   28.60
  -6   3   3  787.72   31.40
  -5  -3   3  940.61   29.90
  -5  -3   3  971.20   20.60
  -5  -3   3  969.60   22.20
   5  -3  -3  934.31   32.60
   5  -3  -3  903.01   28.60
   5  -3  -3  935.01   25.00
  -5  -3   3  946.51   28.70
   5   3  -3  938.91   21.70
   5   3  -3  961.60   29.20
  -5   3   3  936.91   29.10
  -5   3   3  940.71   25.20
  -5   3   3  909.31   32.70
  -5   3   3  922.81   28.00
   4  -3  -3  174.78   13.50
   4  -3  -3  187.28   12.10
  -4  -3   3  170.68   12.60
   4  -3  -3  185.48   16.50
  -4  -3   3  154.48   13.80
  -4  -3   3  136.09    8.70
   4   3  -3  131.39   12.50
  -4   3   3  205.08   12.30
  -4   3   3  204.08   14.00
  -3  -3   3 2548.15   58.19
   3  -3  -3 2515.95   53.19
  -3  -3   3 2463.45   49.99
   3  -3  -3 2519.15   44.60
  -3  -3   3 2614.24   51.79
   3  -3  -3 2554.74   51.19
  -3  -3   3 2535.15   48.90
   3  -3  -3 2641.94   56.49
  -3   3   3 2536.15   53.29
  -3   3   3 2606.44   56.29
  -3   3   3 2489.35   51.09
  -3   3   3 2531.15   50.39
  -2  -3   3 1451.35   31.90
  -2  -3   3 1426.56   29.70
  -2  -3   3 1460.55   30.00
   2  -3  -3 1471.55   32.60
   2  -3  -3 1478.45   34.10
   2  -3  -3 1460.85   30.40
  -2   3   3 1440.86   34.20
   2   3  -3 1471.55   31.00
  -2   3   3 1447.06   30.30
  -2   3   3 1465.95   32.60
  -2   3   3 1441.16   35.40
   1  -3  -3 1721.03   36.70
  -1  -3   3 1744.23   34.50
   1  -3  -3 1690.23   33.80
  -1  -3   3 1676.43   33.50
   1  -3  -3 1745.93   35.40
   1   3  -3 1760.52   34.40
   1   3  -3 1723.33   36.90
   1   3  -3 1755.72   33.80
  -1   3   3 1697.23   33.80
  -1   3   3 1765.72   36.80
  -1   3   3 1685.83   37.80
  -1   3   3 1675.53   38.40
   0  -3   3 3100.79   56.89
   0  -3   3 2983.30   59.29
   0  -3   3 2946.31   52.99
   0  -3  -3 3030.20   59.49
   0  -3  -3 3025.50   58.49
   0  -3  -3 3004.90   60.39
   0  -3  -3 3006.80   56.79
   0  -3   3 3048.09   60.19
   0   3   3 2951.90   56.69
   0   3   3 3092.19   60.69
   0   3  -3 3060.29   57.39
   0   3   3 3014.70   58.49
   0   3  -3 3147.79   59.79
   0   3  -3 3108.79   53.19
   0   3  -3 3126.39   60.39
  -1  -3  -3  380.56   14.30
   1  -3   3  383.76   19.20
  -1  -3  -3  367.36   16.90
   1  -3   3  382.56   12.50
  -1  -3  -3  376.66   17.50
   1  -3   3  397.26   17.00
  -1  -3  -3  386.06   18.60
   1  -3   3  386.26   17.20
   1   3   3  355.06   18.40
  -1   3  -3  388.56   14.60
   1   3   3  397.46   18.10
  -1   3  -3  397.66   12.40
  -1   3  -3  381.06   17.40
  -1   3  -3  386.36   16.80
   1   3   3  428.86   17.30
   2  -3   3  860.91   27.70
  -2  -3  -3  830.42   26.30
   2  -3   3  835.72   22.70
   2  -3   3  857.01   29.20
   2  -3   3  877.21   26.40
  -2  -3  -3  855.61   21.70
  -2  -3  -3  865.91   27.40
   2   3   3  884.61   27.30
  -2   3  -3  853.51   26.20
   2   3   3  871.21   24.90
   2   3   3  874.31   27.20
  -2   3  -3  858.61   24.60
   2   3   3  860.21   28.00
  -3  -3  -3  293.17   12.40
   3  -3   3  315.97   20.70
  -3  -3  -3  302.57   18.60
   3  -3   3  293.07   16.30
  -3  -3  -3  283.27   19.90
   3  -3   3  342.57   18.30
  -3  -3  -3  282.47   19.50
  -3   3  -3  326.17   18.10
   3   3   3  296.47   18.30
   3   3   3  292.67   19.50
  -3   3  -3  304.37   19.60
   3   3   3  295.87   18.60
  -3   3  -3  321.47   17.50
  -3   3  -3  296.87   21.40
  -3   3  -3  278.67   16.10
  -4  -3  -3  204.58   21.60
   4  -3   3  171.48   20.60
  -4  -3  -3  164.18   19.20
   4  -3   3  179.08   19.80
   4  -3   3  186.78   17.00
   4  -3   3  192.78   17.60
  -4  -3  -3  207.48   20.50
   4   3   3  188.08   11.40
  -4   3  -3  190.48   17.80
   4   3   3  153.58   17.60
  -4   3  -3  155.88   19.40
   4   3   3  183.48   18.80
   4   3   3  225.18   22.10
  -4   3  -3  216.48   22.70
  -4   3  -3  218.38   18.00
  -4   3  -3  168.38   16.60
  -5  -3  -3   71.79   16.60
   5  -3   3   99.39   14.80
  -5  -3  -3   80.29   14.90
  -5  -3  -3   85.19   16.50
   5  -3   3   56.19   14.50
   5  -3   3   89.09   18.10
  -5   3  -3   68.69   12.80
  -5   3  -3   77.19   13.50
   5   3   3   65.69    7.70
  -5   3  -3   56.89   13.90
  -5   3  -3   77.39   13.90
  -5   3  -3   70.99   16.10
   5   3   3   59.49   13.60
  -6  -3  -3   77.69   16.10
   6  -3   3   89.89   13.90
   6  -3   3  118.79   24.80
   6  -3   3  101.19   17.70
  -6  -3  -3   91.59   15.60
   6  -3   3  107.09   11.00
  -6  -3  -3  104.89   17.70
  -6   3  -3   83.29   14.60
  -6   3  -3   73.99   16.90
   6   3   3   84.19   17.00
  -6   3  -3   72.29   15.50
  -6   3  -3  151.08   18.60
   6   3   3   99.79   16.10
  -7  -3  -3    4.50   14.90
  -7  -3  -3    5.90   14.90
   7  -3   3   11.70   13.60
   7  -3   3   -0.70   12.10
   7  -3   3   15.30   18.80
  -7  -3  -3    4.30   12.50
   7  -3   3   12.90    7.30
  -7   3  -3    2.40   12.30
  -7   3  -3    3.50   13.50
   7   3   3   -1.00   11.10
  -7   3  -3    4.30   13.70
  -7   3  -3   -8.40   13.70
   7   3   3   10.70   17.00
   7   3   3    7.30   15.60
  -7   3  -3   17.80   16.80
   9  -4  -3   44.80   14.40
  -9  -4   3   13.50   14.60
   9  -4  -3   71.39   16.30
  -9  -4   3   41.60   17.50
  -9  -4   3   70.09   12.70
  -9   4   3   67.09   17.50
   9   4  -3   72.89   11.70
  -9   4   3   55.69   21.90
  -9   4   3   53.59   15.30
  -8  -4   3  418.46   27.40
  -8  -4   3  426.46   24.40
  -8  -4   3  457.15   29.80
   8  -4  -3  460.05   31.50
   8  -4  -3  470.35   27.50
  -8   4   3  441.76   32.50
  -8   4   3  456.85   30.30
  -8   4   3  456.15   27.60
  -8   4   3  494.95   29.40
   8   4  -3  461.55   25.90
   8   4  -3  429.06   19.80
  -7  -4   3  394.56   20.10
   7  -4  -3  311.97   22.40
  -7  -4   3  397.86   23.90
  -7  -4   3  411.56   26.70
   7  -4  -3  413.46   17.70
  -7   4   3  430.86   25.30
  -7   4   3  441.96   25.10
   7   4  -3  428.26   23.20
  -7   4   3  374.06   28.90
   7   4  -3  386.36   17.10
  -7   4   3  435.16   28.40
  -6  -4   3   48.80    9.70
   6  -4  -3   39.10   11.10
  -6  -4   3   44.40   11.10
   6  -4  -3   60.19   12.30
   6  -4  -3   55.79    8.30
  -6   4   3   71.29   16.80
  -6   4   3   59.79   13.60
   6   4  -3   57.49    7.50
   6   4  -3   49.20    9.80
  -6   4   3   59.69   12.60
   5  -4  -3    7.70    8.70
  -5  -4   3   22.00    4.60
  -5  -4   3   13.80    9.00
  -5  -4   3   22.70    9.30
   5  -4  -3   14.40    7.10
   5  -4  -3   17.70    7.70
  -5  -4   3   21.10    7.00
  -5   4   3   16.10    9.00
  -5   4   3   13.40    9.00
   5   4  -3   18.10    7.40
   5   4  -3   26.30    4.90
  -5   4   3   12.70    9.20
  -5   4   3   11.80    7.00
  -4  -4   3 1681.03   34.20
   4  -4  -3 1608.64   41.00
   4  -4  -3 1663.33   37.90
   4  -4  -3 1576.14   30.40
  -4  -4   3 1718.83   39.10
  -4  -4   3 1730.03   39.60
   4  -4  -3 1688.33   44.20
  -4  -4   3 1725.93   38.50
  -4   4   3 1630.84   37.80
  -4   4   3 1671.13   44.20
  -4   4   3 1646.24   41.20
  -4   4   3 1705.73   39.10
  -3  -4   3 1043.30   25.70
  -3  -4   3 1038.60   26.40
   3  -4  -3 1060.69   31.10
   3  -4  -3  998.90   21.20
  -3  -4   3 1062.99   26.20
   3  -4  -3 1036.40   26.30
   3  -4  -3 1012.20   29.10
   3  -4  -3 1038.70   27.00
  -3   4   3 1025.50   29.00
  -3   4   3 1045.20   26.10
  -3   4   3 1035.20   27.00
  -3   4   3 1032.50   30.90
   2  -4  -3  227.88   14.50
  -2  -4   3  237.38    8.20
   2  -4  -3  221.08   14.60
   2  -4  -3  213.18   13.20
  -2  -4   3  236.48   10.10
  -2  -4   3  221.68   13.10
  -2  -4   3  232.28   11.30
   2  -4  -3  227.68   11.70
   2   4  -3  233.08    8.00
  -2   4   3  228.38   11.60
  -2   4   3  235.38   14.90
  -2   4   3  214.38   13.50
   2   4  -3  241.48   11.90
  -2   4   3  224.88   14.60
   1  -4  -3  379.36   15.70
   1  -4  -3  399.06   17.70
   1  -4  -3  408.76   13.90
  -1  -4   3  411.56   16.50
  -1  -4   3  376.86   13.40
  -1  -4   3  400.86   13.40
  -1   4   3  402.66   16.10
   1   4  -3  373.56   13.00
   1   4  -3  415.96   16.70
  -1   4   3  369.96   13.50
  -1   4   3  385.26   19.70
   1   4  -3  417.56   13.80
  -1   4   3  392.56   17.60
   0  -4  -3  715.93   23.70
   0  -4  -3  703.73   20.70
   0  -4   3  737.83   23.10
   0  -4  -3  726.63   19.80
   0  -4   3  724.93   21.30
   0  -4   3  738.33   19.70
   0  -4   3  748.03   22.80
   0   4   3  713.73   23.80
   0   4   3  724.93   23.40
   0   4  -3  724.03   21.50
   0   4   3  726.43   19.80
   0   4  -3  728.93   19.50
   0   4   3  711.33   20.80
   0   4  -3  713.43   22.30
  -1  -4  -3  444.46   16.10
   1  -4   3  459.65   18.80
  -1  -4  -3  470.65   20.20
  -1  -4  -3  500.15   19.40
   1  -4   3  427.16   16.70
   1  -4   3  447.36   18.60
  -1  -4  -3  463.35   17.30
  -1   4  -3  450.95   18.60
  -1   4  -3  470.65   16.40
   1   4   3  477.75   20.70
  -1   4  -3  447.36   12.70
   1   4   3  470.65   16.30
  -1   4  -3  463.55   23.20
   1   4   3  496.55   20.40
  -2  -4  -3  382.46   18.80
   2  -4   3  382.06   19.60
   2  -4   3  369.16   18.30
  -2  -4  -3  376.16   14.50
   2  -4   3  421.76   21.80
  -2  -4  -3  349.17   16.90
  -2  -4  -3  390.66   20.30
   2   4   3  379.36   14.50
  -2   4  -3  374.76   17.00
  -2   4  -3  376.76   18.10
  -2   4  -3  383.26   19.60
   2   4   3  377.56   19.30
  -2   4  -3  372.16   14.40
   2   4   3  380.96   19.80
   2   4   3  379.56   18.20
  -3  -4  -3   23.70   10.60
  -3  -4  -3   11.60    8.60
  -3  -4  -3   27.20   10.30
   3  -4   3   21.40    9.90
   3  -4   3   38.80   14.20
  -3  -4  -3   24.00    5.60
   3  -4   3   25.20    9.50
  -3   4  -3   22.80   10.30
   3   4   3   18.70    8.20
  -3   4  -3   16.70    8.00
   3   4   3   20.30   10.10
  -3   4  -3   25.80    9.80
   3   4   3   23.10    5.80
   3   4   3    8.60    8.80
  -3   4  -3   24.30    9.90
  -4  -4  -3   61.99   11.50
  -4  -4  -3   71.49   15.20
   4  -4   3   64.49   12.20
   4  -4   3   44.20   17.90
   4  -4   3   52.09   11.90
  -4   4  -3   61.59   11.10
   4   4   3   58.49   10.60
  -4   4  -3   75.29   13.10
   4   4   3   69.29   14.20
  -4   4  -3   97.79   26.30
   4   4   3   84.29   12.70
   5  -4   3  240.38   20.70
  -5  -4  -3  247.08   22.20
   5  -4   3  256.27   24.40
  -5  -4  -3  239.38   23.60
  -5  -4  -3  215.88   24.50
  -5   4  -3  268.07   24.60
  -5   4  -3  233.08   21.20
  -5   4  -3  254.77   26.80
   5   4   3  230.68   21.40
  -5   4  -3  261.47   21.10
  -5   4  -3  240.28   20.80
   5   4   3  264.47   10.70
   6  -4   3  689.33   36.70
   6  -4   3  725.33   36.80
  -6  -4  -3  701.63   35.60
  -6  -4  -3  645.64   33.10
   6  -4   3  688.53   30.80
  -6  -4  -3  673.63   34.60
   6   4   3  632.14   34.00
  -6   4  -3  670.83   35.70
   6   4   3  633.74   31.50
  -6   4  -3  735.63   32.30
   6   4   3  636.44   34.40
  -6   4  -3  736.73   39.20
  -6   4  -3  695.03   31.30
  -6   4  -3  715.23   33.40
   7  -4   3   10.90    8.10
   7  -4   3   16.90   16.30
   7  -4   3   -7.50   11.20
  -7  -4  -3    2.60   15.80
   7  -4   3   13.80   12.80
  -7   4  -3   10.10   14.10
   7   4   3    8.60   17.50
  -7   4  -3   22.70   13.90
  -7   4  -3   11.50   16.20
   7   4   3   12.80   13.50
  -7   4  -3   12.10   14.30
  -7   4  -3    8.80   14.30
  -9  -5   3  149.29   17.30
  -9  -5   3  155.28   23.50
  -9  -5   3  125.49   19.20
   9   5  -3  133.59   14.40
  -9   5   3  138.89   22.60
  -9   5   3  135.29   21.70
  -9   5   3   87.39   19.50
  -8  -5   3  234.48   20.00
  -8  -5   3  222.48   23.40
   8  -5  -3  240.88   25.00
  -8  -5   3  178.68   21.80
  -8  -5   3  229.28   25.50
   8   5  -3  205.58   18.80
  -8   5   3  213.78   28.20
  -8   5   3  172.48   20.30
   8   5  -3  221.38   15.50
  -8   5   3  196.28   22.10
  -8   5   3  218.18   25.10
  -7  -5   3  524.85   29.00
   7  -5  -3  543.25   21.40
  -7  -5   3  576.14   26.90
  -7  -5   3  549.25   27.40
  -7   5   3  559.14   33.20
   7   5  -3  512.75   18.90
  -7   5   3  567.84   28.30
   7   5  -3  570.14   25.30
  -7   5   3  552.74   30.70
  -7   5   3  570.34   29.30
  -6  -5   3   46.00    9.40
   6  -5  -3   47.10    8.90
   6  -5  -3   41.90   11.70
  -6  -5   3   64.49    6.10
  -6  -5   3   45.50   11.20
  -6  -5   3   55.49   12.30
   6  -5  -3   62.69   13.00
  -6   5   3   61.49   14.30
  -6   5   3   54.99   11.80
  -6   5   3   39.80   14.90
   6   5  -3   59.89    7.50
   6   5  -3   52.19    9.10
  -5  -5   3  411.96   13.00
  -5  -5   3  442.96   17.90
   5  -5  -3  371.36   10.90
   5  -5  -3  381.36   20.60
   5  -5  -3  377.56   23.60
  -5  -5   3  426.16   21.20
  -5  -5   3  407.96   20.20
   5  -5  -3  383.56   17.90
  -5   5   3  397.66   24.30
   5   5  -3  438.06   12.40
  -5   5   3  397.16   20.40
   5   5  -3  408.16   12.10
  -5   5   3  363.16   21.40
   4  -5  -3  850.91   30.20
   4  -5  -3  825.02   27.70
  -4  -5   3  864.91   25.90
  -4  -5   3  849.22   25.50
   4  -5  -3  854.01   25.10
  -4  -5   3  833.52   23.20
   4  -5  -3  828.82   18.60
  -4   5   3  798.12   28.00
  -4   5   3  828.02   30.20
  -4   5   3  817.72   25.30
  -4   5   3  881.81   25.80
   4   5  -3  797.62   25.10
  -3  -5   3  451.35   15.00
  -3  -5   3  451.25   17.30
   3  -5  -3  458.65   21.00
  -3  -5   3  440.36   17.70
   3  -5  -3  444.66   20.00
   3  -5  -3  427.16   13.10
   3  -5  -3  431.36   17.70
   3  -5  -3  451.05   17.70
  -3   5   3  432.46   20.70
  -3   5   3  408.96   18.00
   3   5  -3  444.16   16.20
  -3   5   3  441.56   17.20
  -2  -5   3  169.38    9.00
   2  -5  -3  167.58   14.00
   2  -5  -3  178.08   12.00
  -2  -5   3  193.98   14.10
  -2  -5   3  189.88   13.70
   2  -5  -3  188.08   13.40
  -2  -5   3  191.18   11.90
   2  -5  -3  180.88   14.40
  -2   5   3  172.68   13.50
  -2   5   3  219.88   19.10
   2   5  -3  159.58    8.30
   2   5  -3  181.68   12.00
  -2   5   3  189.18   11.90
  -2   5   3  186.78   14.50
   1  -5  -3  345.07   15.80
   1  -5  -3  331.07   14.40
   1  -5  -3  325.97   17.60
  -1  -5   3  331.27   16.40
  -1  -5   3  317.77   13.10
  -1  -5   3  356.66   14.10
  -1   5   3  337.27   15.90
  -1   5   3  321.97   17.20
  -1   5   3  326.57   15.80
  -1   5   3  330.17   14.10
   1   5  -3  320.57   15.90
   1   5  -3  327.27   13.30
  -1   5   3  322.77   17.30
   1   5  -3  323.07   14.00
   0  -5   3 1196.08   29.80
   0  -5   3 1010.20   27.40
   0  -5   3 1006.00   28.10
   0  -5  -3 1022.00   26.10
   0  -5   3 1023.00   25.80
   0  -5  -3 1041.00   26.70
   0  -5  -3 1020.30   29.70
   0   5  -3 1013.70   25.80
   0   5   3 1011.70   30.20
   0   5   3  989.30   28.90
   0   5   3  992.40   26.00
   0   5  -3  979.00   27.10
   0   5   3 1035.70   26.70
   0   5  -3  994.60   28.10
   1  -5   3 1410.46   35.60
  -1  -5  -3 1348.17   36.20
   1  -5   3 1404.56   33.40
   1  -5   3 1386.36   35.80
  -1  -5  -3 1364.86   32.10
  -1  -5  -3 1413.56   33.70
   1  -5   3 1391.26   36.80
  -1   5  -3 1373.26   36.00
  -1   5  -3 1386.46   32.80
  -1   5  -3 1357.66   35.10
  -1   5  -3 1340.67   27.20
   1   5   3 1390.26   32.20
   1   5   3 1384.96   37.60
   1   5   3 1391.86   36.40
   2  -5   3  384.16   20.10
   2  -5   3  423.96   22.20
   2  -5   3  420.66   19.70
  -2  -5  -3  400.06   21.60
  -2  -5  -3  389.66   18.50
  -2  -5  -3  406.36   15.50
  -2  -5  -3  404.76   19.80
  -2   5  -3  425.36   21.30
  -2   5  -3  397.76   14.70
  -2   5  -3  398.96   17.90
   2   5   3  393.06   15.40
   2   5   3  418.26   18.60
   2   5   3  413.06   20.80
   2   5   3  400.66   20.30
  -2   5  -3  416.56   19.70
  -3  -5  -3 1849.52   45.20
  -3  -5  -3 1827.22   47.90
  -3  -5  -3 1785.32   38.70
   3  -5   3 1906.71   50.49
  -3  -5  -3 1851.01   47.10
   3  -5   3 1888.51   46.10
   3   5   3 1830.32   39.00
   3   5   3 1796.22   44.10
  -3   5  -3 1894.31   45.20
  -3   5  -3 1811.92   45.40
   3   5   3 1697.93   46.80
   3   5   3 1863.41   47.20
  -3   5  -3 1863.81   49.60
  -3   5  -3 1888.61   50.89
  -3   5  -3 1793.62   41.30
   4  -5   3  975.20   36.40
   4  -5   3 1035.50   38.20
  -4  -5  -3 1006.70   36.70
  -4  -5  -3  983.30   33.60
  -4  -5  -3  978.70   24.40
   4  -5   3 1015.50   33.60
  -4  -5  -3 1035.40   35.20
  -4   5  -3 1044.60   33.50
  -4   5  -3  994.60   39.10
   4   5   3  964.60   34.30
  -4   5  -3  940.51   37.50
  -4   5  -3 1025.10   37.70
  -4   5  -3  997.20   30.70
   4   5   3  992.30   24.30
   4   5   3 1015.90   32.60
   4   5   3 1054.29   35.80
   5  -5   3  207.98   23.80
  -5  -5  -3  177.38   18.70
  -5  -5  -3  170.68   20.20
   5  -5   3  174.18   20.00
  -5  -5  -3  166.28   18.60
  -5   5  -3  192.98   20.70
   5   5   3  182.08    9.80
  -5   5  -3  151.28   21.50
  -5   5  -3  182.88   18.90
  -5   5  -3  189.38   19.60
  -5   5  -3  165.68   19.90
   5   5   3  163.88   19.00
  -6  -5  -3  167.38   21.90
   6  -5   3  183.38   20.80
  -6  -5  -3  137.39   17.70
   6  -5   3  151.08   22.00
  -6  -5  -3  143.89   20.70
   6   5   3  174.88   22.10
   6   5   3  128.19   18.40
  -6   5  -3  130.39   17.50
  -6   5  -3  213.18   26.80
   6   5   3  175.58   20.60
  -6   5  -3   96.49   17.40
  -6   5  -3  176.68   20.70
  -6   5  -3  165.68   19.00
   7  -5   3    3.80   12.50
  -7  -5  -3   -5.20   13.50
   7  -5   3   -1.10   37.00
  -7  -5  -3    0.00   14.60
   7  -5   3   -4.10    8.70
  -7   5  -3  -18.30   19.10
  -7   5  -3    2.40   13.80
   7   5   3  -25.50   20.40
  -7   5  -3   -0.10   12.40
  -7   5  -3   -1.70   13.50
  -7   5  -3   44.30   33.10
  -8  -6   3    6.90   11.90
  -8  -6   3   -5.50   10.30
  -8  -6   3    5.60   14.10
  -8  -6   3    1.20   11.10
   8  -6  -3   15.10   14.60
   8  -6  -3   11.50    4.80
   8  -6  -3   -4.50   12.30
  -8   6   3   -4.70   12.20
  -8   6   3    9.00   14.00
  -8   6   3    8.70   20.40
   8   6  -3    9.00    7.30
  -8   6   3    7.20   11.90
   8   6  -3   -0.20    5.50
  -7  -6   3  198.08   21.20
   7  -6  -3  201.68   16.50
  -7  -6   3  209.38   23.00
  -7  -6   3  188.18   18.70
   7   6  -3  191.48   16.30
   7   6  -3  186.78   14.50
  -7   6   3  197.48   22.20
  -7   6   3  215.88   23.20
  -7   6   3  203.08   25.90
  -7   6   3  202.88   23.90
  -6  -6   3  147.29   15.00
  -6  -6   3  132.19    8.10
   6  -6  -3   99.49   15.40
  -6  -6   3  147.49   16.10
  -6  -6   3   98.29   14.00
   6  -6  -3   97.29   11.00
   6  -6  -3  123.19    7.90
   6   6  -3  132.69   10.00
  -6   6   3  114.19   16.20
  -6   6   3   99.49   14.60
   6   6  -3  127.79    9.70
  -6   6   3  164.48   17.50
   5  -6  -3  186.28   17.30
  -5  -6   3  196.28   17.00
   5  -6  -3  197.58   20.60
   5  -6  -3  198.88   16.10
  -5  -6   3  198.08   17.70
  -5  -6   3  189.18   13.30
   5  -6  -3  205.98    9.40
  -5   6   3  201.18   17.00
   5   6  -3  209.18   17.80
   5   6  -3  195.38    9.20
  -5   6   3  204.68   21.00
   5   6  -3  211.38    9.50
  -5   6   3  201.38   18.40
  -4  -6   3  485.45   20.00
  -4  -6   3  463.05   15.70
  -4  -6   3  453.75   18.90
   4  -6  -3  445.76   21.80
   4  -6  -3  442.46   23.60
   4  -6  -3  450.55   19.50
   4  -6  -3  440.96   13.90
  -4   6   3  427.66   19.60
  -4   6   3  453.75   20.20
  -4   6   3  446.96   22.40
   4   6  -3  461.35   12.20
  -4   6   3  448.86   23.60
   4   6  -3  452.65   19.30
   3  -6  -3  544.65   20.30
  -3  -6   3  526.85   15.90
  -3  -6   3  558.34   18.00
   3  -6  -3  536.05   23.30
  -3  -6   3  559.44   20.90
   3  -6  -3  534.95   22.90
   3  -6  -3  526.85   16.20
  -3  -6   3  533.75   19.90
   3  -6  -3  533.15   20.40
  -3   6   3  554.14   21.10
  -3   6   3  527.45   22.90
  -3   6   3  510.25   19.70
   3   6  -3  553.24   20.40
  -3   6   3  536.85   23.50
   3   6  -3  544.75   14.00
   3   6  -3  546.95   18.00
   2  -6  -3 1170.88   33.80
   2  -6  -3 1203.88   32.50
  -2  -6   3 1170.78   31.90
   2  -6  -3 1192.98   30.10
  -2  -6   3 1187.18   29.80
   2  -6  -3 1151.98   31.00
  -2  -6   3 1187.88   25.40
  -2  -6   3 1191.58   26.70
   2   6  -3 1229.48   30.30
  -2   6   3 1178.08   32.60
  -2   6   3 1179.48   34.10
  -2   6   3 1186.08   30.00
   2   6  -3 1167.88   25.50
   1  -6  -3  659.03   20.80
   1  -6  -3  673.43   24.70
  -1  -6   3  632.44   19.80
  -1  -6   3  605.44   19.10
   1  -6  -3  660.03   21.50
  -1  -6   3  622.24   20.30
  -1  -6   3  613.34   22.30
  -1   6   3  575.24   22.20
  -1   6   3  670.03   21.80
   1   6  -3  633.34   20.20
  -1   6   3  637.34   20.30
   1   6  -3  614.24   19.40
  -1   6   3  625.14   21.20
   0  -6  -3 1443.86   37.80
   0  -6   3 1463.35   35.90
   0  -6   3 1514.05   34.80
   0  -6   3 1461.65   37.10
   0  -6   3 1424.16   36.00
   0  -6  -3 1432.16   34.80
   0  -6  -3 1454.75   34.70
   0   6  -3 1460.85   35.90
   0   6   3 1396.26   34.40
   0   6   3 1478.85   35.00
   0   6   3 1458.85   37.40
   0   6   3 1448.76   39.10
   0   6  -3 1496.25   37.10
   0   6  -3 1499.25   34.80
   0   6   3 1490.05   38.60
   1  -6   3  998.30   27.80
   1  -6   3  980.00   29.70
  -1  -6  -3 1000.50   27.90
   1  -6   3 1019.50   30.80
  -1  -6  -3  938.71   30.70
   1  -6   3  993.60   29.90
  -1  -6  -3  953.00   26.10
   1   6   3  995.00   26.70
  -1   6  -3  990.00   30.20
  -1   6  -3  998.40   27.70
   1   6   3  967.90   27.80
   1   6   3  987.30   30.30
   1   6   3  948.31   31.40
  -1   6  -3 1010.00   29.60
  -1   6  -3  969.30   20.40
   2  -6   3 2126.09   49.20
  -2  -6  -3 2040.00   43.80
  -2  -6  -3 2027.60   47.40
   2  -6   3 2012.70   51.19
  -2  -6  -3 2050.19   50.19
   2   6   3 2007.50   50.79
  -2   6  -3 2027.50   48.50
  -2   6  -3 2030.10   46.80
   2   6   3 2036.70   49.99
   2   6   3 2012.80   45.60
   2   6   3 2071.99   43.80
  -2   6  -3 2052.69   50.99
   2   6   3 2091.29   51.19
  -2   6  -3 2049.59   41.50
   3  -6   3  244.38   20.30
  -3  -6  -3  263.37   19.10
  -3  -6  -3  275.17   21.80
  -3  -6  -3  241.38   21.30
  -3  -6  -3  242.68   13.50
   3  -6   3  233.38   18.80
   3  -6   3  238.58   21.60
   3   6   3  258.77   13.90
  -3   6  -3  268.47   23.20
  -3   6  -3  255.27   15.10
   3   6   3  249.48   16.90
  -3   6  -3  267.17   17.90
  -3   6  -3  304.07   25.90
   3   6   3  235.18   18.80
   3   6   3  246.28   22.80
  -3   6  -3  262.77   19.00
   4  -6   3   27.80   11.00
  -4  -6  -3   40.50    7.00
  -4  -6  -3   21.90   10.70
   4  -6   3   30.00   11.20
  -4  -6  -3   48.90   13.50
   4  -6   3   32.30   10.60
  -4  -6  -3   44.80   15.50
   4   6   3   32.90    6.90
  -4   6  -3   42.30   12.40
  -4   6  -3   40.00   25.70
  -4   6  -3   35.60   11.90
   4   6   3   12.80    8.80
  -4   6  -3   32.20    9.30
   4   6   3   21.80    8.80
  -4   6  -3   29.90   17.00
  -5  -6  -3  368.56   25.30
   5  -6   3  338.87   29.70
   5  -6   3  310.37   27.10
  -5  -6  -3  330.47   28.20
  -5  -6  -3  323.77   25.90
  -5   6  -3  365.16   24.30
  -5   6  -3  352.86   22.10
  -5   6  -3  355.86   30.20
   5   6   3  349.47   21.80
  -5   6  -3  356.06   27.60
  -6  -6  -3   35.80   16.10
   6  -6   3   39.70   16.20
  -6  -6  -3   34.70   15.40
   6  -6   3   62.19   23.10
  -6  -6  -3   38.50   16.40
   6   6   3   44.00   18.40
   6   6   3   10.10    8.50
  -6   6  -3   41.00   15.20
  -6   6  -3   32.40   14.80
  -6   6  -3   32.90   13.70
  -6   6  -3   30.10   12.60
  -6   6  -3   36.30   17.20
   6   6   3   43.20   22.00
  -8  -7   3   62.89   16.50
   8  -7  -3   81.09   19.80
  -8  -7   3   22.50   11.20
   8  -7  -3   36.10   13.40
  -8  -7   3   74.59   17.80
  -8   7   3   43.40   15.60
  -8   7   3   49.30   15.80
  -8   7   3   54.19   16.20
   8   7  -3   21.20    6.60
  -8   7   3   34.70   17.10
   7  -7  -3   26.30    9.40
  -7  -7   3   12.10   12.00
  -7  -7   3   19.60    9.70
   7  -7  -3   40.20   13.40
  -7  -7   3   28.60   14.00
  -7   7   3   25.20   12.80
  -7   7   3   24.10   13.10
  -7   7   3   60.19   16.80
   7   7  -3   32.00   12.60
  -7   7   3   36.50   14.20
  -6  -7   3  411.36   13.40
  -6  -7   3  413.66   24.00
  -6  -7   3  415.36   18.90
   6  -7  -3  436.66   21.80
  -6  -7   3  389.66   13.50
  -6  -7   3  443.26   24.70
   6  -7  -3  418.16   13.80
   6  -7  -3  399.66   28.10
  -6   7   3  402.46   26.30
  -6   7   3  418.86   28.90
   6   7  -3  399.76   14.40
  -6   7   3  390.46   23.80
   6   7  -3  397.66   23.10
   5  -7  -3  191.68   19.30
  -5  -7   3  218.98   18.20
  -5  -7   3  192.08   18.00
   5  -7  -3  188.78   21.00
  -5  -7   3  200.08   12.00
   5  -7  -3  204.88   12.40
   5  -7  -3  206.18   17.30
  -5  -7   3  181.48   12.50
  -5   7   3  180.08   17.70
   5   7  -3  209.98   10.20
  -5   7   3  168.58   21.60
   5   7  -3  213.58   10.00
   5   7  -3  198.98   17.70
  -5   7   3  202.88   20.20
   4  -7  -3  660.23   28.50
  -4  -7   3  709.23   18.60
   4  -7  -3  650.83   27.70
   4  -7  -3  691.93   24.60
   4  -7  -3  725.73   26.00
  -4  -7   3  692.63   25.00
  -4  -7   3  688.93   23.30
   4  -7  -3  707.03   22.00
  -4   7   3  675.13   28.10
  -4   7   3  680.63   29.10
   4   7  -3  646.34   23.30
   4   7  -3  658.13   17.00
   4   7  -3  658.53   17.10
  -4   7   3  667.33   24.70
   3  -7  -3  224.58   18.00
  -3  -7   3  257.97   10.70
  -3  -7   3  255.47   16.90
  -3  -7   3  265.07   13.70
   3  -7  -3  270.57   16.70
   3  -7  -3  262.67   16.40
   3  -7  -3  273.67   18.70
   3  -7  -3  270.77   13.20
  -3  -7   3  259.57   15.80
  -3   7   3  275.67   18.80
  -3   7   3  253.17   16.00
  -3   7   3  278.97   19.00
   3   7  -3  274.37   10.80
   3   7  -3  261.17   16.70
   3   7  -3  257.57   13.60
  -3   7   3  266.47   17.50
   2  -7  -3 1029.60   33.20
  -2  -7   3 1051.39   26.30
   2  -7  -3 1084.99   31.20
  -2  -7   3 1086.29   24.10
   2  -7  -3 1046.10   29.50
  -2  -7   3 1039.80   29.20
   2  -7  -3 1057.29   29.90
  -2  -7   3 1043.20   31.10
  -2   7   3 1061.09   31.70
  -2   7   3 1088.99   29.50
  -2   7   3 1106.09   34.10
  -2   7   3 1125.99   30.90
  -2   7   3 1119.99   31.80
   2   7  -3 1083.19   29.50
   2   7  -3 1063.19   26.10
   1  -7  -3  550.54   21.00
  -1  -7   3  584.24   22.40
   1  -7  -3  545.75   20.50
  -1  -7   3  544.65   18.70
  -1  -7   3  562.04   20.50
   1  -7  -3  535.85   24.20
  -1  -7   3  543.15   19.30
   1   7  -3  589.94   20.50
   1   7  -3  562.34   19.40
  -1   7   3  536.35   20.00
  -1   7   3  576.24   21.60
  -1   7   3  534.55   20.10
  -1   7   3  533.75   22.50
  -1   7   3  513.25   24.10
   1   7  -3  532.65   12.30
   0  -7   3  987.70   29.70
   0  -7  -3  915.71   30.40
   0  -7   3  968.30   28.10
   0  -7   3  957.90   28.20
   0  -7  -3  943.01   27.30
   0  -7  -3  931.91   27.60
   0  -7   3  973.50   27.80
   0   7  -3  963.80   29.30
   0   7   3  941.31   27.60
   0   7   3  923.11   27.30
   0   7   3  922.01   29.70
   0   7  -3  984.30   28.60
   0   7   3  934.91   26.10
   0   7  -3  967.30   27.40
   1  -7   3  688.43   25.40
   1  -7   3  654.63   23.50
  -1  -7  -3  656.23   23.50
  -1  -7  -3  649.14   26.50
   1  -7   3  666.93   25.10
  -1  -7  -3  663.53   22.00
   1  -7   3  638.74   25.10
   1   7   3  683.23   27.00
  -1   7  -3  621.84   15.10
  -1   7  -3  697.33   23.40
  -1   7  -3  629.84   24.50
   1   7   3  674.03   22.40
   1   7   3  657.63   23.70
   1   7   3  671.43   25.90
  -1   7  -3  681.03   25.70
  -2  -7  -3   -6.10    9.70
   2  -7   3   19.40   10.00
   2  -7   3   22.20   19.60
  -2  -7  -3    9.10    7.00
   2  -7   3   14.40    8.40
  -2  -7  -3   -5.30    8.50
   2  -7   3   20.50    9.60
   2   7   3    4.60    9.70
  -2   7  -3   15.80    5.70
  -2   7  -3   24.20    9.40
   2   7   3  -11.90   15.50
   2   7   3   12.00   11.20
   2   7   3   14.60    7.40
   2   7   3    5.90    6.80
  -2   7  -3    0.40   10.80
  -2   7  -3   14.00    8.70
   3  -7   3  574.24   28.40
  -3  -7  -3  559.34   19.80
   3  -7   3  598.04   29.00
  -3  -7  -3  593.84   25.90
  -3  -7  -3  605.04   28.60
  -3  -7  -3  606.94   26.40
   3  -7   3  591.84   25.70
  -3   7  -3  614.44   26.20
   3   7   3  587.24   28.20
  -3   7  -3  551.74   30.20
  -3   7  -3  578.74   29.00
   3   7   3  564.14   25.80
   3   7   3  587.04   20.10
   3   7   3  567.24   28.00
  -3   7  -3  582.54   20.60
   3   7   3  600.24   22.40
   4  -7   3   29.90   12.50
   4  -7   3   34.10   16.00
   4  -7   3   28.40   11.70
  -4  -7  -3   22.70    7.20
  -4  -7  -3   29.50   13.50
  -4  -7  -3   39.70   12.20
  -4  -7  -3   36.60   12.80
   4   7   3   36.70    9.10
   4   7   3    5.80   11.00
   4   7   3    3.00   12.60
  -4   7  -3   23.00   11.10
   4   7   3   41.20    7.70
  -4   7  -3   33.30   12.30
  -4   7  -3   38.30    9.90
  -4   7  -3   42.00   13.10
  -4   7  -3   38.50   14.80
   5  -7   3   42.10   13.10
   5  -7   3   30.40   12.80
  -5  -7  -3   23.80   14.00
  -5  -7  -3   36.70    7.00
  -5  -7  -3   40.60   13.70
  -5  -7  -3   21.90   15.10
   5  -7   3   39.60   13.50
  -5   7  -3   41.70   12.20
   5   7   3   29.70   12.20
   5   7   3   19.80    8.50
  -5   7  -3   25.70   12.20
  -5   7  -3   11.70   14.80
  -5   7  -3   38.20   11.30
  -6  -7  -3    5.10   25.30
   6  -7   3   22.10   12.10
   6  -7   3    4.10   11.80
  -6  -7  -3    8.60   13.60
  -6  -7  -3   12.30   14.60
   6  -7   3    5.40   16.50
  -6   7  -3   10.10   11.80
   6   7   3    8.10   10.90
  -6   7  -3    9.50   14.10
   6   7   3    1.60   12.90
  -6   7  -3   19.80   14.70
  -6   7  -3   -3.90   11.70
  -6   7  -3    7.60   14.20
   6   7   3   -4.90    4.70
  -8  -8   3    6.80    9.90
   8  -8  -3   21.70   15.30
   8  -8  -3    8.10    5.90
  -8  -8   3   57.89   17.00
   8  -8  -3   32.20   17.50
  -8  -8   3   28.30   15.30
  -8   8   3   70.59   18.60
  -8   8   3   17.50   15.80
  -8   8   3   11.90   20.20
  -8   8   3   24.60   22.80
   7  -8  -3  226.48   26.60
  -7  -8   3  247.88   23.40
  -7  -8   3  249.28   24.00
   7  -8  -3  229.78   27.40
  -7  -8   3  201.68   16.50
   7  -8  -3  256.67   19.60
  -7   8   3  239.58   24.30
   7   8  -3  223.68   12.70
  -7   8   3  222.68   24.80
  -7   8   3  237.38   28.40
   6  -8  -3  234.38   18.90
   6  -8  -3  196.08   24.10
  -6  -8   3  192.78   11.70
  -6  -8   3  177.08   11.20
  -6  -8   3  198.78   20.20
  -6  -8   3  178.48   18.00
   6  -8  -3  183.68   11.00
  -6  -8   3  195.68   20.40
  -6   8   3  189.98   22.30
   6   8  -3  187.78   11.10
  -6   8   3  207.38   25.20
   6   8  -3  173.98   19.40
  -6   8   3  193.78   21.30
  -5  -8   3  307.27   13.20
  -5  -8   3  339.27   20.70
   5  -8  -3  368.26   25.60
   5  -8  -3  353.56   25.00
  -5  -8   3  368.86   22.00
   5  -8  -3  318.17   14.20
   5  -8  -3  346.97   20.20
   5   8  -3  345.27   13.00
   5   8  -3  337.37   13.00
  -5   8   3  342.57   26.10
  -5   8   3  338.97   22.00
   5   8  -3  345.47   20.80
  -5   8   3  353.86   24.60
   4  -8  -3  554.74   19.00
   4  -8  -3  587.04   25.00
   4  -8  -3  589.14   27.80
  -4  -8   3  569.64   24.40
  -4  -8   3  578.44   14.80
  -4  -8   3  550.14   21.80
   4  -8  -3  581.24   27.70
  -4   8   3  550.84   27.50
   4   8  -3  569.34   21.90
   4   8  -3  560.24   16.70
  -4   8   3  563.04   27.40
   4   8  -3  534.15   16.40
  -4   8   3  550.14   25.20
   3  -8  -3 1463.85   35.20
  -3  -8   3 1504.05   38.90
  -3  -8   3 1438.26   29.70
   3  -8  -3 1493.05   43.20
   3  -8  -3 1510.35   41.80
  -3  -8   3 1527.35   34.90
   3  -8  -3 1436.76   38.80
  -3  -8   3 1464.25   40.00
   3  -8  -3 1484.15   38.90
  -3   8   3 1465.25   42.90
  -3   8   3 1534.05   39.20
  -3   8   3 1507.05   41.80
   3   8  -3 1552.14   39.40
   3   8  -3 1489.25   34.60
  -2  -8   3  672.83   18.00
   2  -8  -3  621.84   26.60
   2  -8  -3  641.34   23.90
   2  -8  -3  657.63   23.60
  -2  -8   3  643.84   22.20
  -2  -8   3  657.73   23.70
  -2  -8   3  627.74   25.30
  -2  -8   3  648.64   20.60
  -2   8   3  624.14   27.10
   2   8  -3  649.24   17.80
  -2   8   3  647.64   23.30
  -2   8   3  660.43   25.00
   2   8  -3  672.33   24.00
  -2   8   3  630.44   24.30
  -2   8   3  635.84   25.30
   2   8  -3  636.34   20.20
  -1  -8   3 1248.78   32.90
   1  -8  -3 1232.58   38.10
  -1  -8   3 1234.08   30.50
   1  -8  -3 1256.67   34.20
  -1  -8   3 1289.27   36.00
   1  -8  -3 1281.27   34.30
  -1  -8   3 1309.37   34.30
  -1   8   3 1288.57   34.90
  -1   8   3 1246.48   33.20
   1   8  -3 1290.67   33.10
  -1   8   3 1247.08   33.70
  -1   8   3 1262.07   35.70
   1   8  -3 1294.97   34.00
   1   8  -3 1277.87   25.10
   0  -8  -3  788.82   26.60
   0  -8   3  816.32   26.50
   0  -8   3  789.72   25.40
   0  -8  -3  804.82   25.80
   0  -8   3  808.72   28.10
   0  -8   3  793.52   26.50
   0   8   3  792.12   29.90
   0   8   3  805.82   26.20
   0   8   3  821.22   26.60
   0   8   3  790.42   28.10
   0   8  -3  786.82   27.00
   0   8  -3  820.92   26.30
   0   8   3  777.52   23.50
  -1  -8  -3  268.57   20.90
   1  -8   3  258.77   18.10
  -1  -8  -3  266.07   16.40
   1  -8   3  278.87   18.70
   1  -8   3  260.87   18.50
   1  -8   3  268.67   17.90
  -1  -8  -3  264.57   18.00
  -1   8  -3  257.87   18.10
   1   8   3  244.38   19.60
  -1   8  -3  257.57   17.50
  -1   8  -3  268.77   19.00
   1   8   3  262.17   20.20
   1   8   3  241.68   19.70
  -1   8  -3  254.27    9.30
   1   8   3  284.77   17.30
  -1   8  -3  261.77    9.30
   1   8   3  249.88   18.00
   2  -8   3   94.59   12.10
   2  -8   3  105.59   13.10
   2  -8   3  114.79   14.60
  -2  -8  -3  134.79   13.90
  -2  -8  -3  128.99   14.40
   2  -8   3  154.98   16.90
  -2  -8  -3  138.69   16.50
   2   8   3  135.19   16.20
   2   8   3  144.49   19.50
  -2   8  -3   80.99   11.90
  -2   8  -3  121.49   10.20
   2   8   3  120.59   17.00
   2   8   3  145.19   14.90
  -2   8  -3   92.59   18.20
  -2   8  -3  140.09   15.60
   2   8   3  112.49   13.20
  -3  -8  -3  554.14   21.40
   3  -8   3  560.64   29.90
   3  -8   3  625.34   27.20
   3  -8   3  608.54   30.00
  -3  -8  -3  531.15   26.60
   3   8   3  573.74   21.50
  -3   8  -3  564.74   25.20
  -3   8  -3  711.03   35.70
   3   8   3  571.04   29.20
   3   8   3  575.54   28.50
  -3   8  -3  586.44   31.30
   3   8   3  572.34   21.50
  -3   8  -3  553.74   26.20
  -3   8  -3  553.04   20.20
  -4  -8  -3  290.67   26.60
  -4  -8  -3  267.67   24.10
   4  -8   3  348.37   27.70
  -4  -8  -3  305.37   23.70
   4  -8   3  333.77   29.90
  -4  -8  -3  297.97   15.60
   4  -8   3  308.57   26.00
  -4   8  -3  309.67   22.90
  -4   8  -3  311.07   28.70
  -4   8  -3  265.67   33.20
  -4   8  -3  247.58   21.00
  -4   8  -3  308.57   18.60
   4   8   3  270.47   16.90
   4   8   3  316.47   26.10
  -5  -8  -3    8.30   14.60
   5  -8   3    4.30   12.00
   5  -8   3    1.80   14.00
  -5  -8  -3    1.10    5.90
   5  -8   3   -3.80   10.90
  -5  -8  -3   -4.70   13.90
  -5  -8  -3  -17.40   12.20
  -5   8  -3   -9.30   10.90
   5   8   3    0.70    8.60
  -5   8  -3    9.40   11.30
  -5   8  -3   15.20   10.10
   5   8   3   -0.60    4.20
   5   8   3   -3.10   13.00
  -5   8  -3    8.50   12.00
  -5   8  -3    6.80   14.90
   6  -8   3   44.80   15.40
  -6  -8  -3   44.10   18.40
   6  -8   3   42.60   13.80
  -6  -8  -3   12.50   16.30
  -6  -8  -3   30.20   14.70
   6  -8   3   67.79   26.20
   6   8   3   52.99   16.00
  -6   8  -3   22.10   17.60
  -6   8  -3   50.59   17.40
  -6   8  -3   35.70   16.80
  -6   8  -3   48.30   15.10
  -6   8  -3   31.70   12.80
   6   8   3   32.50   15.20
  -7  -9   3   38.80    8.60
   7  -9  -3   47.70   14.80
  -7  -9   3   43.90   14.40
   7  -9  -3   38.40   11.90
  -7  -9   3   79.39   16.50
  -7   9   3   36.10   14.00
  -7   9   3   17.90   14.60
   6  -9  -3   62.49   16.20
  -6  -9   3   38.20    6.20
   6  -9  -3   50.29   12.20
  -6  -9   3   69.39   15.60
  -6  -9   3   43.10    7.80
   6  -9  -3   58.19    8.00
   6  -9  -3   43.10   11.70
  -6  -9   3   43.80    7.60
   6   9  -3   50.39    7.70
  -6   9   3   68.29   15.40
  -6   9   3   45.60   15.80
   6   9  -3   56.79   12.90
  -6   9   3   39.90   15.30
  -5  -9   3   -7.90    9.00
  -5  -9   3   10.10   10.70
   5  -9  -3   -1.20   10.20
   5  -9  -3   -9.00   11.20
   5  -9  -3   -0.30    8.70
   5  -9  -3    1.40    6.50
   5   9  -3   -2.50    8.70
  -5   9   3    1.00   10.30
  -5   9   3    1.30   12.40
   5   9  -3    0.70    4.00
  -5   9   3   -5.20    9.80
   5   9  -3   -0.40    3.20
   4  -9  -3  709.83   36.90
  -4  -9   3  623.64   23.30
  -4  -9   3  554.54   25.10
   4  -9  -3  541.15   20.30
   4  -9  -3  558.44   26.00
   4  -9  -3  547.65   24.40
   4  -9  -3  559.34   29.70
  -4   9   3  607.24   26.30
  -4   9   3  532.55   28.40
  -4   9   3  539.05   28.30
   4   9  -3  538.55   18.80
   4   9  -3  528.15   22.70
   4   9  -3  523.95   17.40
  -3  -9   3  140.69   14.80
  -3  -9   3  147.79   13.30
   3  -9  -3  142.39   16.20
   3  -9  -3  138.49   14.50
   3  -9  -3  135.29   13.80
  -3  -9   3  159.58   17.90
   3  -9  -3  128.09   14.50
   3  -9  -3  100.09   17.60
  -3   9   3  148.09   18.70
   3   9  -3  130.89   13.40
   3   9  -3  155.78   12.20
  -3   9   3  148.79   17.40
  -3   9   3  136.59   17.90
   3   9  -3  142.59   16.40
   2  -9  -3  583.64   27.80
  -2  -9   3  658.73   18.50
  -2  -9   3  650.63   26.90
  -2  -9   3  627.64   17.50
  -2  -9   3  626.04   21.50
  -2  -9   3  647.34   24.70
   2  -9  -3  624.74   25.30
  -2   9   3  583.94   24.20
   2   9  -3  635.94   21.50
  -2   9   3  608.94   25.60
  -2   9   3  648.24   25.10
  -2   9   3  603.04   28.40
   2   9  -3  634.54   24.60
   2   9  -3  649.14   18.40
  -1  -9   3  114.79   11.50
  -1  -9   3  136.49   15.20
   1  -9  -3  114.09   13.10
   1  -9  -3  113.69   15.60
  -1  -9   3  115.89   13.80
  -1  -9   3  130.99   14.10
   1  -9  -3  128.39   13.90
  -1   9   3  115.39   13.90
  -1   9   3   76.39   12.40
  -1   9   3   86.09   11.00
   1   9  -3  101.79    7.20
  -1   9   3   99.89   13.30
  -1   9   3   93.49   12.50
   1   9  -3   78.09   10.70
   1   9  -3  111.79   13.20
   0  -9  -3  336.17   19.30
   0  -9   3  341.37   20.80
   0  -9   3  341.37   17.70
   0  -9  -3  336.87   20.00
   0  -9   3  363.76   20.40
   0  -9   3  335.47   19.40
   0   9   3  397.26   29.70
   0   9  -3  351.06   19.10
   0   9   3  307.67   21.00
   0   9   3  337.27   16.10
   0   9   3  337.27   19.40
   0   9   3  352.56   20.00
   0   9  -3  336.07   19.40
   0   9  -3  362.26    9.50
   1  -9   3  163.98   17.00
   1  -9   3  152.38   16.90
  -1  -9  -3  171.88   16.10
   1  -9   3  151.38   16.90
   1  -9   3  151.98   16.30
  -1  -9  -3  164.08   19.80
  -1  -9  -3  159.48   17.70
  -1   9  -3  136.09   15.90
   1   9   3  155.68   17.40
   1   9   3  167.48   16.70
  -1   9  -3  169.28    8.70
  -1   9  -3  152.38   17.30
  -1   9  -3  150.08   17.70
   1   9   3  137.39   18.70
  -1   9  -3  150.38    8.40
  -2  -9  -3   39.20   11.30
   2  -9   3   42.00   11.30
   2  -9   3   37.70   10.60
  -2  -9  -3   59.69   15.00
  -2  -9  -3   60.39   10.30
   2  -9   3   66.29   13.50
   2  -9   3   33.30   10.50
   2   9   3   47.80    9.90
  -2   9  -3   51.99   14.10
  -2   9  -3   78.59   13.50
   2   9   3   60.19   13.10
   2   9   3   45.40    7.90
   2   9   3   68.89   15.30
  -2   9  -3   50.79    7.20
  -2   9  -3   49.40   11.50
   3  -9   3  726.43   36.70
  -3  -9  -3  681.63   24.40
   3  -9   3  687.83   32.50
  -3  -9  -3  663.63   33.00
   3  -9   3  713.03   47.20
  -3  -9  -3  700.13   30.20
   3   9   3  696.23   33.00
   3   9   3  668.03   31.80
  -3   9  -3  728.63   29.60
  -3   9  -3  704.63   33.20
  -3   9  -3  685.63   30.20
  -3   9  -3  684.73   22.10
   3   9   3  602.34   21.50
  -3   9  -3  775.02   35.20
   4  -9   3   32.50   12.30
  -4  -9  -3    2.90   13.40
   4  -9   3   21.40   11.40
   4  -9   3   20.40   13.90
  -4  -9  -3    9.70    7.80
  -4  -9  -3   11.80   12.20
  -4   9  -3   21.70   14.90
   4   9   3   20.80   11.00
  -4   9  -3   33.60   13.70
   4   9   3   31.30   15.30
  -4   9  -3   21.60   13.30
  -4   9  -3   18.90    8.90
   5  -9   3   98.49   23.00
   5  -9   3   79.99   18.80
  -5  -9  -3   46.40   16.90
  -5  -9  -3   81.49   16.30
  -5  -9  -3   79.49    9.20
   5  -9   3   79.59   14.40
  -5   9  -3   76.69   15.00
  -5   9  -3   78.89   12.40
  -5   9  -3   99.89   20.00
   5   9   3   68.99   16.00
  -5   9  -3  102.09   21.50
  -5   9  -3   52.19   16.40
   5   9   3   41.10   13.10
   5   9   3   65.09   26.90
  -6  -9  -3   29.60   21.40
   6  -9   3   19.00   18.10
   6  -9   3    7.00   11.20
   6  -9   3    6.20    9.90
  -6  -9  -3   38.30   21.00
  -6  -9  -3  -18.00   18.30
  -6   9  -3   22.10   27.10
   6   9   3   12.40   12.70
  -6   9  -3   22.30   15.30
  -6   9  -3   11.10   12.00
  -6   9  -3   21.70   22.10
  -6   9  -3    2.30   21.60
   7 -10  -3  146.19   19.40
  -7 -10   3  171.58   21.50
   7 -10  -3  193.58   24.90
   7 -10  -3  156.88   17.70
  -7 -10   3  158.28   10.60
  -7 -10   3  185.48   23.80
  -7  10   3  177.18   23.30
  -7  10   3  198.88   21.80
  -7  10   3  135.99   22.00
   7  10  -3  194.98   22.00
  -6 -10   3   -1.60    7.20
   6 -10  -3   -1.20   11.30
  -6 -10   3    0.00   12.60
  -6 -10   3   21.90   11.50
   6 -10  -3    1.70   13.50
   6 -10  -3   13.20    7.00
  -6  10   3   12.20   14.40
  -6  10   3   -4.90   13.70
   6  10  -3   10.70    6.30
   6  10  -3    6.50    3.10
   6  10  -3   17.10   11.20
  -6  10   3    9.80   14.00
   5 -10  -3  227.28   14.90
  -5 -10   3  223.48   21.40
   5 -10  -3  211.78   26.00
  -5 -10   3  238.28   20.40
   5 -10  -3  252.87   25.10
  -5 -10   3  209.28   16.60
  -5  10   3  234.98   25.20
  -5  10   3  221.98   22.60
   5  10  -3  236.38   16.30
  -5  10   3  201.78   24.50
  -4 -10   3  126.69   17.30
   4 -10  -3  124.09   18.30
   4 -10  -3  123.49   15.00
  -4 -10   3  143.69   17.40
   4 -10  -3  129.79   14.40
   4 -10  -3  137.19   16.90
  -4 -10   3  141.99   16.20
   4 -10  -3  103.49   13.80
  -4  10   3   95.29   13.90
   4  10  -3  137.79   16.60
  -4  10   3  140.29   19.90
  -4  10   3   98.19   14.20
   3 -10  -3 1125.49   37.30
   3 -10  -3 1158.28   36.80
   3 -10  -3 1145.39   36.00
  -3 -10   3 1114.49   38.90
   3 -10  -3 1100.99   40.10
   3 -10  -3 1123.19   32.60
  -3 -10   3 1121.49   35.60
  -3 -10   3 1156.88   30.50
  -3  10   3 1217.78   37.60
  -3  10   3 1133.89   36.00
   3  10  -3 1158.98   36.00
  -3  10   3 1061.59   39.50
   3  10  -3 1153.68   30.50
   3  10  -3 1150.48   30.60
  -3  10   3 1187.88   37.90
  -2 -10   3   82.69    8.00
  -2 -10   3   84.39   11.10
  -2 -10   3   72.59   12.50
  -2 -10   3   86.09   14.30
   2 -10  -3   78.99   12.40
   2 -10  -3   73.29   21.10
   2 -10  -3   53.39    8.60
   2  10  -3   83.69   10.80
  -2  10   3   88.09   16.30
   2  10  -3   66.49   11.10
  -2  10   3   90.19   13.10
  -2  10   3   88.29   11.70
   2  10  -3   92.99   11.00
  -2  10   3  114.99   18.50
  -1 -10   3  173.18   18.90
  -1 -10   3  194.78   18.40
   1 -10  -3  168.98   18.10
   1 -10  -3  155.88   21.30
   1 -10  -3  177.68   18.80
  -1 -10   3  165.48   16.40
  -1 -10   3  168.78   12.60
   1  10  -3  192.48   16.30
   1  10  -3  164.28   11.50
  -1  10   3  165.58   20.90
   1  10  -3  169.08   25.70
  -1  10   3  171.28   21.10
  -1  10   3  177.58   15.20
  -1  10   3  201.98   18.90
   0 -10  -3  316.57   21.00
   0 -10   3  311.47   21.80
   0 -10   3  344.37   21.50
   0 -10  -3  340.87   20.90
   0 -10   3  332.47   20.70
   0 -10   3  327.17   17.90
   0  10   3  325.07   16.20
   0  10   3  289.57   33.30
   0  10  -3  325.97   10.20
   0  10  -3  345.77   21.30
   0  10   3  342.57   21.10
   0  10   3  317.67   24.80
   0  10  -3  317.07   20.30
  -1 -10  -3   24.60   12.10
  -1 -10  -3   36.00   12.00
   1 -10   3   29.00   10.30
   1 -10   3   35.40   10.10
  -1 -10  -3   27.20   13.60
   1 -10   3   30.30   11.10
   1 -10   3   46.70   13.30
   1  10   3   44.00   13.00
   1  10   3   28.30   10.40
  -1  10  -3   42.50   12.50
   1  10   3   22.90    9.90
   1  10   3   25.30   11.10
  -1  10  -3   25.80    9.60
  -1  10  -3   30.30    5.20
  -1  10  -3   36.60    5.10
   2 -10   3  225.88   21.80
   2 -10   3  243.38   24.00
  -2 -10  -3  238.18   27.70
  -2 -10  -3  232.78   21.50
   2 -10   3  235.08   22.30
   2 -10   3  165.18   25.10
  -2 -10  -3  219.88   18.30
  -2  10  -3  257.57   23.50
  -2  10  -3  237.78   20.30
   2  10   3  222.38   12.00
   2  10   3  207.08   22.20
  -2  10  -3  221.48   15.20
   2  10   3  275.57   24.00
   2  10   3  201.38   12.40
  -2  10  -3  232.08   21.40
   3 -10   3  479.75   30.20
   3 -10   3  498.55   27.30
  -3 -10  -3  477.85   30.40
  -3 -10  -3  493.75   27.60
   3 -10   3  470.45   28.70
  -3 -10  -3  483.55   22.70
  -3  10  -3  462.95   29.30
   3  10   3  533.05   30.40
  -3  10  -3  490.45   32.40
  -3  10  -3  509.75   27.90
  -3  10  -3  466.85   18.90
   4 -10   3  153.38   22.30
   4 -10   3  137.39   17.80
  -4 -10  -3  127.39   19.60
  -4 -10  -3  126.09   12.40
   4 -10   3   92.79   15.30
  -4 -10  -3  116.69   17.10
  -4  10  -3  111.49   16.50
  -4  10  -3  154.38   18.90
  -4  10  -3   99.19   16.80
  -4  10  -3  133.39   20.30
   4  10   3   97.89   16.60
  -4  10  -3  131.89   14.70
   4  10   3  167.88   21.60
   5 -10   3   32.00   14.70
   5 -10   3   33.50   13.00
   5 -10   3   34.70   14.10
  -5 -10  -3   18.60   16.20
  -5 -10  -3   16.90   14.60
  -5 -10  -3   35.70    8.20
  -5 -10  -3   12.20   14.70
   5  10   3   42.10   16.00
  -5  10  -3   35.60   13.80
  -5  10  -3   31.40   14.10
  -5  10  -3   29.40   10.20
  -5  10  -3   50.19   16.50
  -5  10  -3   25.90   14.70
   5  10   3   19.90    9.30
   5  10   3   38.90   16.40
  -7 -11   3   10.80    6.00
  -7 -11   3    6.30    6.40
   7 -11  -3    2.30   11.60
   6 -11  -3  133.49   20.70
  -6 -11   3  125.49   11.90
   6 -11  -3   96.59   14.50
   6 -11  -3  128.99   13.10
  -6 -11   3  120.99   18.90
   6 -11  -3  172.98   26.00
  -6 -11   3  112.09   15.80
  -6  11   3  129.89   25.80
  -6  11   3  125.79   20.70
  -6  11   3  111.99   20.10
   6  11  -3   86.99   13.20
  -5 -11   3  177.28   17.40
  -5 -11   3  129.69   15.90
   5 -11  -3  193.98   23.10
   5 -11  -3  194.38   22.10
   5 -11  -3  163.38   15.20
   5 -11  -3  116.09   14.80
  -5 -11   3  184.48   19.50
   5 -11  -3  182.18   23.50
  -5  11   3  173.28   24.30
  -5  11   3  236.38   29.70
   5  11  -3  145.19   10.50
   5  11  -3  175.38   17.80
  -5  11   3  212.98   23.80
   4 -11  -3  110.69   13.10
   4 -11  -3  116.69   15.50
  -4 -11   3   97.89   12.30
  -4 -11   3  134.49   17.10
  -4 -11   3   93.79   14.60
   4 -11  -3  126.59   16.20
   4 -11  -3  117.29   17.40
   4  11  -3  114.39   13.20
  -4  11   3  123.79   19.20
  -4  11   3  121.59   17.00
  -3 -11   3   97.79   15.10
  -3 -11   3  131.39   15.80
   3 -11  -3  133.89   18.20
   3 -11  -3  135.99   17.00
   3 -11  -3   92.89   13.40
   3 -11  -3   96.09   15.00
  -3 -11   3  155.98   15.20
  -3  11   3   99.49   13.70
  -3  11   3   95.19   14.00
   3  11  -3   98.09   13.50
  -3  11   3  151.48   33.60
  -3  11   3  132.49   16.30
   3  11  -3  129.49   12.00
   3  11  -3  126.09   13.30
  -2 -11   3  256.37    9.60
   2 -11  -3  280.17   29.90
   2 -11  -3  277.77   32.60
  -2 -11   3  275.07   23.40
  -2 -11   3  263.67   26.50
  -2  11   3  268.17   21.00
  -2  11   3  333.97   31.30
   2  11  -3  283.57   21.10
   2  11  -3  251.47   17.30
   2  11  -3  261.47   14.20
  -2  11   3  222.08   20.50
  -2  11   3  248.28   19.50
  -1 -11   3  121.99   16.70
  -1 -11   3  127.99   15.10
  -1 -11   3  127.59   16.00
   1 -11  -3  124.59   15.70
   1 -11  -3  155.98   16.80
  -1 -11   3  124.89   12.00
   1 -11  -3  123.09   25.60
   1  11  -3  120.99   14.00
   1  11  -3  131.19   10.10
  -1  11   3   94.59   12.90
  -1  11   3  134.09   19.20
  -1  11   3  137.39   15.10
  -1  11   3  139.89   15.90
   0 -11  -3  246.58   30.10
   0 -11  -3  214.98   19.60
   0 -11   3  220.38   21.20
   0 -11   3  221.18   26.10
   0 -11   3  222.68   20.40
   0 -11   3  282.47   17.30
   0  11  -3  253.67   20.30
   0  11  -3  232.78   19.70
   0  11   3  232.08   14.40
   0  11   3  248.58   21.70
   0  11   3  238.88   24.00
   0  11  -3  239.38    9.80
   0  11   3  245.68   21.10
  -1 -11  -3  214.48   21.50
   1 -11   3  242.18   19.70
  -1 -11  -3  221.78   19.60
   1 -11   3  215.78   21.80
   1 -11   3  258.67   22.70
   1 -11   3  277.17   22.30
   1  11   3  242.48   21.80
  -1  11  -3  222.58   21.30
   1  11   3  215.68   21.70
  -1  11  -3  222.18   20.40
   1  11   3  196.58   24.10
   1  11   3  232.78   12.90
  -1  11  -3  236.28    9.90
   2 -11   3  201.18   23.20
   2 -11   3  201.78   21.70
   2 -11   3  216.98   21.30
   2 -11   3  209.98   21.60
  -2 -11  -3  224.78   19.40
  -2 -11  -3  200.18   21.10
  -2 -11  -3  238.38   22.50
   2  11   3  226.78   24.20
   2  11   3  195.58   10.60
  -2  11  -3  205.88   23.30
   2  11   3  200.98   20.80
   3 -11   3  351.96   26.20
  -3 -11  -3  351.06   28.90
   3 -11   3  413.96   26.20
  -3 -11  -3  325.17   21.30
   3 -11   3  296.77   25.00
   3 -11   3  318.67   28.60
  -3 -11  -3  314.67   25.30
  -3  11  -3  472.05   38.00
   3  11   3  304.47   22.60
   3  11   3  370.86   28.30
  -3  11  -3  330.37   29.40
  -3  11  -3  346.37   16.40
   4 -11   3  275.37   31.00
  -4 -11  -3  240.08   25.80
   4 -11   3  249.97   26.00
   4 -11   3  286.77   24.50
  -4 -11  -3  254.97   19.00
  -4 -11  -3  233.88   28.50
  -4  11  -3  334.07   27.10
   4  11   3  278.07   27.50
  -4  11  -3  278.37   29.30
   4  11   3  197.48   19.20
  -4  11  -3  225.08   16.20
  -4  11  -3  223.88   26.70
  -5 -11  -3   22.90    8.60
   5 -11   3   17.10   14.00
  -5 -11  -3   58.89   23.90
   5 -11   3   32.50   14.00
   5 -11   3    7.40   11.90
   5 -11   3   49.99   21.80
  -5  11  -3   26.60   10.20
  -5  11  -3   34.60   14.60
  -5  11  -3   39.80   26.60
   5  11   3   50.99   16.90
  -5  11  -3   20.60   14.50
  -5  11  -3   40.60   17.60
   5  11   3   37.20   18.40
   6 -12  -3    1.40   11.90
   6 -12  -3    8.30   11.00
  -6 -12   3   -3.40    8.40
  -6 -12   3    6.80   12.30
   6 -12  -3   33.70   20.70
  -6 -12   3   15.30   12.10
   6 -12  -3    5.10    7.80
  -6  12   3   48.10   16.70
   6  12  -3    3.20    4.00
  -6  12   3    8.00   14.70
   6  12  -3    5.40    2.90
  -6  12   3    1.40   15.60
   5 -12  -3   33.70   19.20
  -5 -12   3   36.50   15.10
   5 -12  -3   37.40   12.10
  -5 -12   3   15.10   14.00
  -5 -12   3   26.40   11.50
   5 -12  -3   23.80   13.20
  -5 -12   3   17.80   10.30
   5 -12  -3   14.80   12.90
   5 -12  -3   21.40    9.90
   5  12  -3    8.00    4.40
  -5  12   3   18.20   14.60
  -5  12   3   17.20   13.60
  -5  12   3    6.20   15.40
   5  12  -3   21.40    9.40
  -4 -12   3  123.69   13.80
   4 -12  -3  182.98   37.80
  -4 -12   3   86.39   12.80
   4 -12  -3   74.59   14.10
   4 -12  -3   92.69   15.90
  -4 -12   3   65.29   13.50
   4 -12  -3   83.69   12.70
   4 -12  -3  113.39   17.40
  -4 -12   3   82.89   17.50
  -4  12   3  100.69   18.00
  -4  12   3   79.89   17.10
  -4  12   3   55.29   13.00
  -4  12   3   64.69   13.70
  -3 -12   3  297.97   17.70
   3 -12  -3  285.37   24.50
  -3 -12   3  280.87   25.40
   3 -12  -3  304.87   23.80
   3 -12  -3  302.47   28.70
  -3 -12   3  284.97   23.10
   3 -12  -3  288.37   20.90
  -3  12   3  288.77   26.50
  -3  12   3  286.97   23.20
  -3  12   3  289.17   23.10
  -3  12   3  307.07   24.20
   2 -12  -3   -0.40   11.70
  -2 -12   3    9.40    9.40
   2 -12  -3   20.60   18.60
  -2 -12   3   15.90   11.40
  -2 -12   3   -0.30   12.40
  -2  12   3    1.30   11.60
   2  12  -3   17.60    9.30
  -2  12   3   15.10    9.00
  -2  12   3    8.90   11.60
   2  12  -3    9.50   10.30
  -1 -12   3  238.28   13.90
  -1 -12   3  238.88   20.50
   1 -12  -3  244.98   26.40
  -1 -12   3  280.47   23.10
   1 -12  -3  231.38   21.40
  -1 -12   3  250.57   22.50
   1 -12  -3  221.48   22.40
  -1  12   3  220.78   21.50
  -1  12   3  234.08   25.90
   1  12  -3  233.58   19.40
   1  12  -3  249.18   22.10
  -1  12   3  245.28   17.00
  -1  12   3  218.28   22.30
   0 -12  -3   23.60   12.10
   0 -12  -3   20.30   11.20
   0 -12   3   14.40    8.00
   0 -12   3   38.50   13.80
   0 -12   3   30.90   13.30
   0 -12   3   26.60   12.70
   0  12   3   26.50    6.80
   0  12   3   25.50   12.40
   0  12  -3   29.90   12.90
   0  12  -3   20.00   12.30
   0  12   3   36.50   16.00
   0  12   3   23.10   12.50
   1 -12   3   38.20   12.40
  -1 -12  -3   34.50   10.50
   1 -12   3   29.20   10.10
   1 -12   3   45.60   14.00
   1 -12   3   49.40   13.50
  -1 -12  -3   38.60   12.40
  -1  12  -3   25.90   10.90
   1  12   3   40.70    6.30
   1  12   3   26.30   11.90
   1  12   3   50.49   16.80
   1  12   3   61.09   15.00
  -2 -12  -3   88.59   13.80
   2 -12   3   85.09   14.10
  -2 -12  -3   85.39   16.80
   2 -12   3   74.79   16.40
   2 -12   3   82.59   18.50
  -2 -12  -3   91.99   17.40
   2 -12   3   74.29   15.40
  -2  12  -3  104.69   19.70
   2  12   3   73.69   18.30
  -2  12  -3   55.29   15.00
   3 -12   3   28.30   14.40
  -3 -12  -3    2.90    9.80
  -3 -12  -3    8.10   12.60
   3 -12   3   16.10   12.30
   3 -12   3   10.70   11.00
   3 -12   3   38.70   15.40
  -3 -12  -3   13.10   14.70
   3  12   3   13.10   12.80
  -3  12  -3    4.30   14.30
  -3  12  -3   12.80   13.70
  -3  12  -3    8.20    6.60
   3  12   3   25.80   13.40
   3  12   3   -6.00   11.50
   4 -12   3  190.98   21.90
  -4 -12  -3  176.58   19.30
   4 -12   3  177.18   25.20
  -4 -12  -3  191.08   22.60
  -4 -12  -3  171.98   23.50
   4 -12   3  154.78   20.70
   4  12   3  186.78   25.60
  -4  12  -3  182.68   14.80
   4  12   3  123.59   18.60
  -4  12  -3  191.88   22.20
   5 -13  -3    6.50   11.80
   5 -13  -3   -0.20   12.70
  -5 -13   3    8.70   13.40
   5 -13  -3   10.80   13.10
   5 -13  -3   -3.40    9.10
   5 -13  -3   16.70   18.50
  -5 -13   3    2.50   10.80
  -5 -13   3   11.80   12.60
  -5  13   3   16.50   22.60
   5  13  -3   10.90    6.70
  -5  13   3  -15.50   11.80
  -5  13   3    2.40   15.20
   4 -13  -3   35.00   14.20
  -4 -13   3   37.80   12.20
   4 -13  -3   39.10   15.00
   4 -13  -3   42.90   15.30
   4 -13  -3   31.90   13.20
  -4 -13   3   45.30   11.40
  -4 -13   3   41.50   13.40
  -4 -13   3   42.80   14.50
   4 -13  -3   40.30   14.90
  -4  13   3   86.89   23.10
  -4  13   3   14.30   12.10
  -4  13   3   39.90   15.60
  -3 -13   3    8.50   11.70
  -3 -13   3    7.10   14.30
   3 -13  -3   -9.40   16.00
   3 -13  -3   13.00   12.20
   3 -13  -3    5.60   13.20
  -3 -13   3    3.90    8.30
  -3 -13   3   -4.60   10.30
  -3  13   3   -6.40   13.40
  -3  13   3    0.90    8.60
  -3  13   3    5.10   12.50
   3  13  -3   -8.30    4.10
   3  13  -3   -4.70   11.70
   3  13  -3    1.90    4.70
  -3  13   3    0.70   10.50
   2 -13  -3   44.30   13.00
  -2 -13   3   76.69   14.50
   2 -13  -3   61.49   14.50
  -2 -13   3   55.39   15.20
  -2 -13   3   48.00   13.90
   2 -13  -3   54.19   14.10
   2 -13  -3   51.89   13.70
  -2  13   3   52.99   14.40
  -2  13   3   40.10   10.70
  -2  13   3   74.49   19.10
  -2  13   3   57.29   14.30
   2  13  -3   44.00   19.10
   1 -13  -3   17.80   19.40
  -1 -13   3    0.30   10.90
  -1 -13   3    7.70   11.70
   1 -13  -3   16.40   12.90
  -1 -13   3    9.80    6.20
  -1 -13   3    2.50   11.70
   1 -13  -3   10.10   10.30
  -1  13   3   -4.60   10.40
  -1  13   3   17.40   16.70
   1  13  -3   16.00   11.30
  -1  13   3    0.50   13.10
  -1  13   3    5.90    7.50
   0 -13   3  105.89   17.30
   0 -13   3  119.69   16.60
   0 -13  -3  128.49   17.40
   0 -13  -3   95.09   15.60
   0 -13   3  108.79   15.30
   0 -13   3  121.09   18.60
   0  13   3  153.88   22.30
   0  13  -3  130.09   18.10
   0  13   3  109.09   11.70
   0  13   3  131.69   18.60
   1 -13   3  123.79   17.00
   1 -13   3  157.58   18.70
  -1 -13  -3  116.29   14.70
   1 -13   3  117.09   18.30
   1 -13   3  175.38   20.10
  -1 -13  -3  134.59   17.30
   1  13   3  150.88   19.00
   1  13   3  130.69   18.50
  -1  13  -3  171.48   20.70
  -1  13  -3  108.49   15.50
  -2 -13  -3    3.50   13.30
  -2 -13  -3   12.80   14.60
   2 -13   3   18.70   14.10
   2 -13   3    0.70   12.50
   2 -13   3    8.50   12.60
   2 -13   3    9.30   10.10
  -2 -13  -3    5.70   10.80
  -2  13  -3   -2.10   13.10
   2  13   3    7.90   15.00
  -2  13  -3   25.30   13.90
   2  13   3   21.30   13.30
   3 -13   3   57.29   18.60
   3 -13   3   57.39   14.30
   3 -13   3   44.70   13.90
  -3 -13  -3   47.30   16.10
  -3 -13  -3   53.99   16.90
  -3 -13  -3   62.29   12.80
   3 -13   3   29.50   13.30
  -3  13  -3   54.49   17.50
   3  13   3   62.19   23.10
   3  13   3   39.10   15.50
   3  13   3   68.89   18.20
  -3  13  -3   43.00   14.20
   4 -14  -3   11.80   12.30
  -4 -14   3   15.20   10.50
  -4 -14   3    5.80   13.20
  -4 -14   3   -1.60   14.50
   4 -14  -3   -3.50   15.90
   4 -14  -3    2.40   14.10
   4 -14  -3   -1.90   11.00
  -4 -14   3   -5.10   12.20
   4 -14  -3   15.60   11.90
   4  14  -3    1.00    3.60
  -4  14   3   -9.40   12.30
  -4  14   3   -5.70   14.50
  -4  14   3   -8.90   11.50
  -4  14   3    0.70   14.80
  -3 -14   3   63.59   17.30
   3 -14  -3   40.90   16.90
   3 -14  -3   60.59   16.80
  -3 -14   3   69.99   16.40
   3 -14  -3   40.50   12.70
   3 -14  -3   57.39   14.00
  -3 -14   3    5.70   11.90
  -3  14   3   45.20   17.60
   3  14  -3   50.09   17.00
  -3  14   3   33.90   12.50
   2 -14  -3   21.80   12.20
   2 -14  -3   15.90   13.20
   2 -14  -3   13.00   10.90
  -2 -14   3   19.60   12.40
  -2 -14   3   24.60   13.30
  -2 -14   3   29.60   14.50
   2 -14  -3   33.50   21.80
  -2 -14   3   41.20   15.50
  -2  14   3   32.70   23.20
   2  14  -3    2.80    4.10
   2  14  -3   15.70   13.00
  -2  14   3   39.90   21.90
  -2  14   3   13.30    9.30
   2  14  -3   -0.90    5.20
  -1 -14   3   25.10   15.00
  -1 -14   3   30.40   13.90
  -1 -14   3   26.30    6.80
   1 -14  -3   44.60   17.90
   1 -14  -3   23.10   18.50
  -1 -14   3   30.90   15.20
   1 -14  -3   18.40   14.30
   1  14  -3   20.90   11.10
  -1  14   3   31.00   17.00
  -1  14   3   22.80    8.60
  -1  14   3   20.90   13.70
   1  14  -3   38.40   14.20
   0 -14   3   14.00   12.70
   0 -14  -3   13.50   11.90
   0 -14   3   24.30    9.10
   0 -14  -3   24.70   14.00
   0 -14   3   12.50   12.50
   0 -14   3    0.20   13.50
   0  14   3   60.19   23.30
   0  14  -3   25.10   11.10
   0  14  -3   11.00   12.60
   0  14   3   30.90   16.90
   1 -14   3   77.49   16.80
   1 -14   3   70.99   13.10
   1 -14   3   59.69   22.00
   1 -14   3   60.89   14.60
  -1 -14  -3   55.59   17.00
  -1 -14  -3   53.29   12.70
  -1  14  -3   56.89   17.50
  -1  14  -3   45.80   12.50
   1  14   3   44.80   13.40
   1  14   3   50.39   21.80
   1  14   3   51.09   15.60
  -2 -14  -3   17.90   15.40
   2 -14   3   47.80   18.80
   2 -14   3   29.80   15.10
   2 -14   3   30.40   15.60
   2 -14   3   29.30   12.50
  -2 -14  -3   28.10   12.80
  -2  14  -3   25.90   14.40
   2  14   3   73.59   24.60
  -2  14  -3   20.20   15.20
  -3 -15   3   38.00   17.00
  -3 -15   3    6.70   16.20
   3 -15  -3   25.40   19.10
   3 -15  -3   12.00   13.30
   3 -15  -3   23.40   17.20
  -3  15   3   35.80   18.00
   3  15  -3   58.69   17.40
  -3  15   3   17.00   13.80
  -3  15   3   23.00   15.60
   3  15  -3    2.60    4.80
  -3  15   3    9.80   12.90
   2 -15  -3   -1.30   13.00
   2 -15  -3   -3.40   13.90
  -2 -15   3   17.60   12.10
   2 -15  -3    4.60   16.00
  -2 -15   3   -5.70   11.60
   2 -15  -3   10.50   12.30
  -2 -15   3   30.60   15.80
  -2 -15   3   16.20   19.80
   2  15  -3    0.80    4.30
   2  15  -3   -2.50   12.40
  -2  15   3    3.20   12.70
   2  15  -3    5.40    6.10
  -2  15   3   20.70   16.80
  -2  15   3   -8.60    9.20
  -2  15   3   -8.80   13.60
  -1 -15   3  -13.40   14.40
  -1 -15   3    9.00   15.60
   1 -15  -3   33.40   14.50
   1 -15  -3   25.20   14.80
  -1 -15   3   40.20   15.30
   1 -15  -3   45.10   20.70
   1 -15  -3    9.00   11.40
  -1 -15   3   14.70   13.90
   1  15  -3    6.50    7.10
  -1  15   3   13.40   12.00
  -1  15   3   16.30   13.40
  -1  15   3   13.40   15.90
   1  15  -3   30.40   14.70
   0 -15   3   -2.00   12.50
   0 -15   3   13.20   14.90
   0 -15   3   -5.30    8.20
   0 -15  -3  -10.40   13.30
   0 -15   3    0.00   13.30
   0 -15   3    0.70   13.70
   0 -15  -3   -1.10   13.00
   0  15   3  -10.60   14.20
   0  15   3   -5.40   12.40
   0  15  -3   -5.70    2.20
   0  15  -3    8.80   12.00
   0  15  -3    0.40   12.30
   0  15   3   -5.70   14.90
   1 -15   3   33.40   17.60
  -1 -15  -3   37.50   15.00
  -1 -15  -3   23.30   17.00
   1 -15   3   23.00   16.80
   1 -15   3    7.30   12.20
   1 -15   3   17.80   16.60
  -1  15  -3   19.60   15.70
   1  15   3   -6.00   15.70
  -1  15  -3   20.20   15.90
  -9   0   4   38.80   12.00
   9   0  -4   37.40   11.90
   9   0  -4   21.00   13.10
  -9   0   4   27.20   15.90
  -9   0   4   29.10    6.70
  -9   0   4   12.90   14.10
  -8   0   4  343.27   28.20
   8   0  -4  315.37   19.50
  -8   0   4  324.17   20.00
  -8   0   4  352.76   28.10
  -7   0   4  642.04   26.20
  -7   0   4  624.94   31.30
   7   0  -4  614.74   23.70
  -7   0   4  558.74   14.90
   7   0  -4  608.04   17.60
  -7   0   4  554.14   29.80
  -7   0   4  576.44   22.90
   7   0  -4  603.94   30.50
  -6   0   4  289.97    9.10
   6   0  -4  290.77   15.00
  -6   0   4  313.57   13.00
  -6   0   4  305.07   21.50
   6   0  -4  316.17   21.60
   6   0  -4  294.77   12.70
  -6   0   4  313.47   15.50
  -6   0   4  278.07   21.60
  -6   0   4  306.97    9.10
   5   0  -4 2949.00   57.29
  -5   0   4 2843.82   51.19
   5   0  -4 2970.50   65.89
  -5   0   4 2887.71   65.49
   5   0  -4 2926.31   56.49
  -5   0   4 2865.11   51.09
  -5   0   4 2884.61   56.39
  -5   0   4 2896.21   57.29
   4   0  -4 4534.15   91.39
   4   0  -4 4579.94   84.69
  -4   0   4 4585.14   84.69
  -4   0   4 4562.74   91.69
  -4   0   4 4497.55   83.69
  -4   0   4 4655.43   79.79
   4   0  -4 4700.13   83.79
  -3   0   4 3225.38   62.39
  -3   0   4 3273.17   67.49
  -3   0   4 3237.88   60.49
  -3   0   4 3227.88   58.49
   3   0  -4 3276.07   62.49
   3   0  -4 3228.98   58.59
  -2   0   4   51.89    6.00
  -2   0   4   40.20    6.70
   2   0  -4   31.60    6.70
  -2   0   4   32.70    2.80
  -2   0   4   20.60    5.70
   2   0  -4   41.70    9.70
  -1   0   4 3117.89   59.39
   1   0  -4 3090.59   60.39
  -1   0   4 3167.78   60.19
  -1   0   4 3037.00   60.29
  -1   0   4 3147.29   60.79
   1   0  -4 3160.18   59.99
   0   0  -4  360.56   14.80
   0   0   4  357.66   15.10
   0   0  -4  368.56   17.30
   0   0  -4  363.46   15.90
   0   0   4  363.16   16.40
   0   0   4  374.76   14.90
   0   0   4  384.96   16.30
   0   0  -4  363.96   15.50
  -1   0  -4 1278.27   33.00
   1   0   4 1258.47   31.40
  -1   0  -4 1322.97   35.00
  -1   0  -4 1314.97   31.50
   1   0   4 1333.37   33.50
   1   0   4 1269.57   30.50
   2   0   4    3.80    7.50
   2   0   4   10.80    8.50
   2   0   4    3.10    7.70
  -2   0  -4    6.80    8.00
   2   0   4    9.10    6.20
   2   0   4    2.60    8.20
  -2   0  -4   -1.20    8.70
  -2   0  -4    7.80    8.50
  -3   0  -4   90.09   12.00
   3   0   4   77.09   11.00
  -3   0  -4   85.49   14.30
   3   0   4   51.69   10.50
   3   0   4  112.89   15.90
   3   0   4   97.09   13.00
   3   0   4  105.79   11.70
  -3   0  -4   56.99   10.00
   4   0   4  207.58   20.80
   4   0   4  191.78   19.90
   4   0   4  185.98   21.00
   4   0   4  214.48   13.90
  -4   0  -4  222.48   20.00
  -4   0  -4  188.78   21.80
  -4   0  -4  190.48   19.80
  -5   0  -4  120.69   17.40
   5   0   4  127.99   23.20
  -5   0  -4  105.79   18.30
   5   0   4   65.69   12.80
   5   0   4   98.39   16.10
   5   0   4   89.09    9.50
  -5   0  -4   99.89   16.70
   6   0   4  606.04   35.40
  -6   0  -4  621.94   33.30
   6   0   4  572.04   19.60
   6   0   4  611.24   36.00
   6   0   4  593.54   34.50
  -6   0  -4  541.35   32.10
  -6   0  -4  650.43   36.40
  -7   0  -4    6.70   14.80
  -7   0  -4   13.90   16.90
  -7   0  -4   18.30   15.20
   7   0   4   -4.70   15.40
   7   0   4   -3.90   11.30
   9  -1  -4    8.10   10.20
   9  -1  -4  -14.00   20.40
  -9  -1   4    2.90    6.20
  -9  -1   4   10.10    9.60
  -9  -1   4  -15.70   11.80
  -9  -1   4   18.20   15.10
  -9   1   4   26.90   16.10
   9   1  -4   17.30   12.50
   9   1  -4    4.30   10.30
  -9   1   4   12.50   10.70
  -9   1   4  -11.60   11.90
  -8  -1   4  567.04   17.70
  -8  -1   4  619.54   32.80
  -8  -1   4  578.44   32.30
  -8  -1   4  573.94   23.50
  -8   1   4  576.84   25.60
   8   1  -4  571.84   30.60
  -8   1   4  598.84   33.90
   8   1  -4  583.84   23.00
  -8   1   4  575.94   32.80
  -7  -1   4 2271.97   59.19
  -7  -1   4 2208.38   59.29
   7  -1  -4 2180.88   45.40
  -7  -1   4 2250.57   49.50
  -7  -1   4 2187.28   42.90
   7  -1  -4 2164.98   60.29
   7  -1  -4 2169.98   51.49
  -7  -1   4 2211.18   44.10
  -7   1   4 2170.18   72.79
  -7   1   4 2228.78   58.89
  -7   1   4 2241.48   52.59
   7   1  -4 2243.98   49.10
   7   1  -4 2258.67   58.99
   6  -1  -4  395.56   15.00
  -6  -1   4  358.26   22.60
  -6  -1   4  330.67   21.80
   6  -1  -4  409.46   18.00
  -6  -1   4  327.87   12.00
  -6  -1   4  279.67   17.00
  -6  -1   4  311.97   14.60
   6  -1  -4  434.56   24.10
   6   1  -4  319.37   14.50
  -6   1   4  408.56   18.30
  -6   1   4  433.96   24.00
   6   1  -4  301.87   21.90
   6   1  -4  322.17   12.90
   5  -1  -4   73.29    8.90
  -5  -1   4   67.99    6.90
  -5  -1   4   62.79    8.10
  -5  -1   4   58.89   10.40
   5  -1  -4   70.29    8.00
  -5  -1   4   67.99    7.10
   5  -1  -4   66.79   11.90
  -5  -1   4   42.00   10.10
  -5   1   4   57.79   10.80
  -5   1   4   48.80    6.90
   5   1  -4   63.49    6.90
   5   1  -4   67.89   10.90
  -5   1   4   71.59    9.20
   5   1  -4   65.19    7.10
  -4  -1   4  173.88    8.40
  -4  -1   4  161.98   14.60
  -4  -1   4  172.98   10.50
   4  -1  -4  179.58   15.90
   4  -1  -4  175.78   11.20
  -4  -1   4  182.18    8.40
   4  -1  -4  161.28   11.60
  -4   1   4  157.08   11.40
   4   1  -4  165.38    8.30
  -4   1   4  162.08   11.10
  -4   1   4  180.78   15.90
   4   1  -4  158.98   10.90
  -3  -1   4 7017.70  130.29
   3  -1  -4 7158.68  120.89
   3  -1  -4 7003.70  126.09
  -3  -1   4 7053.09  125.49
  -3  -1   4 6988.70  121.89
  -3  -1   4 6921.21  123.19
   3  -1  -4 7191.38  125.89
   3   1  -4 6957.40  123.19
  -3   1   4 6948.70  123.49
   3   1  -4 7046.40  125.59
  -3   1   4 7021.20  120.79
  -3   1   4 7014.20  126.09
  -3   1   4 7053.09  131.49
  -3   1   4 6994.80  125.69
   2  -1  -4 1210.28   25.80
  -2  -1   4 1202.48   25.90
   2  -1  -4 1220.88   29.00
  -2  -1   4 1226.08   28.70
  -2  -1   4 1218.58   27.00
  -2  -1   4 1183.98   22.60
   2   1  -4 1211.68   27.00
   2   1  -4 1254.27   28.90
  -2   1   4 1193.58   28.40
  -2   1   4 1242.98   29.00
  -2   1   4 1197.68   22.70
  -2   1   4 1204.48   25.90
  -1  -1   4 2072.99   41.90
  -1  -1   4 1990.00   42.20
  -1  -1   4 2186.78   53.19
   1  -1  -4 2007.80   35.50
   1  -1  -4 1966.90   42.20
   1  -1  -4 1958.20   41.10
   1   1  -4 2034.40   42.40
   1   1  -4 2090.79   35.40
  -1   1   4 1957.70   41.30
   1   1  -4 2032.70   42.10
  -1   1   4 1960.20   42.00
  -1   1   4 1952.20   42.20
   1   1  -4 2088.89   42.10
  -1   1   4 2012.50   43.30
   0  -1   4  561.44   18.80
   0  -1  -4  549.05   19.40
   0  -1  -4  560.44   19.00
   0  -1  -4  554.54   18.30
   0  -1   4  572.24   17.00
   0  -1   4  607.04   20.00
   0  -1   4  568.94   19.60
   0   1   4  582.34   19.60
   0   1   4  597.74   19.50
   0   1   4  586.54   20.60
   0   1  -4  577.74   20.00
   0   1  -4  580.44   17.10
   0   1  -4  549.15   19.20
   0   1  -4  573.64   14.20
   0   1   4  548.45   18.20
  -1  -1  -4  890.31   28.40
  -1  -1  -4  914.21   26.50
  -1  -1  -4  920.41   26.30
   1  -1   4  886.31   24.00
   1  -1   4  857.51   24.10
   1  -1   4  883.01   26.50
  -1  -1  -4  892.01   23.90
   1   1   4  876.91   23.90
   1   1   4  926.91   26.90
   1   1   4  915.21   25.90
   1   1   4  912.71   28.00
  -1   1  -4  903.81   27.80
  -1   1  -4  873.21   26.30
   2  -1   4 1275.97   32.10
  -2  -1  -4 1236.28   34.00
   2  -1   4 1209.98   35.30
   2  -1   4 1270.07   30.60
  -2  -1  -4 1211.58   33.20
   2  -1   4 1243.18   37.40
  -2  -1  -4 1239.28   36.40
   2  -1   4 1247.88   34.20
  -2   1  -4 1250.57   34.00
   2   1   4 1182.38   36.00
   2   1   4 1254.07   33.50
   2   1   4 1266.07   29.90
   2   1   4 1208.38   35.60
  -2   1  -4 1261.67   31.90
   2   1   4 1191.78   34.10
   3  -1   4  648.44   25.60
   3  -1   4  655.93   21.30
  -3  -1  -4  658.83   26.10
   3  -1   4  620.04   28.40
  -3  -1  -4  625.74   25.50
   3  -1   4  665.03   24.40
  -3   1  -4  636.24   25.30
   3   1   4  673.83   26.60
   3   1   4  643.14   25.60
   3   1   4  625.04   20.00
  -3   1  -4  632.44   27.20
   3   1   4  635.14   27.70
   3   1   4  644.24   27.10
  -3   1  -4  620.74   24.20
   4  -1   4    3.90    6.90
  -4  -1  -4   10.60   11.50
   4  -1   4   -8.90   11.10
   4  -1   4   11.80   10.50
   4  -1   4    0.60    9.70
   4  -1   4    8.60   10.30
  -4  -1  -4    6.20    9.30
  -4  -1  -4    8.50   12.40
  -4   1  -4   12.10    9.50
   4   1   4   11.90    6.50
  -4   1  -4    4.90   10.00
  -4   1  -4   10.20   11.20
   4   1   4   12.00   11.20
   4   1   4   10.30    9.00
   4   1   4    2.20   10.60
  -5  -1  -4  191.28   21.40
   5  -1   4  190.68   23.60
   5  -1   4  217.18   22.20
  -5  -1  -4  217.78   23.60
  -5  -1  -4  183.68   23.30
   5  -1   4  219.08   22.50
   5  -1   4  189.18   14.30
   5   1   4  197.98   13.10
   5   1   4  179.78   23.00
  -5   1  -4  192.78   24.60
   5   1   4  183.18   22.70
   5   1   4  192.18   23.70
  -5   1  -4  225.78   22.00
  -6  -1  -4  455.35   32.30
  -6  -1  -4  527.95   31.90
   6  -1   4  546.65   35.60
   6  -1   4  524.75   19.60
  -6  -1  -4  485.25   30.50
   6  -1   4  450.05   32.50
   6  -1   4  567.54   33.10
  -6   1  -4  523.15   34.80
  -6   1  -4  502.95   30.30
   6   1   4  484.85   34.40
   6   1   4  523.25   33.40
  -6   1  -4  440.36   29.30
   6   1   4  409.26   35.10
  -7  -1  -4   81.59   18.90
  -7  -1  -4   64.59   17.20
   7  -1   4   75.79   18.90
  -7  -1  -4   81.89   21.60
  -7   1  -4   94.19   19.00
   7   1   4   92.09   22.70
  -7   1  -4  107.69   25.70
  -7   1  -4   85.69   19.00
  -9  -2   4   77.89   17.00
  -9  -2   4  119.39   14.30
  -9  -2   4  111.89   19.20
   9  -2  -4  135.79   23.50
  -9  -2   4   96.49   10.20
  -9   2   4   93.99   15.00
  -9   2   4   89.69   25.40
  -9   2   4   79.19   17.70
   9   2  -4   98.99   16.50
  -9   2   4  112.09   18.60
  -8  -2   4  426.16   17.10
  -8  -2   4  445.46   29.10
  -8  -2   4  430.26   28.60
  -8  -2   4  413.36   23.50
  -8   2   4  411.76   30.80
   8   2  -4  431.06   18.90
  -8   2   4  417.76   29.40
   8   2  -4  436.46   27.50
  -8   2   4  426.86   24.00
  -7  -2   4    6.10   13.70
  -7  -2   4   26.70    4.90
   7  -2  -4   25.80   11.20
   7  -2  -4   31.70    7.40
  -7  -2   4   26.10    8.00
  -7  -2   4   10.70    7.50
  -7  -2   4   21.90   11.60
   7  -2  -4   25.00    9.70
  -7   2   4   27.20   10.60
  -7   2   4   34.20   14.10
  -7   2   4   33.50   13.90
   7   2  -4   30.70    7.80
   7   2  -4    8.70   12.60
   6  -2  -4  116.29   15.90
   6  -2  -4  117.59   13.50
  -6  -2   4   90.29   13.20
  -6  -2   4   94.69   12.40
  -6  -2   4   97.49    8.70
   6  -2  -4  113.69   11.50
  -6  -2   4  109.99    9.70
   6   2  -4  133.19   14.80
  -6   2   4  108.89   13.90
   6   2  -4  103.89    9.40
  -6   2   4  118.99   15.10
  -6   2   4  119.19   12.00
  -5  -2   4  558.54   23.40
   5  -2  -4  625.14   26.60
  -5  -2   4  560.24   16.80
   5  -2  -4  577.94   20.90
   5  -2  -4  595.44   19.50
  -5  -2   4  549.65   14.70
  -5  -2   4  577.74   23.50
   5   2  -4  569.54   14.70
  -5   2   4  599.94   21.30
  -5   2   4  610.34   26.50
   5   2  -4  577.54   23.70
  -5   2   4  606.14   19.40
  -5   2   4  599.44   20.80
  -4  -2   4  102.09   10.10
   4  -2  -4   87.69   11.00
  -4  -2   4  102.59    9.10
   4  -2  -4  104.49   11.10
  -4  -2   4  105.89    8.60
   4  -2  -4  111.99   14.80
  -4  -2   4  147.29   13.50
  -4   2   4  111.19   11.00
  -4   2   4   89.09   10.80
  -4   2   4   83.59   10.10
  -4   2   4   90.69   11.50
   2  -2  -4   12.80    4.80
  -2  -2   4    8.50    3.70
   2  -2  -4    7.60    6.40
   2  -2  -4    7.10    3.80
  -2  -2   4   10.60    6.40
  -2  -2   4   11.40    5.80
  -2  -2   4   12.30    4.40
   2   2  -4   16.00    6.30
  -2   2   4    5.60    6.10
  -2   2   4   -4.60    5.30
  -2   2   4    4.50    3.70
  -2   2   4    5.20    7.30
   1  -2  -4 3492.35   67.49
  -1  -2   4 3534.15   61.99
  -1  -2   4 3500.95   63.39
   1  -2  -4 3491.05   66.39
  -1  -2   4 3557.44   66.49
  -1  -2   4 3543.45   67.49
   1  -2  -4 3565.04   62.19
  -1  -2   4 3502.35   67.79
  -1   2   4 3383.26   67.89
   1   2  -4 3537.55   67.69
  -1   2   4 3463.05   62.09
  -1   2   4 3504.45   69.39
   1   2  -4 3520.15   66.39
  -1   2   4 3508.35   67.19
   1   2  -4 3541.05   61.99
   0  -2   4 1318.57   32.80
   0  -2  -4 1310.47   32.10
   0  -2   4 1326.67   27.90
   0  -2  -4 1349.86   27.90
   0  -2   4 1332.47   36.30
   0  -2  -4 1348.77   33.00
   0  -2   4 1308.77   31.60
   0  -2  -4 1328.07   31.20
   0   2   4 1355.46   34.70
   0   2  -4 1305.97   32.50
   0   2   4 1355.86   31.40
   0   2  -4 1311.27   32.70
   0   2   4 1341.87   32.90
   0   2  -4 1295.47   27.30
   0   2  -4 1365.76   28.10
   0   2   4 1377.36   32.70
   1  -2   4  150.28   13.70
   1  -2   4  145.59   11.00
   1  -2   4  147.59   16.50
  -1  -2  -4  164.28   15.10
  -1  -2  -4  153.98   11.60
  -1  -2  -4  152.38   13.70
   1  -2   4  149.09   14.10
   1  -2   4  124.99   12.60
   1   2   4  138.19   14.00
  -1   2  -4  146.49   10.30
  -1   2  -4  149.88   13.70
  -1   2  -4  154.18   11.20
   1   2   4  134.39   14.10
   1   2   4  148.49   15.10
   1   2   4  136.99   11.70
  -1   2  -4  146.19   14.00
   2  -2   4 1168.68   34.90
  -2  -2  -4 1162.78   33.20
  -2  -2  -4 1170.48   33.30
  -2  -2  -4 1123.39   35.30
   2  -2   4 1176.88   30.20
   2  -2   4 1205.28   36.70
  -2  -2  -4 1129.39   28.50
   2  -2   4 1159.98   29.90
   2  -2   4 1196.88   33.50
   2   2   4 1210.08   35.70
   2   2   4 1196.38   35.40
   2   2   4 1226.98   29.20
   2   2   4 1203.38   33.40
  -2   2  -4 1192.28   33.20
  -2   2  -4 1188.08   30.10
  -2   2  -4 1205.28   29.90
  -2   2  -4 1199.78   35.50
  -3  -2  -4  384.26   21.30
   3  -2   4  391.36   17.70
   3  -2   4  415.06   21.40
  -3  -2  -4  477.55   29.60
  -3  -2  -4  358.56   21.90
   3  -2   4  396.66   24.00
   3  -2   4  378.96   19.30
   3   2   4  374.06   22.80
   3   2   4  384.96   21.70
   3   2   4  401.06   16.40
  -3   2  -4  386.46   21.00
  -3   2  -4  383.46   19.30
  -3   2  -4  403.76   23.40
   3   2   4  385.86   22.10
   4  -2   4  571.24   26.30
   4  -2   4  569.64   25.50
   4  -2   4  563.94   21.10
  -4  -2  -4  556.64   29.70
  -4  -2  -4  580.34   28.20
  -4  -2  -4  548.55   26.80
   4  -2   4  573.44   29.90
  -4   2  -4  563.14   28.80
  -4   2  -4  525.65   26.10
   4   2   4  574.84   27.80
   4   2   4  573.24   18.80
  -4   2  -4  550.94   25.30
   4   2   4  586.74   41.60
   5  -2   4  415.36   19.40
   5  -2   4  429.36   28.70
  -5  -2  -4  437.46   26.70
   5  -2   4  460.05   27.10
   5  -2   4  441.06   26.40
  -5  -2  -4  425.66   30.30
  -5  -2  -4  430.26   28.20
  -5   2  -4  433.76   26.00
  -5   2  -4  444.26   25.70
   5   2   4  409.76   27.90
  -5   2  -4  436.86   28.50
   5   2   4  403.36   15.90
   5   2   4  392.56   27.60
   6  -2   4  115.99   11.70
  -6  -2  -4  128.89   19.00
  -6  -2  -4  162.98   22.20
   6  -2   4  108.79   20.40
   6  -2   4  124.59   19.20
  -6  -2  -4  138.89   20.30
   6  -2   4  150.78   19.90
   6  -2   4  106.39   17.90
   6   2   4  157.88   21.70
  -6   2  -4  200.48   30.50
  -6   2  -4  121.09   18.20
  -6   2  -4  142.89   19.40
   6   2   4  177.78   35.00
  -7  -2  -4   15.70   16.50
  -7  -2  -4   14.90   26.00
  -7  -2  -4   30.90   15.60
   7  -2   4   14.30   21.30
  -7   2  -4    7.00   16.30
   7   2   4   14.90   23.70
  -7   2  -4    8.50   13.80
   7   2   4   -4.90   11.30
  -7   2  -4    3.50   18.30
  -7   2  -4   19.90   15.60
  -9  -3   4   99.49   17.50
   9  -3  -4   81.89   16.80
  -9  -3   4  108.99   13.50
   9  -3  -4  101.59   15.30
  -9  -3   4  110.49   12.10
  -9  -3   4   67.59   17.10
  -9   3   4   63.99   17.70
  -9   3   4   79.79   15.70
  -9   3   4   92.79   19.00
  -9   3   4   84.79   16.10
  -8  -3   4  200.28   25.00
  -8  -3   4  193.78   15.10
  -8  -3   4  196.08   15.10
  -8  -3   4  136.79   25.80
   8  -3  -4  232.18   25.10
  -8   3   4  199.88   25.40
  -8   3   4  184.78   26.10
  -8   3   4  189.98   19.90
   8   3  -4  227.98   21.60
   8   3  -4  189.48   13.40
  -8   3   4  246.28   23.00
  -7  -3   4  176.48   20.10
  -7  -3   4  171.98    7.90
  -7  -3   4  174.28   12.60
   7  -3  -4  154.48   17.60
  -7  -3   4  173.08   22.30
   7  -3  -4  186.48   23.20
   7  -3  -4  180.28   13.90
   7   3  -4  163.98   11.30
   7   3  -4  157.68   19.30
  -7   3   4  198.48   24.30
  -7   3   4  167.48   18.50
  -7   3   4  213.08   19.50
  -7   3   4  174.78   22.60
  -6  -3   4  160.78    9.50
  -6  -3   4  124.39   14.20
  -6  -3   4  161.28    9.70
  -6  -3   4  165.88   17.10
   6  -3  -4  173.38   20.00
   6  -3  -4  164.48   19.10
   6  -3  -4  151.38   13.50
   6   3  -4  168.98    8.90
   6   3  -4  157.98   17.60
  -6   3   4  200.98   14.60
  -6   3   4  189.78   21.20
  -6   3   4  179.98   16.50
  -6   3   4  176.08   16.40
   5  -3  -4  636.54   20.90
   5  -3  -4  624.04   27.00
  -5  -3   4  622.24   24.10
  -5  -3   4  651.53   23.90
  -5  -3   4  593.64   24.30
  -5  -3   4  644.74   19.30
   5  -3  -4  643.74   23.30
  -5   3   4  631.14   23.30
  -5   3   4  605.14   20.60
  -5   3   4  627.64   22.10
  -5   3   4  604.94   27.30
  -4  -3   4  514.05   16.60
   4  -3  -4  494.45   22.90
  -4  -3   4  534.85   20.00
  -4  -3   4  514.45   16.30
   4  -3  -4  516.55   19.80
  -4  -3   4  489.85   17.20
  -4  -3   4  517.15   19.30
   4  -3  -4  518.95   18.50
  -4   3   4  491.85   17.50
  -4   3   4  488.25   19.30
  -4   3   4  516.15   23.30
  -4   3   4  504.45   18.50
  -3  -3   4   99.49   11.80
  -3  -3   4  107.49   10.30
  -3  -3   4  108.29    9.00
   3  -3  -4  114.89   12.00
   3  -3  -4  105.69    6.30
   3  -3  -4  111.09   12.10
  -3  -3   4  119.99   10.10
  -3  -3   4  114.29   11.60
  -3   3   4  111.49    9.30
  -3   3   4  124.49   14.60
  -3   3   4  122.89   12.50
  -3   3   4  122.79   12.20
  -2  -3   4 2391.06   48.50
   2  -3  -4 2348.97   44.80
   2  -3  -4 2342.97   49.20
  -2  -3   4 2299.67   44.50
   2  -3  -4 2405.26   48.60
  -2  -3   4 2301.07   48.20
  -2  -3   4 2432.46   46.90
   2  -3  -4 2308.47   50.59
   2   3  -4 2400.36   48.60
  -2   3   4 2387.26   52.69
  -2   3   4 2339.17   49.10
  -2   3   4 2396.86   50.89
   2   3  -4 2405.56   45.00
  -2   3   4 2150.88   50.59
   2   3  -4 2476.15   44.30
  -1  -3   4 3233.08   63.29
   1  -3  -4 3214.28   62.29
  -1  -3   4 3228.58   63.99
   1  -3  -4 3202.78   63.39
  -1  -3   4 3204.58   58.79
  -1  -3   4 3214.48   57.39
  -1  -3   4 3273.57   61.89
   1  -3  -4 3224.08   59.09
   1   3  -4 3180.08   63.89
   1   3  -4 3267.27   58.99
  -1   3   4 3224.78   59.09
  -1   3   4 3278.77   66.19
   1   3  -4 3189.48   61.79
  -1   3   4 3215.28   64.69
  -1   3   4 3248.88   63.49
   0  -3   4   18.80    4.20
   0  -3  -4   20.00    5.60
   0  -3   4   17.50   10.90
   0  -3  -4   14.10    6.40
   0  -3   4   17.50    8.10
   0  -3  -4   17.90    8.00
   0  -3  -4   15.10    8.30
   0   3   4   15.50   11.30
   0   3  -4   18.30    5.40
   0   3  -4   22.10    7.60
   0   3   4   24.60    7.10
   0   3  -4   17.70    8.00
   0   3  -4   21.30    4.60
   0   3   4   15.80    8.50
  -1  -3  -4 1775.22   38.30
  -1  -3  -4 1752.22   42.40
   1  -3   4 1731.73   36.00
   1  -3   4 1762.72   42.70
   1  -3   4 1795.02   42.40
  -1  -3  -4 1714.53   41.80
   1  -3   4 1803.52   45.10
  -1  -3  -4 1752.62   38.80
  -1   3  -4 1756.12   42.90
  -1   3  -4 1786.42   42.20
  -1   3  -4 1766.02   37.90
   1   3   4 1754.42   42.10
  -1   3  -4 1788.22   36.20
   1   3   4 1782.42   39.00
   1   3   4 1782.32   44.30
   2  -3   4  223.58   19.40
  -2  -3  -4  221.98   16.30
   2  -3   4  280.27   21.90
  -2  -3  -4  215.98   12.70
  -2  -3  -4  217.38   17.80
   2  -3   4  211.78   13.30
   2  -3   4  220.38   16.80
  -2   3  -4  209.08   14.20
   2   3   4  202.38   17.60
   2   3   4  235.58   17.50
   2   3   4  229.08   13.20
  -2   3  -4  227.58   13.60
  -2   3  -4  201.78   16.10
  -2   3  -4  278.87   22.00
   2   3   4  216.18   17.30
  -3  -3  -4  367.96   23.30
   3  -3   4  349.17   20.70
  -3  -3  -4  340.27   15.40
  -3  -3  -4  380.46   21.30
  -3  -3  -4  357.46   21.70
   3  -3   4  347.97   22.30
   3  -3   4  361.06   18.20
   3  -3   4  357.86   25.70
  -3   3  -4  350.36   20.60
  -3   3  -4  353.56   19.10
   3   3   4  350.26   22.20
   3   3   4  334.17   21.80
  -3   3  -4  324.77   21.80
   3   3   4  340.07   22.00
  -3   3  -4  358.66   18.30
   3   3   4  343.57   15.20
   4  -3   4   79.29   14.30
  -4  -3  -4   96.39   16.10
   4  -3   4  110.49   11.90
  -4  -3  -4   64.29   18.60
   4  -3   4   95.39   19.60
   4  -3   4   71.29   12.80
   4  -3   4   66.39   14.50
  -4  -3  -4   72.59   14.90
  -4   3  -4   86.29   17.50
  -4   3  -4   93.09   13.30
   4   3   4   60.49   12.30
   4   3   4  126.59   30.80
  -4   3  -4   56.39   11.00
   4   3   4   62.39    7.90
  -4   3  -4   84.89   14.30
   4   3   4   72.09   14.90
   5  -3   4  346.77   34.10
  -5  -3  -4  272.77   26.60
   5  -3   4  266.57   17.80
   5  -3   4  233.58   22.70
  -5  -3  -4  241.28   24.10
  -5  -3  -4  280.27   26.50
  -5   3  -4  254.17   25.90
  -5   3  -4  256.47   21.70
   5   3   4  257.17   24.50
   5   3   4  249.08   25.20
  -5   3  -4  264.57   23.80
  -5   3  -4  262.87   22.30
   5   3   4  255.67   12.80
   6  -3   4  168.28   30.70
  -6  -3  -4  148.09   21.20
   6  -3   4  152.78   15.70
  -6  -3  -4  112.39   18.90
  -6  -3  -4  117.49   20.30
   6  -3   4  118.79   17.20
   6  -3   4   93.49   30.20
   6   3   4  118.79   22.00
  -6   3  -4  104.89   16.40
   6   3   4  142.39   31.70
  -6   3  -4  100.89   15.60
  -6   3  -4  131.09   22.30
  -6   3  -4  112.79   18.00
   9  -4  -4  156.78   19.70
  -9  -4   4  134.39   20.30
  -9  -4   4   96.69   18.10
  -9  -4   4  132.79   13.90
  -9   4   4  161.38   21.40
  -9   4   4  157.78   33.90
  -9   4   4  143.39   19.10
  -9   4   4   85.09   17.50
  -8  -4   4  142.79   13.80
   8  -4  -4  125.99   16.30
   8  -4  -4  117.79   18.70
  -8  -4   4  108.49   15.50
  -8  -4   4  123.39   17.70
  -8   4   4   69.29   14.40
   8   4  -4  125.59   15.70
  -8   4   4  140.19   20.60
   8   4  -4  125.79   11.30
  -8   4   4  144.79   18.80
  -8   4   4  118.49   18.20
   7  -4  -4  759.12   30.60
  -7  -4   4  811.92   31.40
  -7  -4   4  780.22   33.00
  -7  -4   4  768.62   17.00
   7  -4  -4  771.62   25.10
  -7   4   4  797.92   30.80
  -7   4   4  833.72   35.00
   7   4  -4  761.12   19.90
  -7   4   4  824.42   32.00
   7   4  -4  791.62   31.00
  -7   4   4  781.02   36.80
  -6  -4   4  810.32   30.30
  -6  -4   4  785.52   27.50
  -6  -4   4  787.92   28.40
   6  -4  -4  749.82   28.20
   6  -4  -4  786.42   25.00
  -6  -4   4  830.42   19.80
   6  -4  -4  748.03   32.70
  -6   4   4  735.53   27.30
  -6   4   4  781.42   29.20
  -6   4   4  739.13   25.20
  -6   4   4  750.02   33.50
   5  -4  -4 2292.67   53.79
  -5  -4   4 2329.97   52.19
  -5  -4   4 2341.97   51.09
   5  -4  -4 2258.17   49.80
  -5  -4   4 2333.37   48.90
  -5  -4   4 2309.67   45.90
   5  -4  -4 2267.67   57.69
  -5  -4   4 2336.17   52.59
  -5   4   4 2253.97   53.59
  -5   4   4 2299.67   58.19
  -5   4   4 2226.18   49.70
  -5   4   4 2254.67   50.69
  -4  -4   4  493.05   16.40
  -4  -4   4  472.05   17.60
   4  -4  -4  513.85   19.20
  -4  -4   4  503.45   19.00
  -4  -4   4  480.55   18.60
  -4  -4   4  501.35   17.60
   4  -4  -4  498.15   20.90
   4  -4  -4  494.85   23.20
  -4   4   4  472.75   20.40
  -4   4   4  484.15   19.00
  -4   4   4  481.45   17.90
  -4   4   4  493.05   23.60
   3  -4  -4 2800.52   52.39
   3  -4  -4 2852.01   58.49
  -3  -4   4 2854.51   57.59
  -3  -4   4 2840.12   55.59
   3  -4  -4 2813.82   55.99
  -3  -4   4 2862.01   55.69
  -3  -4   4 2922.51   58.49
   3  -4  -4 2832.62   60.79
  -3  -4   4 2853.51   56.49
  -3   4   4 2826.62   62.89
  -3   4   4 2839.02   55.79
  -3   4   4 2857.41   60.79
  -3   4   4 2893.01   58.69
  -2  -4   4  125.29    8.00
   2  -4  -4  118.49   12.50
  -2  -4   4  125.09    9.90
   2  -4  -4  109.99    9.60
   2  -4  -4  134.39    9.60
  -2  -4   4  123.59    9.10
   2  -4  -4  118.09   13.40
  -2  -4   4  125.99   12.10
   2   4  -4  113.09    9.70
   2   4  -4  125.89   11.90
  -2   4   4  117.09   13.30
  -2   4   4  130.59   14.00
   2   4  -4  124.79    7.50
  -2   4   4  128.49    9.50
   1  -4  -4 1840.92   37.40
  -1  -4   4 1861.81   37.30
  -1  -4   4 1857.71   41.90
  -1  -4   4 1830.42   32.30
  -1  -4   4 1804.72   38.90
   1  -4  -4 1862.61   40.00
   1  -4  -4 1861.61   41.00
  -1   4   4 1805.12   37.20
   1   4  -4 1837.12   41.60
   1   4  -4 1887.11   39.30
  -1   4   4 1816.92   43.70
  -1   4   4 1820.12   40.90
  -1   4   4 1777.02   42.20
   1   4  -4 1853.01   37.40
   0  -4  -4  579.94   20.40
   0  -4   4  604.74   21.30
   0  -4   4  588.24   21.30
   0  -4  -4  575.64   19.50
   0  -4  -4  582.64   22.70
   0  -4   4  558.94   12.30
   0  -4  -4  573.74   20.60
   0   4  -4  580.74   17.20
   0   4  -4  542.05   20.80
   0   4  -4  576.14   20.30
   0   4   4  553.94   21.70
   0   4   4  570.74   19.60
  -1  -4  -4  978.40   30.20
  -1  -4  -4  928.11   28.50
   1  -4   4  939.21   23.30
   1  -4   4  937.01   28.90
   1  -4   4  932.61   28.80
  -1  -4  -4  969.10   26.00
   1  -4   4  992.90   32.00
  -1  -4  -4  944.11   25.70
  -1   4  -4  947.81   24.90
   1   4   4  964.80   26.00
   1   4   4  946.51   31.00
   1   4   4  993.00   29.80
  -1   4  -4  952.80   28.60
  -1   4  -4  985.70   29.60
  -1   4  -4  950.30   21.80
   2  -4   4   45.10   10.10
   2  -4   4   54.59   11.00
   2  -4   4   34.90    9.40
  -2  -4  -4   45.00    7.40
  -2  -4  -4   55.09   11.70
  -2  -4  -4   43.10    8.40
   2  -4   4   62.99    7.70
  -2  -4  -4   41.20   10.20
   2   4   4   45.80    7.70
  -2   4  -4   55.79    7.50
  -2   4  -4   51.79   14.00
  -2   4  -4   48.70   10.80
   2   4   4   41.30    9.50
   2   4   4   38.10   10.00
  -2   4  -4   58.09    9.50
   2   4   4   27.30   10.30
  -3  -4  -4  438.16   24.50
   3  -4   4  421.56   22.70
   3  -4   4  463.45   19.30
  -3  -4  -4  454.55   22.00
  -3  -4  -4  435.86   17.00
   3  -4   4  423.86   24.70
   3  -4   4  442.66   25.70
  -3  -4  -4  458.05   23.90
  -3   4  -4  459.05   23.00
  -3   4  -4  464.95   21.40
   3   4   4  436.16   35.60
   3   4   4  427.86   17.10
  -3   4  -4  450.05   25.30
   3   4   4  479.55   24.20
  -3   4  -4  471.25   19.70
   3   4   4  438.86   25.00
  -4  -4  -4  402.76   31.70
  -4  -4  -4  442.36   25.60
   4  -4   4  456.25   24.90
   4  -4   4  431.56   27.40
  -4   4  -4  469.75   25.30
   4   4   4  445.46   27.10
   4   4   4  357.76   24.30
  -4   4  -4  443.96   22.00
  -4   4  -4  463.65   23.40
  -4   4  -4  430.86   27.70
   4   4   4  411.96   25.30
   4   4   4  447.96   16.60
   5  -4   4  136.39   25.30
  -5  -4  -4   70.69   14.60
   5  -4   4   93.79   12.30
   5  -4   4   82.59   14.00
  -5  -4  -4   82.59   17.30
  -5   4  -4  126.79   21.10
  -5   4  -4   60.89   13.00
  -5   4  -4   91.99   14.60
   5   4   4  102.59   10.20
   5   4   4  116.79   18.90
   5   4   4   62.79   12.90
   6  -4   4   84.19   25.40
   6  -4   4   71.39   11.60
  -6  -4  -4   75.99   18.80
  -6  -4  -4   58.19   15.40
   6  -4   4   52.99   14.60
   6  -4   4   40.50   14.00
  -6   4  -4   87.39   16.20
  -6   4  -4   88.19   23.70
  -6   4  -4   65.49   15.00
  -6   4  -4   84.89   17.80
   6   4   4   69.59   17.60
   6   4   4   78.49   18.90
  -9  -5   4  128.59   15.20
   9  -5  -4  130.89   21.70
  -9  -5   4  126.89   18.90
  -9  -5   4  114.59   19.30
  -9   5   4   92.49   19.30
  -9   5   4  123.79   33.50
  -9   5   4   90.69   25.70
  -9   5   4  110.29   19.30
   8  -5  -4  110.09   15.20
  -8  -5   4  113.99   16.80
  -8  -5   4  179.58   20.00
  -8  -5   4  122.69   15.80
   8  -5  -4  156.98   23.40
  -8   5   4  120.39   18.70
  -8   5   4  101.79   18.20
  -8   5   4  130.29   19.40
  -8   5   4  155.68   20.00
   8   5  -4  139.09   17.60
   7  -5  -4  195.58   16.00
  -7  -5   4  222.88   22.40
  -7  -5   4  236.78   20.10
  -7  -5   4  234.88   21.00
  -7  -5   4  225.18    8.40
  -7   5   4  227.78   21.40
  -7   5   4  208.48   21.20
  -7   5   4  212.68   25.30
  -6  -5   4  483.05   18.50
  -6  -5   4  514.75   22.10
  -6  -5   4  484.25   22.90
  -6  -5   4  520.95   24.90
   6  -5  -4  403.26   20.10
   6  -5  -4  410.96   22.80
  -6   5   4  437.26   27.10
  -6   5   4  419.06   21.20
  -6   5   4  513.95   28.00
   5  -5  -4   19.00   19.20
  -5  -5   4   23.30    7.30
   5  -5  -4   31.00   13.80
  -5  -5   4   36.80    9.40
  -5  -5   4   32.40    8.10
   5  -5  -4   17.00    7.70
  -5  -5   4   27.00    6.10
  -5  -5   4   27.30    8.50
  -5   5   4   22.50    8.10
  -5   5   4   20.20   11.60
  -5   5   4   25.10    9.20
  -5   5   4   37.50   10.10
   4  -5  -4  342.77   21.30
   4  -5  -4  345.07   10.00
  -4  -5   4  358.86   16.80
  -4  -5   4  361.26   16.30
   4  -5  -4  346.57   18.80
  -4  -5   4  354.16   16.30
  -4  -5   4  368.36   16.20
  -4  -5   4  364.66   14.60
   4  -5  -4  358.96   17.40
  -4   5   4  329.47   16.40
  -4   5   4  339.97   17.60
  -4   5   4  342.47   18.70
  -4   5   4  370.66   21.80
   3  -5  -4  379.06   17.70
  -3  -5   4  399.96   15.50
  -3  -5   4  430.66   16.30
  -3  -5   4  377.06   14.30
   3  -5  -4  358.66   18.70
  -3  -5   4  406.96   17.40
   3  -5  -4  400.56   16.20
  -3   5   4  383.66   15.70
  -3   5   4  385.56   20.60
  -3   5   4  384.16   19.40
  -3   5   4  396.76   18.00
  -2  -5   4 1118.29   26.20
   2  -5  -4 1145.69   30.20
  -2  -5   4 1124.19   30.30
   2  -5  -4 1155.48   32.90
  -2  -5   4 1133.19   23.30
  -2  -5   4 1154.18   27.30
   2  -5  -4 1096.19   27.20
   2   5  -4 1074.39   30.50
  -2   5   4 1127.59   30.30
  -2   5   4 1121.19   32.90
   2   5  -4 1133.29   27.40
  -2   5   4 1149.08   32.40
  -2   5   4 1145.69   27.30
   1  -5  -4  250.27   12.80
  -1  -5   4  237.18   15.20
  -1  -5   4  264.37   12.60
  -1  -5   4  242.08   12.60
   1  -5  -4  245.98   14.80
  -1   5   4  315.77   21.90
   1   5  -4  236.48   15.30
   1   5  -4  234.38   12.40
  -1   5   4  257.97   15.10
   1   5  -4  241.48   12.40
  -1   5   4  235.88   12.40
  -1   5   4  234.08   15.30
  -1   5   4  231.98   17.10
   0  -5  -4 2178.08   45.20
   0  -5  -4 2126.79   47.90
   0  -5   4 2180.28   45.10
   0  -5  -4 2154.08   46.70
   0  -5  -4 2177.68   49.90
   0  -5   4 2150.78   49.10
   0  -5   4 2115.09   47.60
   0  -5   4 2230.58   50.49
   0   5  -4 2153.18   44.90
   0   5  -4 2158.68   47.90
   0   5  -4 2174.58   49.10
   0   5   4 2096.59   51.09
   0   5   4 2095.49   44.90
   0   5   4 2138.79   46.70
   0   5   4 2070.29   49.10
  -1  -5  -4  162.68   15.40
   1  -5   4  138.89   14.00
   1  -5   4  151.58   17.70
   1  -5   4  139.39   14.80
  -1  -5  -4  134.89   12.60
  -1  -5  -4  136.89   14.70
  -1  -5  -4  131.09   12.90
   1   5   4  144.19   16.90
  -1   5  -4  133.89   14.30
   1   5   4  128.89   13.50
  -1   5  -4  128.19   12.30
  -1   5  -4  159.18    8.20
   1   5   4  125.89   12.50
  -1   5  -4  130.19   14.30
   2  -5   4   21.90    9.60
   2  -5   4   71.19   21.10
  -2  -5  -4   24.40    9.10
   2  -5   4   40.00    9.50
  -2  -5  -4   24.80    6.90
  -2  -5  -4   24.30   11.40
  -2  -5  -4   25.70    8.60
   2   5   4   27.60   10.50
   2   5   4   19.30    7.10
   2   5   4   28.40   10.50
  -2   5  -4   27.40    7.60
  -2   5  -4   36.00   11.50
  -2   5  -4   29.50    9.80
  -3  -5  -4  362.96   16.20
  -3  -5  -4  377.76   22.00
   3  -5   4  352.76   22.10
   3  -5   4  381.96   26.30
  -3  -5  -4  374.66   21.20
  -3  -5  -4  370.46   24.80
   3  -5   4  390.36   23.70
   3   5   4  374.16   23.00
   3   5   4  345.07   22.70
  -3   5  -4  334.57   17.40
  -3   5  -4  376.56   24.70
  -3   5  -4  393.46   25.70
  -3   5  -4  386.16   20.50
   3   5   4  353.56   16.20
  -4  -5  -4  211.48   20.60
  -4  -5  -4  207.78   23.60
  -4  -5  -4  193.68   13.90
   4  -5   4  221.58   25.90
  -4  -5  -4  241.28   22.60
   4  -5   4  206.48   23.20
  -4   5  -4  219.68   18.20
  -4   5  -4  225.58   20.20
  -4   5  -4  300.57   30.90
  -4   5  -4  215.68   21.00
   4   5   4  151.88   18.90
   4   5   4  201.78   13.20
   4   5   4  219.28   21.10
  -5  -5  -4   60.49   16.00
   5  -5   4   64.49   13.50
   5  -5   4  121.79   24.40
  -5  -5  -4   91.69   15.10
  -5  -5  -4   80.49   16.50
  -5   5  -4  122.79   25.10
  -5   5  -4   89.69   15.50
  -5   5  -4   68.29   13.20
   5   5   4   76.69    7.90
   5   5   4   71.69   16.90
   5   5   4   75.69   14.00
   6  -5   4    7.10   12.10
   6  -5   4    7.60   10.00
  -6  -5  -4    8.90   14.40
  -6  -5  -4    6.00   14.30
   6  -5   4   -0.80   10.80
  -6  -5  -4  -12.50   14.80
   6  -5   4    9.80   16.00
   6   5   4   -1.30   12.50
  -6   5  -4   -0.70   14.70
  -6   5  -4    1.60   11.10
   6   5   4    0.70   13.90
  -6   5  -4   -3.00   12.30
   6   5   4  -16.30    6.60
  -6   5  -4   -5.70   17.10
   8  -6  -4   17.80   13.60
  -8  -6   4   11.40   11.30
  -8  -6   4    4.60   10.40
   8  -6  -4   -5.00    4.40
   8  -6  -4    7.20   11.20
  -8  -6   4   12.50   12.90
  -8   6   4   18.10   15.30
  -8   6   4    3.70   11.90
  -8   6   4   18.70   12.10
  -8   6   4   -0.90   12.40
  -7  -6   4  446.66   12.30
  -7  -6   4  454.75   22.90
  -7  -6   4  439.96   24.80
   7  -6  -4  397.16   21.30
  -7  -6   4  435.76   26.40
  -7   6   4  380.46   25.90
  -7   6   4  393.16   24.70
  -7   6   4  407.06   30.20
  -6  -6   4  191.78   17.80
   6  -6  -4  188.68   17.00
   6  -6  -4  174.28   19.90
  -6  -6   4  196.08   15.80
  -6  -6   4  183.28   11.20
  -6  -6   4  167.98   19.00
  -6   6   4  152.18   19.60
  -6   6   4  167.58   22.80
  -6   6   4  188.18   18.10
   5  -6  -4  439.56   21.00
   5  -6  -4  438.46   11.40
  -5  -6   4  461.85   16.70
  -5  -6   4  481.15   19.10
   5  -6  -4  452.95   23.20
  -5  -6   4  453.15   20.30
  -5  -6   4  426.16   20.90
   5  -6  -4  441.26   26.20
  -5  -6   4  500.05   21.50
  -5   6   4  464.45   22.00
  -5   6   4  421.86   20.90
  -5   6   4  457.15   24.20
  -5   6   4  454.65   26.60
  -4  -6   4   38.80    9.20
   4  -6  -4   40.00   11.00
  -4  -6   4   32.60    7.70
  -4  -6   4   37.50    7.30
   4  -6  -4   26.00    8.30
   4  -6  -4   20.30    9.90
  -4  -6   4   32.50    8.60
   4  -6  -4   32.90    5.40
  -4  -6   4   27.90    6.80
  -4   6   4   19.00    8.20
  -4   6   4   41.70    9.70
  -4   6   4   30.80   10.00
  -4   6   4   48.80   11.40
   3  -6  -4 1446.26   37.20
  -3  -6   4 1477.15   32.10
   3  -6  -4 1458.95   40.20
   3  -6  -4 1465.85   35.60
  -3  -6   4 1506.15   28.70
  -3  -6   4 1457.75   37.30
  -3  -6   4 1461.15   35.00
  -3   6   4 1439.06   40.20
  -3   6   4 1446.76   35.20
  -3   6   4 1478.45   37.30
   3   6  -4 1502.35   35.40
  -3   6   4 1442.16   40.50
  -2  -6   4   26.00    6.90
  -2  -6   4   24.10    8.60
   2  -6  -4   21.70    7.40
  -2  -6   4   21.30    5.80
   2  -6  -4   25.40   11.00
   2  -6  -4   24.30    7.80
  -2  -6   4   20.00    4.10
  -2   6   4   20.40    6.90
  -2   6   4   13.40    7.50
  -2   6   4   21.00   10.60
   2   6  -4   22.70    7.00
  -2   6   4   25.00    8.10
  -2   6   4   21.80    8.80
   1  -6  -4  739.63   24.20
  -1  -6   4  782.92   25.80
   1  -6  -4  776.02   22.70
  -1  -6   4  772.72   22.30
  -1  -6   4  783.32   22.70
  -1   6   4  740.93   22.30
  -1   6   4  751.02   27.50
   1   6  -4  765.72   22.40
  -1   6   4  737.43   24.60
   1   6  -4  763.22   25.60
  -1   6   4  717.33   26.10
  -1   6   4  769.02   25.40
   1   6  -4  768.22   22.40
   0  -6   4  418.06   18.40
   0  -6  -4  423.36   17.60
   0  -6   4  424.36   17.40
   0  -6   4  429.36   20.20
   0  -6   4  405.06   20.70
   0  -6  -4  405.56   18.30
   0  -6  -4  393.06   21.70
   0   6   4  420.26   22.50
   0   6  -4  426.96   17.20
   0   6   4  430.26   18.80
   0   6   4  393.86   20.50
   0   6   4  406.16   17.40
   0   6  -4  428.46   18.90
   0   6  -4  431.56   19.70
   1  -6   4   25.50    8.70
  -1  -6  -4   27.80    8.90
   1  -6   4   17.80   10.00
  -1  -6  -4    9.00    8.00
  -1  -6  -4   24.20    7.60
  -1  -6  -4   17.10   10.40
   1  -6   4   21.70    8.80
   1  -6   4   12.90    9.30
   1   6   4    8.80    7.00
  -1   6  -4   19.00    7.90
   1   6   4   16.30    9.20
  -1   6  -4   23.20    3.90
  -1   6  -4   16.00    7.70
   1   6   4   21.00   10.70
  -1   6  -4   13.80    6.80
   1   6   4   -0.80    8.30
   2  -6   4  380.16   22.20
   2  -6   4  401.16   24.10
   2  -6   4  420.56   21.90
  -2  -6  -4  391.76   29.80
  -2  -6  -4  391.16   17.40
  -2  -6  -4  394.86   20.00
  -2  -6  -4  396.66   23.60
  -2   6  -4  359.86   22.10
  -2   6  -4  395.46   14.30
   2   6   4  401.36   17.80
  -2   6  -4  371.96   19.10
  -2   6  -4  402.16   21.70
   2   6   4  379.46   26.30
  -3  -6  -4   29.00    7.60
   3  -6   4   16.20   10.00
   3  -6   4   30.50   11.40
  -3  -6  -4   32.20   11.70
   3  -6   4   26.40   13.90
  -3  -6  -4   32.80   14.90
  -3  -6  -4   23.40   11.60
   3   6   4   20.20    8.10
   3   6   4   43.50   15.50
   3   6   4   25.80   10.20
  -3   6  -4   50.39   14.60
  -3   6  -4   26.20    8.30
  -3   6  -4   38.00   12.30
  -3   6  -4   23.30   14.80
   3   6   4   21.30   11.30
  -4  -6  -4  116.49   16.20
  -4  -6  -4  114.69   17.40
  -4  -6  -4  132.69   18.60
   4  -6   4  141.79   18.00
  -4  -6  -4  107.29   12.60
   4  -6   4  119.59   17.30
   4  -6   4   84.39   16.20
  -4   6  -4  102.69   14.10
   4   6   4  167.38   20.50
   4   6   4  111.49   12.30
  -4   6  -4   69.69   13.40
  -4   6  -4  117.89   13.00
  -4   6  -4  125.19   24.10
  -5  -6  -4   24.10   16.00
  -5  -6  -4   18.70   15.30
   5  -6   4   16.60   11.40
  -5  -6  -4   27.30   13.90
   5  -6   4   19.40   12.30
   5  -6   4   19.80   17.50
  -5   6  -4   32.40   29.90
  -5   6  -4   22.00   11.20
   5   6   4   21.10   10.80
   5   6   4    3.30   15.80
  -5   6  -4   15.20   13.90
   5   6   4   13.50    6.30
  -6  -6  -4   24.60   16.20
   6  -6   4   36.10   15.60
   6  -6   4   50.19   19.00
  -6  -6  -4   34.60   15.20
   6  -6   4   47.00   14.80
  -6  -6  -4   24.50   15.40
   6   6   4   31.90   14.60
  -6   6  -4   28.30   12.90
  -6   6  -4   49.99   18.30
  -6   6  -4   46.50   16.40
   6   6   4   47.20   18.10
  -6   6  -4   15.00   13.90
   8  -7  -4   18.00   14.10
  -8  -7   4   14.50   10.70
   8  -7  -4   20.30   16.00
  -8  -7   4   23.30   13.80
  -8  -7   4   20.80   13.70
   8  -7  -4    9.30    8.00
  -8   7   4   14.80   13.00
  -8   7   4   46.50   15.50
  -8   7   4   24.90   14.10
  -8   7   4    4.10   25.10
   7  -7  -4  177.78   22.40
  -7  -7   4  166.88    9.40
   7  -7  -4  182.28   18.10
  -7  -7   4  171.98   17.20
  -7  -7   4  139.39   16.80
   7  -7  -4  124.19   17.70
  -7  -7   4  176.28   20.10
  -7   7   4  103.29   16.50
  -7   7   4  173.58   18.50
  -7   7   4  183.68   22.10
   6  -7  -4  190.88   23.60
  -6  -7   4  168.48   18.90
   6  -7  -4  166.88   17.60
  -6  -7   4  176.88   20.30
  -6  -7   4  125.39   14.00
   6  -7  -4  162.38    6.90
  -6  -7   4  158.68   11.40
  -6   7   4  165.68   20.60
  -6   7   4  168.68   23.50
  -6   7   4  179.18   19.20
  -5  -7   4  162.48   16.90
  -5  -7   4  209.38   17.00
   5  -7  -4  180.48    9.20
   5  -7  -4  187.48   19.20
  -5  -7   4  170.28   13.10
  -5  -7   4  180.28   13.30
  -5  -7   4  187.78   17.50
   5  -7  -4  163.68   21.00
   5  -7  -4  203.18   22.10
  -5   7   4  154.58   18.60
  -5   7   4  185.88   21.80
  -5   7   4  191.38   22.20
  -5   7   4  197.28   18.70
  -4  -7   4  145.89   13.30
   4  -7  -4  166.18   14.00
   4  -7  -4  191.98   18.90
  -4  -7   4  159.58   14.90
  -4  -7   4  161.18   16.30
   4  -7  -4  173.48   19.10
  -4  -7   4  170.08   13.10
   4  -7  -4  150.68   15.60
   4  -7  -4  162.68   15.90
  -4   7   4  146.99   17.40
  -4   7   4  161.78   17.00
  -4   7   4  162.88   15.20
  -4   7   4  177.68   19.50
  -3  -7   4  221.38   10.00
   3  -7  -4  233.48   16.50
  -3  -7   4  233.98   15.30
   3  -7  -4  243.08   18.60
  -3  -7   4  227.88   12.50
  -3  -7   4  221.38   11.60
   3  -7  -4  231.98   15.70
  -3  -7   4  226.38   17.20
  -3   7   4  240.38   17.60
   3   7  -4  224.18    9.60
   3   7  -4  240.08   15.90
  -3   7   4  237.18   15.60
  -3   7   4  235.38   19.10
  -3   7   4  241.58   19.20
  -2  -7   4  568.24   20.30
   2  -7  -4  518.45   25.00
  -2  -7   4  568.14   22.80
  -2  -7   4  558.24   13.40
   2  -7  -4  548.95   21.90
  -2  -7   4  543.35   17.60
   2  -7  -4  561.04   20.60
  -2   7   4  512.65   20.00
   2   7  -4  567.04   24.00
  -2   7   4  528.75   22.10
   2   7  -4  548.75   20.20
  -2   7   4  515.65   23.60
  -2   7   4  575.94   23.50
  -2   7   4  552.34   25.30
   1  -7  -4  433.16   19.90
  -1  -7   4  441.86   19.50
  -1  -7   4  437.96   17.80
  -1  -7   4  419.76   20.80
  -1  -7   4  460.65   18.80
   1  -7  -4  430.46   18.40
  -1   7   4  433.96   22.50
   1   7  -4  461.75   17.80
  -1   7   4  451.05   20.10
  -1   7   4  433.56   19.70
   1   7  -4  437.56   18.10
   1   7  -4  437.76   20.80
  -1   7   4  421.16   18.20
  -1   7   4  426.16   22.00
   0  -7  -4    9.80    8.40
   0  -7   4   18.10    8.00
   0  -7  -4   -8.50    9.70
   0  -7   4   12.70    9.70
   0  -7   4    7.40    7.90
   0  -7  -4    7.70    7.40
   0  -7   4   13.70    8.40
   0   7   4    7.40    8.10
   0   7   4    6.30   13.40
   0   7  -4   18.60    8.30
   0   7   4    1.60   10.00
   0   7   4   19.40    7.10
   0   7  -4   14.30    9.20
   0   7   4   12.00    7.40
   0   7  -4   12.70    8.80
   1  -7   4  170.98   18.60
  -1  -7  -4  168.38   14.60
  -1  -7  -4  174.28   15.50
   1  -7   4  151.68   16.70
   1  -7   4  144.89   15.10
  -1  -7  -4  178.88   19.30
   1  -7   4  176.18   16.80
  -1   7  -4  180.08   16.70
   1   7   4  182.58   19.50
  -1   7  -4  175.28   15.00
   1   7   4  169.78   17.80
   1   7   4  169.38   15.10
  -1   7  -4  185.48   17.00
   2  -7   4  246.38   22.60
  -2  -7  -4  266.97   20.00
   2  -7   4  284.47   20.40
  -2  -7  -4  254.47   19.00
  -2  -7  -4  267.17   16.40
  -2  -7  -4  276.77   23.20
   2  -7   4  254.57   20.00
   2   7   4  253.87   20.70
   2   7   4  257.37   21.00
  -2   7  -4  275.97   21.50
  -2   7  -4  261.47   19.80
  -2   7  -4  264.87   11.80
   2   7   4  294.97   23.00
  -2   7  -4  280.67   18.30
   2   7   4  272.77   16.90
  -3  -7  -4  390.56   23.10
  -3  -7  -4  399.66   18.60
   3  -7   4  391.86   27.10
  -3  -7  -4  388.16   27.50
   3  -7   4  478.55   33.50
   3  -7   4  438.96   25.60
  -3   7  -4  398.16   24.40
  -3   7  -4  373.26   17.00
  -3   7  -4  394.06   22.00
   3   7   4  405.56   18.80
  -3   7  -4  415.16   26.70
   3   7   4  378.96   21.30
  -4  -7  -4   88.29   17.00
  -4  -7  -4  118.59   13.30
   4  -7   4  149.29   20.10
  -4  -7  -4  113.69   19.50
   4  -7   4  157.18   22.60
   4  -7   4  132.69   17.00
  -4  -7  -4  161.18   18.40
   4   7   4  137.89   18.50
   4   7   4  130.59   12.80
  -4   7  -4   86.69   12.80
  -4   7  -4   95.59   18.10
  -4   7  -4  120.49   16.10
  -4   7  -4  124.39   15.40
   5  -7   4   34.90   20.80
  -5  -7  -4   73.59   17.10
   5  -7   4   64.89   15.30
  -5  -7  -4   50.69   14.00
  -5  -7  -4   65.99   16.30
   5  -7   4   70.89   22.80
  -5   7  -4   70.49   16.40
  -5   7  -4   55.59   16.00
   5   7   4   57.29    8.20
  -5   7  -4   80.29   19.60
   5   7   4   47.40   25.80
  -5   7  -4   51.09   12.00
  -6  -7  -4   76.59   26.80
  -6  -7  -4   91.99   20.10
   6  -7   4   66.99   15.70
  -6  -7  -4   81.09   16.90
   6  -7   4  118.79   24.00
  -6   7  -4  124.39   19.40
  -6   7  -4   66.19   14.40
  -6   7  -4   92.89   19.20
  -6   7  -4   90.09   33.90
   8  -8  -4    0.30   12.20
  -8  -8   4  -10.10    9.80
  -8  -8   4    2.30   12.60
  -8  -8   4   31.90   14.70
   8  -8  -4   14.80   16.70
  -8   8   4   13.30   15.20
  -8   8   4   20.90   15.20
  -8   8   4   20.80   14.50
  -8   8   4    4.80   15.90
  -7  -8   4  378.16   25.80
  -7  -8   4  343.27   19.60
   7  -8  -4  413.46   31.10
   7  -8  -4  401.96   23.70
  -7  -8   4  361.26   13.80
  -7  -8   4  390.36   25.20
   7  -8  -4  415.56   30.10
  -7   8   4  394.66   31.90
  -7   8   4  417.86   27.20
  -7   8   4  387.06   27.60
  -6  -8   4   76.99   13.70
   6  -8  -4   65.49    7.40
  -6  -8   4   81.79    8.80
   6  -8  -4   46.50   10.10
  -6  -8   4   69.09   13.00
   6  -8  -4   69.69   15.40
  -6  -8   4   60.49    8.90
  -6  -8   4   69.09   13.90
  -6   8   4   64.99   14.80
  -6   8   4   66.49   16.40
  -6   8   4   81.69   14.50
   5  -8  -4   19.80   10.10
   5  -8  -4    2.40    8.70
  -5  -8   4   35.70   11.10
   5  -8  -4   15.90    8.20
  -5  -8   4   31.60    9.80
  -5  -8   4   31.20    8.00
  -5  -8   4   19.10    6.60
  -5  -8   4   14.10   10.30
   5  -8  -4   16.70   11.00
  -5   8   4   42.10   11.90
  -5   8   4   31.60   15.60
  -5   8   4   11.00   11.90
  -4  -8   4   77.69    9.90
  -4  -8   4   53.69    9.90
   4  -8  -4   92.39   16.80
  -4  -8   4   53.79   11.40
   4  -8  -4   77.49    8.80
   4  -8  -4   59.49   10.90
   4  -8  -4   44.70    9.10
  -4  -8   4   58.49    9.00
  -4   8   4   52.19   10.70
  -4   8   4   58.89   12.70
  -4   8   4   59.99   13.60
  -4   8   4   57.69   11.40
  -3  -8   4  202.38   11.90
  -3  -8   4  191.48   15.60
  -3  -8   4  208.48   17.90
  -3  -8   4  203.08   11.10
  -3  -8   4  205.28   16.90
   3  -8  -4  265.77   29.60
   3  -8  -4  204.98   16.90
  -3   8   4  218.08   20.70
  -3   8   4  212.68   16.60
   3   8  -4  193.88   16.50
   3   8  -4  199.08   10.60
  -3   8   4  173.28   18.40
  -3   8   4  193.28   18.70
   2  -8  -4  137.29   15.00
  -2  -8   4  137.69   14.60
   2  -8  -4  140.59   15.30
  -2  -8   4  139.89   16.20
   2  -8  -4  138.39   16.30
  -2  -8   4  123.99   11.50
  -2  -8   4  163.78    7.60
  -2  -8   4  130.29   12.50
  -2   8   4  140.19   15.80
   2   8  -4  138.09   11.20
  -2   8   4  122.99   14.30
  -2   8   4  144.29   16.90
  -2   8   4  150.48   17.00
   2   8  -4  136.99   14.90
  -2   8   4  148.49   17.50
  -1  -8   4  101.39   12.50
   1  -8  -4  101.19   11.20
  -1  -8   4   87.69   10.80
  -1  -8   4  104.79   13.10
  -1  -8   4  101.09   13.80
  -1   8   4  119.89   14.10
   1   8  -4  114.39   12.30
  -1   8   4   91.99   11.60
  -1   8   4  102.39   14.80
  -1   8   4  125.79   12.70
  -1   8   4  105.99   13.90
   1   8  -4   89.59   10.50
   0  -8   4  100.99   11.10
   0  -8   4  107.59   14.20
   0  -8  -4  133.79   15.20
   0  -8   4  112.59   15.90
   0  -8  -4   95.99   10.90
   0  -8   4  107.49   13.70
   0   8  -4   72.09   12.30
   0   8   4   79.99    9.90
   0   8   4   67.99   11.60
   0   8   4  110.69   14.30
   0   8   4  123.29   13.10
   0   8   4   88.49   11.50
   0   8  -4  119.39   14.10
   1  -8   4   26.60   10.00
  -1  -8  -4   39.50    9.80
  -1  -8  -4   35.90   13.10
   1  -8   4   41.90   10.50
  -1  -8  -4   43.60   11.10
   1  -8   4   40.60   11.90
   1  -8   4   38.50   10.90
   1   8   4   25.70   10.70
   1   8   4   29.80    9.60
   1   8   4   46.90   13.30
  -1   8  -4   31.20    9.00
  -1   8  -4   31.80   10.90
  -1   8  -4   55.29   13.00
  -2  -8  -4  101.39   18.80
  -2  -8  -4   75.09   12.80
   2  -8   4  117.39   17.20
   2  -8   4   69.29   12.20
  -2  -8  -4   77.79   14.80
  -2  -8  -4   80.79   11.20
   2  -8   4   62.39   13.00
   2   8   4   67.69   14.20
  -2   8  -4   79.49   12.30
  -2   8  -4   81.39   12.80
   2   8   4   54.19   12.30
   2   8   4   62.39   13.50
  -2   8  -4   78.89   13.80
   2   8   4   76.39   11.20
  -2   8  -4   75.59    8.40
  -3  -8  -4  545.75   22.00
   3  -8   4  618.14   32.10
   3  -8   4  537.15   27.70
  -3  -8  -4  552.74   30.90
   3  -8   4  560.14   31.20
  -3  -8  -4  515.15   32.70
  -3   8  -4  562.84   30.80
   3   8   4  609.54   31.60
   3   8   4  564.44   22.20
  -3   8  -4  560.54   26.10
   3   8   4  601.54   25.30
  -3   8  -4  577.44   28.50
  -3   8  -4  543.65   19.40
  -4  -8  -4   94.39   18.40
   4  -8   4   83.09   15.10
   4  -8   4  129.09   18.50
  -4  -8  -4   89.79   14.60
  -4  -8  -4   52.19   14.20
  -4  -8  -4  118.99   13.90
   4  -8   4  136.99   21.50
  -4   8  -4  133.69   16.50
   4   8   4   98.69   17.80
   4   8   4  107.39   11.00
  -4   8  -4   89.99   15.80
  -4   8  -4  104.19   11.80
  -5  -8  -4   35.30   14.80
  -5  -8  -4   47.20    8.60
  -5  -8  -4   53.69   17.20
   5  -8   4   36.70   13.60
   5  -8   4   19.70   12.00
   5  -8   4   52.19   16.80
  -5  -8  -4   93.09   19.10
  -5   8  -4   30.50   17.30
   5   8   4   46.30   15.10
   5   8   4   28.00   14.70
  -5   8  -4   33.30   13.90
  -5   8  -4   32.70   13.80
  -5   8  -4   36.80   11.80
   7  -9  -4   18.10   14.60
  -7  -9   4   14.40    6.80
   7  -9  -4   24.00   14.20
  -7  -9   4   27.90   11.90
  -7  -9   4   20.10   12.00
  -7  -9   4   10.10    7.90
  -7  -9   4   22.00    6.60
  -7   9   4   23.10   13.40
  -7   9   4   20.10   13.90
  -7   9   4   32.50   14.30
  -6  -9   4   94.29   15.00
  -6  -9   4   50.39    8.00
   6  -9  -4   49.10   14.00
  -6  -9   4   70.49   13.00
  -6  -9   4   86.49   14.50
   6  -9  -4   68.39    8.40
  -6  -9   4   67.69    9.10
  -6   9   4   90.99   16.70
  -6   9   4   70.19   15.80
  -6   9   4   98.39   18.30
  -5  -9   4  148.09   10.30
  -5  -9   4  166.18   16.70
   5  -9  -4  139.99   15.30
   5  -9  -4  169.88   11.70
  -5  -9   4  193.98   31.50
   5  -9  -4  121.89   15.90
  -5  -9   4  115.99   20.00
  -5   9   4  134.89   17.10
  -5   9   4  161.48   20.80
  -5   9   4  161.58   19.40
   4  -9  -4   30.10   13.70
  -4  -9   4   21.10    8.10
  -4  -9   4   22.20   12.70
  -4  -9   4   24.40    5.20
   4  -9  -4    9.70    9.50
  -4  -9   4   14.30    9.50
   4  -9  -4   28.80    8.20
   4  -9  -4   14.50   11.40
   4  -9  -4   19.40    9.70
   4   9  -4   18.50    5.40
  -4   9   4    6.90   11.10
  -4   9   4   18.40   11.00
  -4   9   4   20.80   12.80
  -3  -9   4  150.38   18.50
  -3  -9   4  144.79   10.80
  -3  -9   4  157.98   11.70
   3  -9  -4  142.69   19.60
  -3  -9   4  141.99   16.60
  -3  -9   4  129.59   11.10
   3  -9  -4  153.08   17.20
   3  -9  -4  119.59   12.40
   3   9  -4  184.98   17.30
  -3   9   4  167.08   18.90
  -3   9   4  182.78   16.90
  -3   9   4  167.78   17.30
  -3   9   4  168.18   19.50
  -3   9   4  211.38   24.30
  -2  -9   4  196.98   17.20
  -2  -9   4  171.68   13.50
   2  -9  -4  166.58   16.70
   2  -9  -4  166.08   17.20
   2  -9  -4  117.89   23.10
  -2  -9   4  174.08   13.40
  -2  -9   4  170.78   18.10
   2   9  -4  185.08   13.40
  -2   9   4  184.78   22.40
   2   9  -4  160.08   16.80
  -2   9   4  152.08   20.70
  -2   9   4  178.28   17.60
  -2   9   4  168.38   16.20
  -2   9   4  188.48   20.00
   1  -9  -4   49.99    9.60
  -1  -9   4   64.39   11.50
   1  -9  -4  115.29   25.90
   1  -9  -4   88.59   12.90
  -1  -9   4   65.59    9.90
  -1  -9   4   66.59   13.00
  -1  -9   4   96.89   12.90
   1   9  -4   80.39   11.60
   1   9  -4   91.29   12.90
  -1   9   4   56.49   11.10
  -1   9   4   60.69    9.80
  -1   9   4  105.79   20.50
  -1   9   4   55.89   10.30
   0  -9   4  219.58   17.70
   0  -9   4  242.08   19.20
   0  -9  -4  198.88   18.40
   0  -9   4  207.88   18.00
   0  -9   4  217.88   18.30
   0   9   4  216.08   15.90
   0   9   4  211.08   21.40
   0   9   4  200.88   20.10
   0   9   4  206.28   18.60
   0   9   4  218.48   18.10
   0   9  -4  215.68   17.70
   0   9  -4  216.68   17.40
  -1  -9  -4  283.37   24.00
   1  -9   4  314.87   22.10
  -1  -9  -4  323.17   21.30
   1  -9   4  326.27   20.80
   1  -9   4  316.57   21.80
  -1  -9  -4  327.07   19.80
   1  -9   4  326.67   21.90
   1   9   4  320.07   17.20
   1   9   4  348.97   20.50
  -1   9  -4  326.77   30.80
   1   9   4  314.77   23.00
   1   9   4  311.57   21.10
  -1   9  -4  323.17   21.40
   1   9   4  325.17   24.70
  -1   9  -4  327.67   22.20
   2  -9   4    0.50   12.10
  -2  -9  -4  -12.20   12.40
  -2  -9  -4   11.10    8.90
  -2  -9  -4   -1.80   11.10
   2  -9   4   -1.40   10.10
   2  -9   4   17.50   11.70
   2  -9   4    6.00   10.50
  -2   9  -4   10.50    9.10
   2   9   4   -8.90   11.80
   2   9   4   11.80    9.40
  -2   9  -4    9.20    4.90
   2   9   4   -1.50    7.20
   2   9   4   12.60   14.10
  -2   9  -4   14.40   10.80
   2   9   4   -6.60   11.00
  -2   9  -4   -2.50   10.10
  -3  -9  -4  102.79   16.50
   3  -9   4   84.59   16.10
  -3  -9  -4   65.19   15.90
   3  -9   4   81.39   16.10
   3  -9   4  106.29   20.00
  -3  -9  -4   78.99   11.30
  -3   9  -4   77.19    9.00
   3   9   4   71.19   15.20
   3   9   4   86.29   12.10
  -3   9  -4   79.29   17.90
  -3   9  -4   83.89   13.60
  -3   9  -4   61.29   13.80
   4  -9   4   21.00   12.70
  -4  -9  -4    7.30   14.60
   4  -9   4   -4.60   14.20
  -4  -9  -4   19.50   13.20
   4  -9   4    5.30   13.50
  -4  -9  -4    5.90    8.00
  -4  -9  -4   25.10   13.50
   4   9   4    4.90   12.30
   4   9   4    1.80   14.60
   4   9   4   17.40   11.40
  -4   9  -4   20.30   15.40
  -4   9  -4   13.20    8.50
  -4   9  -4    5.40   12.50
  -4   9  -4   16.40   11.50
  -5  -9  -4    8.40    7.70
  -5  -9  -4   14.60   14.20
   5  -9   4    6.80   16.60
  -5  -9  -4   16.10   16.80
  -5  -9  -4    9.50   16.70
   5  -9   4    5.10   13.60
   5  -9   4   -1.60   11.30
  -5   9  -4   20.30   14.90
   5   9   4    5.70    8.90
   5   9   4   13.90   15.10
  -5   9  -4    2.00    9.60
  -5   9  -4   37.60   32.80
  -5   9  -4   17.90   12.50
   5   9   4   10.00   15.10
   7 -10  -4   12.70   10.20
   7 -10  -4   19.40   14.00
   7 -10  -4   34.20   18.60
  -7 -10   4   19.10   12.50
  -7 -10   4   13.10   11.60
  -7 -10   4    6.30    7.20
  -7 -10   4   14.70   11.70
  -7 -10   4   30.10    7.20
  -7 -10   4   13.90    5.20
  -7  10   4   46.90   17.00
  -7  10   4   19.20   14.40
  -7  10   4   25.10   15.30
   6 -10  -4   22.70   14.00
   6 -10  -4   13.90    6.00
  -6 -10   4   13.00   10.50
   6 -10  -4   10.10   11.60
   6 -10  -4   10.40   12.70
  -6 -10   4   13.00   12.10
  -6 -10   4   22.10    8.00
  -6 -10   4    4.10   11.10
  -6  10   4    4.90   13.70
  -6  10   4   11.20   13.50
  -6  10   4   19.10   14.40
  -5 -10   4   40.00   14.00
   5 -10  -4   28.20   12.30
  -5 -10   4   21.30   10.00
  -5 -10   4   37.90   11.80
   5 -10  -4   45.80   17.70
   5 -10  -4   24.80    7.70
  -5  10   4    6.20   12.20
  -5  10   4   34.50   13.60
  -5  10   4   21.10   13.50
  -4 -10   4  123.19   16.30
   4 -10  -4  129.59   14.20
  -4 -10   4  156.68   25.40
   4 -10  -4  129.39   16.50
  -4 -10   4  126.59   14.50
   4 -10  -4   83.19   11.80
   4  10  -4  104.29   12.60
  -4  10   4  107.69   14.00
  -4  10   4  200.48   30.60
  -4  10   4  130.79   16.50
   3 -10  -4  146.49   23.30
  -3 -10   4  151.48   21.10
  -3 -10   4  104.89   12.20
  -3 -10   4  115.39    9.30
   3 -10  -4   93.19   13.00
  -3 -10   4  131.09   15.50
  -3 -10   4  123.29   12.50
  -3  10   4  104.29   14.20
  -3  10   4  109.39   15.90
   3  10  -4  110.79   10.40
  -3  10   4  104.79   13.30
   3  10  -4   92.59   12.30
  -2 -10   4   73.69   11.20
   2 -10  -4   75.49   13.30
  -2 -10   4   60.39    8.00
  -2 -10   4   55.79   11.10
   2 -10  -4   56.59   15.10
   2 -10  -4   85.69   13.50
  -2  10   4   57.29   13.80
  -2  10   4   44.70   12.40
  -2  10   4   34.70   11.50
   2  10  -4   81.89   13.40
  -2  10   4   48.60   18.60
  -2  10   4   39.40   10.60
   2  10  -4   54.69    9.40
  -1 -10   4  436.06   19.80
  -1 -10   4  406.96   21.10
   1 -10  -4  435.96   23.50
   1 -10  -4  420.26   28.70
   1 -10  -4  362.66   22.70
  -1 -10   4  419.36   22.60
  -1  10   4  423.96   22.50
  -1  10   4  411.16   21.20
   1  10  -4  446.16   21.00
  -1  10   4  399.46   23.70
  -1  10   4  407.86   27.10
   1  10  -4  451.35   25.60
  -1  10   4  382.16   24.00
   0 -10  -4   48.90   11.20
   0 -10   4   73.59   13.80
   0 -10   4   78.69   12.70
   0 -10  -4   86.29   13.30
   0 -10   4   70.69   13.80
   0 -10   4   55.29   10.60
   0  10  -4   58.79   12.10
   0  10   4   69.59   13.40
   0  10  -4   60.09   11.00
   0  10   4   52.09   12.10
   0  10   4   47.20   12.10
   0  10   4   63.59    9.50
   0  10   4   95.89   21.00
   1 -10   4  151.58   17.80
   1 -10   4   97.79   13.50
   1 -10   4  133.79   16.60
   1 -10   4  138.19   15.60
  -1 -10  -4  109.09   17.90
  -1 -10  -4  126.99   16.30
  -1 -10  -4  108.79   12.50
  -1  10  -4  121.19   14.10
  -1  10  -4  148.49   17.10
   1  10   4  136.19   17.00
   1  10   4  123.99   12.90
   1  10   4  150.58   15.80
  -1  10  -4  103.09   13.90
   1  10   4  113.49   16.50
   1  10   4  116.89   13.50
  -2 -10  -4   19.00   12.00
  -2 -10  -4   21.80   10.10
   2 -10   4   17.10   11.80
   2 -10   4   10.50   11.60
   2 -10   4   15.40   10.60
   2 -10   4   15.10   11.30
  -2 -10  -4   21.20   13.90
   2  10   4   17.50   10.40
  -2  10  -4   32.80   15.30
  -2  10  -4   20.40   13.10
   2  10   4   15.50   12.70
   2  10   4    2.40    9.70
  -2  10  -4   23.20   11.00
   2  10   4   29.90    7.40
   3 -10   4  101.89   18.30
  -3 -10  -4   93.69   16.90
   3 -10   4   64.59   14.80
  -3 -10  -4   72.09   17.40
   3  10   4   55.49   14.60
   3  10   4   83.39   18.00
  -3  10  -4   94.69   17.30
  -3  10  -4   50.89   15.60
  -3  10  -4   77.99    8.30
  -4 -10  -4    9.40    8.50
  -4 -10  -4   11.70   15.50
  -4 -10  -4   21.00   14.10
   4 -10   4   14.40   12.80
  -4 -10  -4    2.20   14.50
   4 -10   4   -8.00   10.40
   4 -10   4   20.00   16.50
  -4  10  -4   10.40   14.10
  -4  10  -4   -2.10    7.20
   4  10   4   18.70   15.90
   4  10   4    9.60   10.60
   4  10   4    7.20   13.50
  -4  10  -4   24.10   15.40
  -4  10  -4    8.90   12.30
  -5 -10  -4   -3.50   15.40
   5 -10   4    9.40   15.10
   5 -10   4  -13.50   12.90
  -5 -10  -4   -1.00    7.70
  -5 -10  -4  -13.10   17.50
   5 -10   4   -5.00   17.90
  -5  10  -4    3.40   17.70
   5  10   4   -1.90   14.10
  -5  10  -4   -1.60   12.80
   5  10   4   -6.90    3.70
  -5  10  -4    4.60    8.90
  -5  10  -4    7.00   14.50
   6 -11  -4   70.59    9.20
  -6 -11   4   63.89   11.00
   6 -11  -4   60.79   13.50
   6 -11  -4   63.89   17.60
  -6 -11   4   69.49   15.90
   6 -11  -4   54.89   16.80
  -6 -11   4   63.89   14.60
  -6  11   4   69.99   18.10
  -6  11   4   29.40   16.60
  -6  11   4   54.19   17.70
   5 -11  -4   21.40   13.50
  -5 -11   4   20.90   14.20
   5 -11  -4   23.50   13.20
   5 -11  -4   16.40    9.60
   5 -11  -4   33.20   13.90
  -5 -11   4   20.90    9.80
  -5 -11   4   15.10   12.60
   5 -11  -4   34.30    8.80
  -5  11   4   25.10   15.30
   5  11  -4    5.80    5.20
  -5  11   4   27.20   13.40
  -5  11   4   10.20   11.90
   5  11  -4   11.60    4.00
   4 -11  -4  178.68   26.50
   4 -11  -4  106.39   14.70
  -4 -11   4  136.39   16.60
   4 -11  -4  113.19   15.90
  -4 -11   4  129.59   15.10
  -4 -11   4  125.09   17.10
   4 -11  -4  145.69   16.00
  -4  11   4  196.78   31.60
  -4  11   4  126.49   16.50
  -4  11   4   98.09   23.60
  -3 -11   4   48.00   13.80
  -3 -11   4   90.19    9.30
  -3 -11   4   77.99   11.00
   3 -11  -4   98.19   14.70
   3 -11  -4   64.39   11.50
  -3 -11   4   78.49   13.40
   3 -11  -4  100.99   22.10
  -3 -11   4   77.19    7.20
  -3 -11   4   87.59    7.20
  -3  11   4   81.89   13.80
  -3  11   4   76.29   13.50
   3  11  -4   91.29   13.70
  -3  11   4   76.79   17.10
  -3  11   4   61.99   13.70
  -2 -11   4  117.49   16.20
  -2 -11   4  143.69   15.30
  -2 -11   4  119.79   15.00
   2 -11  -4  126.79   23.30
   2 -11  -4  122.09   16.80
  -2 -11   4  117.79   11.90
   2  11  -4  154.68   18.60
  -2  11   4  159.18   17.10
   2  11  -4  140.99   14.30
  -2  11   4  105.19   15.00
  -2  11   4  152.68   18.50
  -1 -11   4   26.10   12.40
   1 -11  -4   17.00    9.80
  -1 -11   4    7.30   10.70
  -1 -11   4   15.30   10.10
   1 -11  -4    6.70   16.80
  -1 -11   4   15.00    7.80
   1 -11  -4   38.30   26.30
  -1  11   4   12.20    8.70
  -1  11   4   16.80   14.40
  -1  11   4   20.10   12.70
   1  11  -4   16.90   10.30
   1  11  -4   39.60   12.10
  -1  11   4   29.10   11.90
   0 -11   4  117.09   13.30
   0 -11   4  127.19   19.90
   0 -11  -4  146.29   18.80
   0 -11   4   86.19   13.90
   0 -11  -4  142.49   16.40
   0 -11   4  137.79   18.80
   0  11   4  131.69   17.70
   0  11  -4   90.99   13.00
   0  11   4  125.49   15.40
   0  11   4  121.69   14.20
   0  11   4  123.79   18.50
   0  11  -4  161.78   17.00
   1 -11   4   75.49   13.90
   1 -11   4   41.50   12.20
  -1 -11  -4   71.39   15.30
  -1 -11  -4   72.49   12.60
   1 -11   4   77.99   15.70
   1 -11   4   69.09   15.40
   1  11   4  115.29   30.90
   1  11   4   78.19   15.60
   1  11   4   64.29    8.50
  -1  11  -4   64.19   13.00
  -1  11  -4   59.89   14.90
   2 -11   4  140.49   17.50
  -2 -11  -4  176.28   21.50
   2 -11   4  146.09   18.20
   2 -11   4  152.18   32.20
  -2 -11  -4  175.08   21.50
   2 -11   4  164.88   22.10
  -2 -11  -4  165.98   16.50
  -2  11  -4  208.58   22.20
   2  11   4  154.08   12.50
  -2  11  -4  162.48   21.90
   2  11   4  117.99   16.30
   3 -11   4   77.99   14.80
  -3 -11  -4   96.69   13.30
   3 -11   4   95.69   18.40
  -3 -11  -4   94.79   19.80
  -3 -11  -4   88.39   16.10
   3 -11   4   77.29   14.20
   3  11   4   93.89   18.00
   3  11   4  104.79   17.60
  -3  11  -4   88.09   15.10
  -3  11  -4  196.98   37.20
  -3  11  -4  138.79   20.40
   4 -11   4  210.68   28.50
  -4 -11  -4  113.39   21.70
  -4 -11  -4  127.79   14.00
  -4 -11  -4   78.09   16.60
   4 -11   4  101.09   18.60
   4 -11   4  133.59   18.40
  -4 -11  -4   98.39   17.10
   4  11   4   87.49   17.50
   4  11   4  188.18   38.10
  -4  11  -4  163.88   24.40
  -4  11  -4  105.29   17.80
  -4  11  -4  137.99   25.20
   6 -12  -4  102.79   12.40
   6 -12  -4   81.39   16.90
   6 -12  -4  129.79   26.00
  -6 -12   4  123.69   20.20
  -6 -12   4   96.29   14.90
  -6 -12   4   76.89   14.70
   6 -12  -4   46.40   12.70
  -6 -12   4   84.49   12.90
  -6  12   4   46.90   15.20
  -6  12   4  120.69   24.20
  -6  12   4   96.19   19.40
  -5 -12   4   21.70   13.80
   5 -12  -4   27.20    9.20
  -5 -12   4   30.50   12.90
   5 -12  -4   37.30   14.80
   5 -12  -4   22.00   19.40
  -5 -12   4   17.60   10.10
   5 -12  -4   36.80   21.10
   5 -12  -4   11.90   12.70
  -5  12   4   39.50   16.40
  -5  12   4   32.70   13.10
  -5  12   4   47.00   28.40
   4 -12  -4    4.50    9.70
   4 -12  -4    9.90   10.80
   4 -12  -4    7.40   12.80
  -4 -12   4   16.70   13.50
  -4 -12   4    9.60    8.40
  -4 -12   4    2.10   11.90
   4 -12  -4   -4.90   10.10
   4 -12  -4   -1.70   13.00
   4  12  -4   -0.80    2.60
  -4  12   4   -4.70   11.80
   4  12  -4    1.90    3.70
  -4  12   4    2.20   10.90
  -4  12   4   -4.60   13.50
  -3 -12   4    5.90   11.60
   3 -12  -4   28.00   12.50
   3 -12  -4   21.50   14.40
  -3 -12   4   25.90   13.60
  -3 -12   4   23.80    9.50
   3 -12  -4   21.70   10.50
  -3  12   4   36.30   12.80
  -3  12   4   19.90   14.70
   3  12  -4   -5.90    9.00
  -3  12   4   16.50   11.00
  -3  12   4   -4.60    8.70
   2 -12  -4   23.40   12.90
  -2 -12   4   36.00   14.20
  -2 -12   4   20.40    6.10
  -2 -12   4   14.50   11.50
  -2 -12   4   13.40   12.80
   2 -12  -4   29.80   16.40
   2 -12  -4   23.20   12.30
  -2  12   4    7.30   11.00
  -2  12   4   21.30   10.20
   2  12  -4   11.60    7.50
   2  12  -4    3.20    9.40
  -2  12   4   16.30   11.30
  -2  12   4   57.19   22.80
   1 -12  -4   31.90   12.70
   1 -12  -4   26.00   12.50
  -1 -12   4   49.00   13.00
  -1 -12   4   41.30    8.60
  -1 -12   4   36.10   12.90
  -1 -12   4   41.20   13.60
   1 -12  -4   62.29   17.60
   1  12  -4   20.60    9.60
  -1  12   4   52.89   14.10
  -1  12   4   37.10   15.30
   1  12  -4   48.60   11.60
  -1  12   4    8.80    9.70
  -1  12   4   42.20    9.90
   0 -12   4    0.70   12.60
   0 -12   4   -0.60   11.60
   0 -12  -4   -6.70   10.40
   0 -12  -4   12.10   11.60
   0 -12   4   10.80   10.80
   0 -12   4   -2.60    7.90
   0  12  -4   -9.50    8.10
   0  12  -4   -3.90   10.20
   0  12   4   -0.70   12.90
   0  12   4    3.30    7.10
   0  12   4   11.70   15.90
   0  12   4   -1.20   14.00
   1 -12   4    6.00   11.20
   1 -12   4    5.10   12.60
  -1 -12  -4    9.90   10.50
   1 -12   4    7.10    9.90
   1 -12   4   23.50   14.00
  -1 -12  -4   13.00   13.30
   1  12   4   16.60   14.90
   1  12   4    8.90   12.50
  -1  12  -4   15.60   11.10
   1  12   4   17.40    6.70
   2 -12   4    4.10   10.00
   2 -12   4  -11.40   13.60
   2 -12   4   -2.00   12.00
  -2 -12  -4   -3.60   11.10
   2 -12   4   -1.40   11.30
  -2 -12  -4    4.30   10.40
  -2 -12  -4    9.70   13.90
   2  12   4    5.10   12.90
  -2  12  -4   -0.90   12.30
   2  12   4   -1.20    3.30
  -2  12  -4    8.00   15.10
   2  12   4    5.40   12.60
   3 -12   4  147.59   19.60
   3 -12   4  154.38   23.30
  -3 -12  -4  138.19   18.60
   3 -12   4  110.79   17.20
  -3 -12  -4  131.69   20.30
  -3 -12  -4  123.29   15.70
   3  12   4  149.39   32.60
   3  12   4  162.28   22.00
  -3  12  -4  185.78   23.80
  -3  12  -4  100.19   16.90
   5 -13  -4   74.09   24.10
  -5 -13   4   61.69   12.40
  -5 -13   4   44.50   13.30
   5 -13  -4   48.80   14.40
  -5 -13   4   72.59   17.00
   5 -13  -4   54.79   13.90
   5 -13  -4   42.10   10.90
  -5 -13   4   31.90   12.90
   5 -13  -4   45.40   13.90
  -5  13   4   44.20   14.60
  -5  13   4   52.79   16.80
  -5  13   4   51.79   18.10
   4 -13  -4  382.36   45.50
   4 -13  -4  375.46   27.40
  -4 -13   4  392.16   30.20
   4 -13  -4  376.06   27.50
  -4 -13   4  378.56   26.60
   4 -13  -4  399.26   23.00
  -4 -13   4  421.46   20.40
  -4  13   4  350.06   27.50
  -4  13   4  350.26   29.30
  -4  13   4  370.76   30.60
  -4  13   4  393.66   28.50
   4  13  -4  362.66   26.20
   3 -13  -4   73.89   14.50
   3 -13  -4   86.39   15.00
  -3 -13   4   88.79   18.00
   3 -13  -4   50.59   14.20
  -3 -13   4   59.79   14.10
  -3 -13   4   90.39   13.20
  -3  13   4   47.70   15.20
  -3  13   4   60.99   13.30
   3  13  -4   42.20   13.40
  -3  13   4   66.99   16.70
   2 -13  -4   60.69   23.40
   2 -13  -4   39.80   14.10
  -2 -13   4   65.09   16.00
   2 -13  -4   26.60   13.50
  -2 -13   4   46.10   12.10
  -2 -13   4   28.90   12.80
  -2  13   4   37.20   13.40
  -2  13   4   42.10   11.60
  -2  13   4   64.29   17.70
   2  13  -4   37.60   16.90
   1 -13  -4   -3.40   12.60
  -1 -13   4   16.80   13.20
  -1 -13   4    4.50    7.40
  -1 -13   4    1.40   11.00
  -1 -13   4    5.40   11.70
   1 -13  -4    6.10   12.20
   1  13  -4   15.00   10.30
  -1  13   4    3.10    8.00
  -1  13   4   10.30   12.40
  -1  13   4   -0.70   14.90
   0 -13   4  133.79   19.90
   0 -13  -4  125.99   17.90
   0 -13  -4   81.29   15.00
   0 -13   4  139.99   18.50
   0 -13   4  117.39   16.70
   0 -13   4  107.69   17.60
   0  13   4  114.29   13.30
   0  13  -4  107.19   15.00
   0  13   4   90.89   17.50
   0  13   4  103.99   19.60
   0  13   4  103.89   16.90
   0  13  -4   84.89   15.10
   1 -13   4   30.20   14.70
  -1 -13  -4   24.80   12.80
   1 -13   4    9.00   14.30
   1 -13   4   12.60   10.00
  -1 -13  -4    5.10   11.80
  -1  13  -4   -0.40   12.80
   1  13   4   22.50   14.50
   1  13   4    7.90   14.60
   1  13   4   17.30   13.20
  -1  13  -4   25.40   12.60
   2 -13   4    0.40   12.10
   2 -13   4   -0.30   14.60
   2 -13   4   -3.50    9.80
   2 -13   4   -6.80   12.60
  -2 -13  -4   11.50   13.70
  -2 -13  -4   24.60   12.30
  -2 -13  -4    2.40   13.00
  -2  13  -4    8.50   13.30
   2  13   4   -8.60   14.60
   2  13   4    6.00   13.60
   2  13   4   -5.60   13.30
  -2  13  -4   -4.70    9.90
   3 -13   4   94.99   22.50
  -3 -13  -4   67.79   18.80
   3 -13   4   66.19   15.90
   3 -13   4   60.69   15.40
  -3 -13  -4   46.60   12.40
  -3 -13  -4   59.79   15.70
  -3  13  -4   80.19   20.60
   3  13   4   43.50   15.90
   3  13   4   53.49   16.40
  -3  13  -4   46.80   14.70
   4 -14  -4   35.10   14.90
  -4 -14   4   31.30   18.80
   4 -14  -4   42.50   12.30
   4 -14  -4   26.70   16.50
  -4 -14   4   46.90    9.90
  -4 -14   4   22.70   13.60
  -4 -14   4   23.10   12.80
  -4  14   4   26.80   13.10
   4  14  -4   33.20   13.60
  -4  14   4   25.60   15.30
  -4  14   4   35.40   16.70
   3 -14  -4  111.99   33.20
  -3 -14   4   67.39   16.60
   3 -14  -4   93.59   15.80
   3 -14  -4   65.19   17.20
   3 -14  -4   55.29   13.80
  -3 -14   4   78.59   18.60
  -3 -14   4   59.39   12.50
   3  14  -4   86.99   19.30
  -3  14   4   62.79   16.50
  -3  14   4   42.70   17.10
  -3  14   4   41.40   15.00
  -2 -14   4   10.30   13.70
   2 -14  -4    8.20   11.80
  -2 -14   4    9.40   13.90
   2 -14  -4   24.20   18.90
   2 -14  -4   10.50   13.30
  -2 -14   4   12.30   11.90
  -2  14   4   23.40   13.30
   2  14  -4    4.10   14.00
   2  14  -4   -1.60    5.10
  -2  14   4   12.00   12.20
  -2  14   4   14.50    9.60
  -1 -14   4  -18.60   13.00
  -1 -14   4   14.80    7.10
  -1 -14   4    0.80   11.30
  -1 -14   4   -2.00   14.50
   1 -14  -4   -3.40   12.50
   1 -14  -4   -4.40   13.10
  -1  14   4   -7.10   11.90
  -1  14   4   12.90    8.60
  -1  14   4   11.90   21.10
  -1  14   4   15.30   20.10
   1  14  -4   -0.20   13.30
   1  14  -4    9.40    6.60
   0 -14   4   33.70   13.60
   0 -14   4   52.19   15.10
   0 -14  -4   16.90   14.00
   0 -14   4   30.70    9.90
   0 -14   4   52.89   16.40
   0  14   4   38.40   18.30
   0  14  -4   38.80   12.50
   0  14   4   32.50   15.30
   0  14   4   61.79   19.30
   1 -14   4   92.49   19.00
   1 -14   4   39.40   15.40
  -1 -14  -4   36.70   15.00
   1 -14   4   60.09   12.50
  -1 -14  -4   42.50   13.30
   1 -14   4   61.39   17.80
   1  14   4   48.40   15.60
   1  14   4   68.49   20.00
  -1  14  -4   65.99   17.90
   1  14   4   42.30   15.30
  -1  14  -4   61.79   15.30
  -2 -14  -4    8.20   11.70
  -2 -15   4   82.29   15.90
   2 -15  -4   74.89   29.70
  -2 -15   4   82.99   19.60
   2 -15  -4   78.99   15.10
   2 -15  -4   61.99   15.90
  -2  15   4   75.79   18.90
  -2  15   4   67.39   12.50
  -2  15   4   84.39   19.80
  -2  15   4   75.99   22.20
  -1 -15   4   32.50    8.40
   1 -15  -4   50.69   15.70
   1 -15  -4   58.19   14.10
  -1 -15   4   40.10   15.30
  -1 -15   4   29.40   15.90
  -1 -15   4   26.10   13.60
  -1  15   4   28.30   17.10
  -1  15   4   45.00   18.40
   1  15  -4   31.40   14.20
  -1  15   4   45.30   16.50
   0 -15   4   64.59   15.60
   0 -15  -4  113.39   20.30
   0 -15   4   79.89   12.40
   0 -15   4  114.89   20.80
   0 -15  -4  105.59   19.20
   0 -15   4   71.49   16.20
   0  15   4   66.19   18.20
   0  15   4   75.09   18.30
   0  15  -4   75.79   17.50
   0  15   4   79.89   20.40
  -9   0   5   32.20   14.90
  -9   0   5   24.50   14.60
   9   0  -5   46.40   14.10
  -9   0   5   35.10   10.70
  -8   0   5   99.69   11.20
   8   0  -5  109.09   12.80
  -8   0   5   93.89   16.60
  -8   0   5  121.39   18.80
  -8   0   5  106.79   14.60
  -7   0   5 2026.50   46.40
   7   0  -5 2035.20   46.20
  -7   0   5 2025.30   43.30
   7   0  -5 1994.10   56.69
  -7   0   5 2015.30   55.69
  -7   0   5 2045.60   59.29
   7   0  -5 2039.00   43.40
   6   0  -5   37.10    8.00
  -6   0   5   32.40   11.10
   6   0  -5   25.60    6.90
  -6   0   5   39.30   11.40
   6   0  -5   25.60    9.80
  -6   0   5   24.10    7.60
  -6   0   5   25.80    7.00
   5   0  -5  501.85   18.10
  -5   0   5  501.15   16.70
  -5   0   5  523.55   24.50
  -5   0   5  510.45   18.10
  -5   0   5  506.95   11.40
   5   0  -5  518.65   16.60
  -4   0   5  730.93   26.70
   4   0  -5  721.53   21.80
  -4   0   5  705.93   16.50
  -4   0   5  716.33   19.30
  -4   0   5  716.53   21.70
  -3   0   5 4831.92   96.49
  -3   0   5 4852.11   91.49
   3   0  -5 4918.31   91.49
  -3   0   5 4818.92   87.59
   3   0  -5 4869.11   87.69
  -3   0   5 4869.61   89.19
   2   0  -5 5008.20   93.99
   2   0  -5 4977.50   91.99
  -2   0   5 4852.71   93.59
  -2   0   5 4985.70   92.99
  -2   0   5 5212.48  103.39
  -1   0   5 2349.17   48.10
  -1   0   5 2298.67   60.89
  -1   0   5 2397.66   49.30
  -1   0   5 2345.37   49.40
   1   0  -5 2315.67   48.90
   1   0  -5 2275.57   49.20
   0   0  -5  767.52   23.60
   0   0   5  788.22   23.70
   0   0  -5  785.82   23.10
   0   0   5  777.22   25.60
   0   0  -5  753.62   24.10
   0   0   5  787.32   23.00
   0   0  -5  739.53   25.70
   0   0   5  814.42   24.90
   1   0   5  735.93   23.80
   1   0   5  732.13   25.50
  -1   0  -5  743.83   23.90
   1   0   5  696.43   26.30
  -1   0  -5  686.13   26.80
  -1   0  -5  731.63   25.30
   1   0   5  755.82   23.20
   2   0   5  555.04   26.80
  -2   0  -5  514.45   22.90
  -2   0  -5  553.84   22.70
   2   0   5  559.54   24.40
   2   0   5  524.25   24.90
  -2   0  -5  540.65   25.50
   2   0   5  564.94   22.90
   2   0   5  543.95   20.60
   3   0   5  512.15   24.30
   3   0   5  477.65   20.00
   3   0   5  457.95   38.00
  -3   0  -5  489.55   25.00
   3   0   5  595.74   30.10
   3   0   5  503.35   25.80
  -3   0  -5  482.75   24.00
   4   0   5    2.60   11.30
   4   0   5    6.90    7.80
   4   0   5   14.60   10.90
  -4   0  -5    0.50   10.80
  -4   0  -5    4.10   13.30
   4   0   5    5.90   13.60
  -4   0  -5   17.10   12.50
   4   0   5   -9.40   12.30
  -5   0  -5  193.78   25.90
   5   0   5  125.39   19.80
  -5   0  -5  169.18   19.20
  -5   0  -5  105.39   16.20
   5   0   5  162.18   21.20
   5   0   5  142.79   14.30
  -6   0  -5   82.79   18.50
   6   0   5   49.99   14.90
   6   0   5   86.29   20.80
   6   0   5   85.29    9.90
  -6   0  -5   98.69   21.90
  -6   0  -5   78.59   20.90
   6   0   5   68.39   28.20
  -9  -1   5   79.19   12.30
   9  -1  -5   65.39   26.10
   9  -1  -5   82.89   14.10
  -9  -1   5   46.70   14.20
  -9  -1   5   47.80   15.70
  -9   1   5   60.59   13.10
   9   1  -5   51.09   14.10
  -9   1   5   44.80   14.20
  -9   1   5   67.79   18.70
  -8  -1   5   37.70   12.40
  -8  -1   5   63.39   10.10
  -8  -1   5   74.39    9.00
  -8  -1   5   74.19    7.40
  -8  -1   5   87.69   10.10
  -8  -1   5   58.19   15.70
   8  -1  -5   48.10   10.90
   8   1  -5   57.09    9.50
  -8   1   5   70.29   15.10
  -8   1   5   73.29   16.60
   8   1  -5   35.80   12.80
  -8   1   5   67.89   12.20
   7  -1  -5  925.21   28.70
  -7  -1   5  854.51   20.10
   7  -1  -5  905.21   25.40
   7  -1  -5  926.11   37.30
  -7  -1   5  872.11   20.30
  -7  -1   5  853.71   34.90
  -7  -1   5  871.91   25.10
  -7  -1   5  898.41   36.10
  -7  -1   5  915.41   23.80
  -7   1   5  919.91   38.40
   7   1  -5  922.81   36.10
   7   1  -5  880.61   25.00
  -7   1   5  935.51   36.30
  -7   1   5  917.61   28.80
  -7   1   5  871.81   25.30
  -6  -1   5 1439.76   42.30
  -6  -1   5 1497.45   44.40
  -6  -1   5 1492.65   30.00
   6  -1  -5 1607.94   49.80
  -6  -1   5 1481.05   33.20
  -6  -1   5 1539.55   34.40
   6  -1  -5 1496.35   35.70
   6  -1  -5 1517.85   36.90
   6   1  -5 1526.45   44.20
  -6   1   5 1502.45   37.00
   6   1  -5 1511.75   32.90
  -6   1   5 1509.45   45.80
   6   1  -5 1461.45   34.30
  -6   1   5 1519.75   35.80
   5  -1  -5  350.76   15.40
  -5  -1   5  364.96   20.60
   5  -1  -5  346.07   16.20
  -5  -1   5  346.37   12.20
  -5  -1   5  349.67   11.30
  -5  -1   5  341.47   14.80
   5   1  -5  351.76   12.20
   5   1  -5  339.67   15.20
  -5   1   5  346.97   15.30
  -5   1   5  360.46   21.90
  -5   1   5  372.26   16.00
  -4  -1   5  948.71   30.00
  -4  -1   5  929.41   24.90
  -4  -1   5  918.31   21.40
   4  -1  -5  922.01   24.70
   4  -1  -5  920.51   25.70
  -4  -1   5  906.31   20.70
  -4   1   5  917.71   18.50
  -4   1   5  946.31   31.00
  -4   1   5  905.51   24.40
  -4   1   5  895.11   22.30
   4   1  -5  919.01   25.00
  -4   1   5  935.21   25.70
  -3  -1   5 2445.96   48.40
   3  -1  -5 2449.35   48.10
  -3  -1   5 2479.15   55.49
  -3  -1   5 2444.26   45.10
  -3  -1   5 2446.26   47.40
   3  -1  -5 2471.85   51.69
  -3  -1   5 2487.75   47.60
  -3  -1   5 2464.85   51.09
   3   1  -5 2497.05   51.29
  -3   1   5 2516.35   50.89
  -3   1   5 2468.05   51.69
  -3   1   5 2394.86   45.10
  -3   1   5 2508.95   56.79
   3   1  -5 2484.45   48.50
  -3   1   5 2429.36   46.80
  -2  -1   5  404.96   14.80
  -2  -1   5  397.56   16.80
   2  -1  -5  388.16   17.20
  -2  -1   5  405.86   15.60
   2  -1  -5  394.36   14.50
   2   1  -5  389.46   17.40
  -2   1   5  399.86   15.00
   2   1  -5  399.96   15.30
  -2   1   5  401.66   16.70
  -2   1   5  399.16   17.10
  -1  -1   5  197.18   13.70
  -1  -1   5  180.58   12.70
  -1  -1   5  192.88   13.50
   1  -1  -5  173.58    5.60
  -1  -1   5  176.38   11.90
   1  -1  -5  154.38   12.50
  -1   1   5  197.68   14.30
   1   1  -5  172.98   13.00
   1   1  -5  178.58   14.10
   1   1  -5  187.58    5.50
  -1   1   5  167.28   12.80
   1   1  -5  180.18   13.30
  -1   1   5  183.08   14.00
  -1   1   5  165.88   13.30
   0  -1  -5  768.12   24.20
   0  -1  -5  765.12   18.30
   0  -1   5  780.52   25.00
   0  -1  -5  768.92   24.20
   0  -1   5  800.52   21.90
   0  -1  -5  723.23   23.00
   0  -1   5  802.92   25.20
   0  -1   5  751.62   23.50
   0   1  -5  790.32   26.40
   0   1   5  775.62   24.00
   0   1  -5  783.62   24.20
   0   1   5  774.02   23.40
   0   1  -5  770.02   18.10
   0   1  -5  800.72   24.80
   0   1   5  777.72   25.70
   0   1   5  764.82   24.60
   1  -1   5 1802.62   40.70
  -1  -1  -5 1822.62   43.00
  -1  -1  -5 1802.82   43.90
   1  -1   5 1823.22   44.30
  -1  -1  -5 1787.02   41.20
   1  -1   5 1839.72   45.80
   1  -1   5 1798.72   41.70
  -1  -1  -5 1828.42   46.70
   1   1   5 1821.42   42.90
  -1   1  -5 1764.62   43.70
   1   1   5 1871.41   46.70
   1   1   5 1838.62   41.30
  -1   1  -5 1783.72   40.60
   1   1   5 1831.12   44.40
  -1   1  -5 1829.62   45.70
  -2  -1  -5  787.32   27.60
   2  -1   5  831.42   26.20
  -2  -1  -5  791.22   30.70
   2  -1   5  814.72   28.80
   2  -1   5  825.42   25.30
  -2  -1  -5  807.12   27.80
   2  -1   5  761.12   29.30
   2  -1   5  804.22   31.50
  -2   1  -5  779.22   27.60
   2   1   5  805.02   27.80
  -2   1  -5  815.52   30.60
   2   1   5  787.22   30.10
   2   1   5  822.62   24.70
  -2   1  -5  776.92   25.70
   2   1   5  791.42   28.80
   2   1   5  783.92   30.90
  -3  -1  -5  354.26   22.60
   3  -1   5  361.36   18.60
  -3  -1  -5  333.87   21.90
  -3  -1  -5  343.27   25.60
   3  -1   5  396.96   23.50
   3  -1   5  348.17   24.00
   3  -1   5  348.97   21.50
   3   1   5  356.16   23.60
   3   1   5  378.96   22.50
   3   1   5  362.26   17.60
  -3   1  -5  389.56   21.40
   3   1   5  428.26   29.50
  -3   1  -5  372.66   22.60
   3   1   5  373.66   25.50
  -3   1  -5  400.86   25.90
   4  -1   5  129.49   19.40
  -4  -1  -5   97.69   16.90
  -4  -1  -5  103.69   18.90
  -4  -1  -5  110.49   19.00
   4  -1   5   79.29   14.20
   4  -1   5  118.69   12.00
   4  -1   5   75.29   13.90
   4   1   5  120.49   19.40
  -4   1  -5   88.49   17.60
   4   1   5   81.39   10.30
  -4   1  -5   99.39   15.50
   4   1   5   92.09   15.70
   4   1   5  103.29   16.50
  -4   1  -5   64.19   12.80
   5  -1   5   59.59   16.50
  -5  -1  -5   58.39   16.10
  -5  -1  -5   45.00   15.20
   5  -1   5   78.29   16.00
  -5  -1  -5   52.99   16.20
   5  -1   5   41.20   14.20
   5  -1   5   39.00   13.60
   5  -1   5   63.19   10.50
  -5   1  -5   63.79   14.30
   5   1   5   64.59    9.50
  -5   1  -5   81.79   17.40
  -5   1  -5   82.89   18.80
   5   1   5   46.30   16.00
   5   1   5   60.19   17.10
  -6  -1  -5    7.70   16.70
  -6  -1  -5   14.90   15.10
   6  -1   5   25.70   17.10
   6  -1   5   23.10   33.40
  -6  -1  -5   24.40   17.10
   6  -1   5    8.70    7.80
   6  -1   5  -13.30   11.80
   6   1   5   36.50   19.90
   6   1   5    0.30    5.40
  -6   1  -5   22.00   16.90
   6   1   5   12.20   17.90
  -6   1  -5   21.70   14.80
   6   1   5  -14.80   21.90
  -6   1  -5    5.50   19.30
  -9  -2   5   73.39   11.20
   9  -2  -5   47.80   15.10
  -9  -2   5   34.60   15.40
  -9  -2   5   57.19    7.70
  -9  -2   5   74.29   10.80
   9  -2  -5   49.20   12.50
  -9  -2   5   59.99   15.60
   9   2  -5   57.79   14.80
  -9   2   5   41.40   11.80
   9   2  -5   59.49    9.60
  -9   2   5   84.59   17.70
  -9   2   5   64.49   16.60
  -9   2   5   46.90   14.50
  -8  -2   5  107.09   12.20
  -8  -2   5  107.19   10.50
  -8  -2   5  136.29    9.60
   8  -2  -5   84.99   19.70
  -8  -2   5  107.29   16.70
  -8  -2   5  144.39   18.60
   8   2  -5  114.89   17.10
  -8   2   5   96.99   14.80
  -8   2   5  148.29   20.00
  -8   2   5  111.29   17.70
  -8   2   5  137.39   16.40
   8   2  -5  145.89   12.10
  -7  -2   5  125.49   19.20
   7  -2  -5  153.38   13.60
   7  -2  -5  176.38   16.40
  -7  -2   5  169.98   20.50
   7  -2  -5  158.28   22.10
  -7  -2   5  150.48   11.20
  -7  -2   5  168.88   11.20
  -7   2   5  181.58   14.70
  -7   2   5  132.39   17.40
  -7   2   5  154.78   16.60
   7   2  -5  154.88   20.60
  -7   2   5  173.58   17.80
   7   2  -5  164.18   10.80
  -7   2   5  159.28   22.40
  -6  -2   5  124.09   11.10
  -6  -2   5  141.99   18.30
   6  -2  -5  134.29   18.50
  -6  -2   5  128.39    8.40
  -6  -2   5  145.29    9.90
  -6  -2   5  146.69   18.50
   6  -2  -5  131.29   13.40
   6  -2  -5  134.99   13.70
  -6   2   5  125.89   14.50
  -6   2   5  125.89   13.10
  -6   2   5  123.59   14.00
  -6   2   5  151.98   20.10
  -5  -2   5  300.37   19.00
  -5  -2   5  282.47   13.80
  -5  -2   5  280.37   18.10
   5  -2  -5  295.47   15.70
   5  -2  -5  303.87   20.90
  -5  -2   5  287.07   12.00
   5  -2  -5  302.47   15.70
  -5   2   5  286.37   15.40
  -5   2   5  300.07   15.60
  -5   2   5  268.57   20.70
  -5   2   5  275.87   14.60
  -4  -2   5   53.09    7.40
   4  -2  -5   68.09    9.30
  -4  -2   5   62.29   11.40
  -4  -2   5   56.09    9.70
   4  -2  -5   45.30    8.00
  -4  -2   5   48.70    6.60
  -4   2   5   52.19    7.00
  -4   2   5   61.99   11.00
  -4   2   5   72.29   10.00
  -4   2   5   63.69    8.90
   3  -2  -5 1710.13   39.90
  -3  -2   5 1705.63   39.10
  -3  -2   5 1786.72   34.20
  -3  -2   5 1751.52   34.10
  -3  -2   5 1772.32   37.60
  -3  -2   5 1780.52   34.20
   3  -2  -5 1745.23   34.70
  -3   2   5 1711.63   40.00
  -3   2   5 1709.53   34.10
   3   2  -5 1825.52   38.10
  -3   2   5 1754.22   40.10
  -3   2   5 1766.02   44.80
  -2  -2   5 1273.27   24.10
  -2  -2   5 1251.57   31.50
  -2  -2   5 1298.17   28.80
  -2  -2   5 1307.47   31.00
   2  -2  -5 1260.57   29.00
   2  -2  -5 1279.77   32.10
   2   2  -5 1278.97   30.90
  -2   2   5 1321.97   32.40
  -2   2   5 1251.67   24.40
  -2   2   5 1297.27   32.80
  -2   2   5 1231.78   32.10
  -1  -2   5 1370.16   29.70
   1  -2  -5 1374.96   33.80
  -1  -2   5 1427.56   34.10
   1  -2  -5 1392.76   26.90
  -1  -2   5 1374.46   34.20
   1  -2  -5 1342.87   32.80
  -1  -2   5 1384.86   33.00
   1   2  -5 1375.16   33.90
  -1   2   5 1375.06   33.30
  -1   2   5 1371.96   35.80
   1   2  -5 1406.76   26.70
   1   2  -5 1407.76   33.40
  -1   2   5 1406.26   34.80
  -1   2   5 1385.96   33.80
   0  -2   5 1568.24   38.80
   0  -2  -5 1531.25   38.00
   0  -2  -5 1609.84   38.80
   0  -2   5 1600.34   39.10
   0  -2  -5 1589.84   32.50
   0  -2   5 1604.04   37.60
   0  -2  -5 1563.84   37.10
   0  -2   5 1578.34   33.70
   0   2   5 1551.84   37.20
   0   2  -5 1638.44   34.20
   0   2   5 1587.44   38.50
   0   2  -5 1606.54   39.20
   0   2  -5 1555.24   32.70
   0   2   5 1582.84   38.60
   0   2   5 1561.54   40.50
   0   2  -5 1533.75   38.60
   1  -2   5  214.38   16.50
  -1  -2  -5  182.48   13.50
  -1  -2  -5  205.98   17.50
   1  -2   5  198.78   19.20
   1  -2   5  225.78   16.90
   1  -2   5  224.68   15.00
   1  -2   5  207.68   13.20
  -1  -2  -5  204.08   16.10
  -1   2  -5  210.58   17.10
   1   2   5  189.18   16.60
  -1   2  -5  202.68   13.60
   1   2   5  208.88   17.10
  -1   2  -5  195.28   15.40
  -1   2  -5  191.18   11.50
   1   2   5  171.28   14.10
   1   2   5  215.48   16.40
   2  -2   5  169.98   20.40
  -2  -2  -5  113.89   12.80
  -2  -2  -5  125.09   13.20
  -2  -2  -5  197.48   23.10
   2  -2   5   84.99   12.20
   2  -2   5  127.39   12.10
  -2  -2  -5  148.19   15.40
   2  -2   5  115.79   13.30
   2  -2   5  131.49   12.00
   2   2   5   86.79   11.90
  -2   2  -5  134.09   14.20
   2   2   5  124.19   15.20
   2   2   5   90.99   12.10
  -2   2  -5  117.89   16.40
  -2   2  -5  102.99   10.40
   2   2   5  126.09   13.30
   2   2   5  103.69   12.30
  -2   2  -5  119.39   11.60
  -3  -2  -5  749.92   33.20
   3  -2   5  794.12   34.20
   3  -2   5  779.12   25.80
   3  -2   5  752.22   31.90
   3  -2   5  743.53   27.10
  -3  -2  -5  741.73   30.10
   3  -2   5  758.32   30.40
  -3  -2  -5  708.03   29.40
   3   2   5  736.43   24.40
   3   2   5  766.62   43.90
   3   2   5  735.63   33.70
  -3   2  -5  754.72   29.90
   3   2   5  761.52   31.80
  -3   2  -5  769.72   27.50
   4  -2   5   49.80   13.60
  -4  -2  -5   31.50   11.80
  -4  -2  -5   73.69   26.70
   4  -2   5   40.60   11.40
  -4  -2  -5   65.29   15.30
   4  -2   5   60.19   10.40
   4  -2   5   66.79   14.40
   4  -2   5   28.50   12.50
  -4   2  -5   51.29   16.50
   4   2   5   49.70   12.80
  -4   2  -5   69.19   13.60
  -4   2  -5   54.19   12.40
   4   2   5   61.69    9.40
   4   2   5   74.49   16.40
   4   2   5   61.09   18.40
   5  -2   5  142.89   25.80
   5  -2   5  101.19   12.20
   5  -2   5   83.09   14.70
   5  -2   5  100.89   17.30
  -5  -2  -5  102.09   17.60
  -5  -2  -5   82.59   18.40
  -5  -2  -5   78.59   16.70
   5  -2   5   75.69   16.50
   5   2   5   86.79    9.60
  -5   2  -5   65.29   14.50
   5   2   5   94.99   18.20
  -5   2  -5  103.29   16.00
  -5   2  -5  109.89   19.80
   5   2   5   93.69   18.90
  -6  -2  -5  362.06   31.30
   6  -2   5  314.37   30.90
  -6  -2  -5  345.87   31.90
   6  -2   5  353.26   19.80
   6  -2   5  396.26   29.10
  -6  -2  -5  350.86   31.30
   6  -2   5  404.56   35.90
   6   2   5  377.76   34.50
  -6   2  -5  263.47   33.10
  -6   2  -5  314.97   34.30
  -6   2  -5  366.56   28.40
   6   2   5  392.46   32.60
  -6   2  -5  488.55   43.40
   6   2   5  322.67   31.00
   9  -3  -5   81.69   22.70
  -9  -3   5   35.20   13.40
   9  -3  -5   46.20   15.40
  -9  -3   5   64.69    9.30
  -9  -3   5   67.29   10.00
  -9  -3   5   75.89   18.90
  -9  -3   5   55.29    9.30
  -9   3   5   88.79   17.00
  -9   3   5   74.39   15.90
  -9   3   5   51.39   16.10
  -9   3   5   31.00   15.30
  -8  -3   5  320.47   26.60
   8  -3  -5  346.67   28.30
  -8  -3   5  328.57   14.20
  -8  -3   5  295.07   15.30
  -8  -3   5  305.67   11.20
  -8  -3   5  293.77   24.80
  -8  -3   5  290.07   15.20
   8   3  -5  281.97   23.70
  -8   3   5  348.97   29.80
  -8   3   5  325.27   23.50
  -8   3   5  301.87   21.40
  -8   3   5  330.37   27.30
   7  -3  -5  392.86   21.90
  -7  -3   5  406.66   25.30
   7  -3  -5  403.06   18.60
  -7  -3   5  433.16   34.40
  -7  -3   5  406.76   16.80
  -7  -3   5  416.26   14.80
  -7   3   5  397.96   19.50
  -7   3   5  415.26   22.20
  -7   3   5  443.96   29.50
  -7   3   5  432.46   22.70
  -6  -3   5  292.37   21.40
   6  -3  -5  299.37   17.10
   6  -3  -5  302.67   23.40
  -6  -3   5  304.67   14.00
  -6  -3   5  303.27   20.80
  -6  -3   5  296.07   14.00
   6  -3  -5  309.57   18.80
  -6   3   5  320.57   24.30
  -6   3   5  284.77   16.90
  -6   3   5  300.97   18.70
  -6   3   5  268.37   17.70
  -5  -3   5 1250.97   35.50
  -5  -3   5 1187.88   28.90
   5  -3  -5 1176.68   31.80
  -5  -3   5 1211.28   29.20
  -5  -3   5 1161.78   30.20
   5  -3  -5 1198.98   33.20
   5  -3  -5 1197.28   38.30
  -5  -3   5 1215.08   33.90
  -5   3   5 1165.98   33.00
  -5   3   5 1209.68   39.10
  -5   3   5 1145.09   30.40
  -5   3   5 1189.28   31.70
  -4  -3   5  286.77   16.70
  -4  -3   5  261.77   12.30
   4  -3  -5  271.47   15.90
   4  -3  -5  261.77   15.50
  -4  -3   5  241.28   12.60
  -4  -3   5  250.17   14.50
  -4  -3   5  266.27   13.60
  -4   3   5  277.67   19.20
  -4   3   5  263.07   12.50
  -4   3   5  276.47   16.00
  -4   3   5  265.57   15.40
  -3  -3   5  327.87   11.70
   3  -3  -5  356.86   17.30
  -3  -3   5  329.77   15.60
  -3  -3   5  355.56    9.80
   3  -3  -5  346.47   13.40
  -3  -3   5  369.16   15.20
   3  -3  -5  348.37   16.70
  -3   3   5  359.56   20.00
  -3   3   5  342.27   12.10
  -3   3   5  333.97   16.70
   3   3  -5  362.06   15.20
  -3   3   5  352.96   17.50
  -2  -3   5   64.59    8.90
  -2  -3   5   58.29    8.30
   2  -3  -5   73.09    7.80
  -2  -3   5   62.29    6.40
   2  -3  -5   88.69   10.40
   2  -3  -5   72.89    7.20
  -2  -3   5   72.79    8.30
  -2   3   5   71.69    8.80
  -2   3   5   51.99    8.30
   2   3  -5   75.69    7.00
   2   3  -5   61.79    8.10
  -2   3   5   74.49    6.80
  -2   3   5   68.59    9.90
  -1  -3   5  216.38    9.50
   1  -3  -5  202.88    9.20
   1  -3  -5  208.98   14.20
  -1  -3   5  205.08    9.10
  -1  -3   5  201.28   14.40
  -1  -3   5  193.18   14.40
  -1  -3   5  210.88   12.70
   1  -3  -5  192.08   13.10
   1   3  -5  230.38   14.80
   1   3  -5  189.88   13.00
  -1   3   5  184.78   13.90
  -1   3   5  197.48   15.70
   1   3  -5  203.38    8.90
  -1   3   5  215.18   16.20
   0  -3  -5  173.58   14.30
   0  -3  -5  176.78   10.50
   0  -3  -5  150.78   16.20
   0  -3  -5  163.48   13.50
   0  -3   5  155.78   13.50
   0  -3   5  159.38   15.00
   0  -3   5  172.28   14.40
   0   3  -5  179.88   14.30
   0   3  -5  160.68   14.30
   0   3   5  190.88   16.40
   0   3   5  150.88   16.00
   0   3   5  196.98   14.00
   0   3  -5  175.18   10.00
  -1  -3  -5   85.69   12.80
   1  -3   5   51.49    9.00
   1  -3   5   63.59   10.60
   1  -3   5   68.99    9.40
  -1  -3  -5   66.19    8.50
  -1  -3  -5   87.99   12.50
   1  -3   5   81.69    8.10
   1  -3   5   62.59   11.20
  -1  -3  -5   83.39    8.80
  -1   3  -5   82.39   10.10
   1   3   5   68.79    9.00
  -1   3  -5   99.59   13.00
   1   3   5  113.29   20.40
  -1   3  -5   92.39   12.40
   1   3   5   48.80   10.20
   2  -3   5   98.99   11.80
   2  -3   5   78.19   13.00
  -2  -3  -5   76.19   11.20
  -2  -3  -5  102.39   10.60
  -2  -3  -5  117.39   11.90
   2  -3   5  126.49   16.70
  -2  -3  -5  103.39   14.50
   2  -3   5   96.19   14.30
   2  -3   5   86.29    9.80
   2   3   5  101.79   13.80
   2   3   5  100.69   10.60
  -2   3  -5   93.79   13.70
  -2   3  -5   80.39    9.80
   2   3   5  100.19   13.80
   2   3   5   66.89   11.30
  -2   3  -5  104.29   13.60
  -2   3  -5  108.39   11.50
  -3  -3  -5  904.91   33.10
   3  -3   5  906.01   29.20
  -3  -3  -5  901.51   34.00
   3  -3   5  884.11   35.70
   3  -3   5  932.41   29.40
   3  -3   5  918.41   36.50
   3  -3   5  965.50   34.00
   3   3   5  977.50   34.60
  -3   3  -5  990.50   34.00
   3   3   5  916.71   35.30
   3   3   5  939.71   27.20
  -3   3  -5  923.01   29.20
  -3   3  -5  968.80   36.40
  -3   3  -5  977.60   30.60
   4  -3   5  175.18   18.70
   4  -3   5  156.08   18.70
  -4  -3  -5  187.78   21.60
  -4  -3  -5  120.99   15.60
   4  -3   5  150.08   16.90
  -4  -3  -5  121.79   17.20
   4  -3   5  163.98   22.70
   4   3   5  240.48   25.80
  -4   3  -5  135.49   16.30
   4   3   5  142.49   17.40
  -4   3  -5  157.48   19.00
   4   3   5  154.38   13.50
  -4   3  -5  190.78   28.10
   4   3   5  270.57   37.30
  -4   3  -5  136.79   14.70
   5  -3   5   83.89   16.30
   5  -3   5   57.79   11.50
   5  -3   5   27.10   12.20
  -5  -3  -5   38.00   16.90
  -5  -3  -5   58.29   16.00
  -5  -3  -5   40.90   13.90
   5  -3   5   40.20   13.40
   5  -3   5  102.69   25.40
   5   3   5   59.99    8.70
  -5   3  -5   72.79   16.60
  -5   3  -5  115.29   24.50
   5   3   5   43.50   13.40
   5   3   5   55.39   15.70
  -5   3  -5   50.19   13.90
  -6  -3  -5   56.69   16.20
   6  -3   5   54.29   18.40
   6  -3   5   54.99   14.90
   6  -3   5   69.79   21.70
  -6  -3  -5   42.60   16.50
   6  -3   5   58.29   11.20
  -6  -3  -5   58.49   19.30
  -6   3  -5  103.49   27.60
   6   3   5   46.20   16.20
  -6   3  -5   56.19   16.40
  -6   3  -5   54.69   15.30
   6   3   5   49.40   17.10
   6   3   5   67.69   19.20
  -6   3  -5   68.39   16.70
   9  -4  -5  186.68   21.70
  -9  -4   5  133.89   14.40
  -9  -4   5  131.99   18.60
  -9  -4   5  133.99   15.20
  -9  -4   5  143.99   17.90
   9  -4  -5  141.29   22.10
  -9  -4   5  150.38   19.60
  -9   4   5  169.48   24.10
  -9   4   5  186.88   36.80
  -9   4   5  149.09   19.00
  -9   4   5  170.18   26.20
  -8  -4   5   30.80   15.20
  -8  -4   5   25.30    8.60
   8  -4  -5   32.10   13.90
   8  -4  -5   24.40   12.90
  -8  -4   5   25.30   12.80
  -8  -4   5   52.19   13.20
  -8   4   5   42.40   13.90
  -8   4   5   37.60   15.20
  -8   4   5   32.10   13.80
  -8   4   5   31.70   12.40
  -7  -4   5  701.23   19.20
  -7  -4   5  635.04   45.90
   7  -4  -5  664.33   28.60
  -7  -4   5  688.63   23.00
  -7  -4   5  698.93   29.60
  -7  -4   5  669.43   27.20
   7  -4  -5  689.53   24.90
  -7   4   5  676.23   35.00
  -7   4   5  665.33   27.90
  -7   4   5  671.23   25.10
  -7   4   5  635.14   28.00
   6  -4  -5  818.92   34.10
   6  -4  -5  787.62   28.70
   6  -4  -5  779.32   26.50
  -6  -4   5  815.92   24.30
  -6  -4   5  764.72   26.80
  -6  -4   5  805.32   22.40
  -6  -4   5  812.82   29.50
  -6  -4   5  814.02   29.80
  -6   4   5  776.52   26.40
  -6   4   5  782.22   44.10
  -6   4   5  767.22   28.80
  -6   4   5  727.13   26.60
   5  -4  -5  140.69   14.70
  -5  -4   5  128.79   14.70
  -5  -4   5  129.99   14.40
   5  -4  -5  131.89   14.60
  -5  -4   5  128.49   11.80
  -5  -4   5  125.99   12.30
  -5  -4   5  112.39   11.20
  -5   4   5  114.39   12.80
  -5   4   5  134.59   15.00
  -5   4   5  131.49   15.80
  -5   4   5  121.99   14.10
  -4  -4   5  640.14   20.50
  -4  -4   5  641.64   20.90
  -4  -4   5  637.74   22.90
   4  -4  -5  623.64   13.80
   4  -4  -5  663.43   24.20
   4  -4  -5  640.14   22.80
  -4  -4   5  610.84   20.10
  -4  -4   5  606.94   19.10
  -4   4   5  615.14   23.80
  -4   4   5  632.84   27.00
  -4   4   5  643.14   22.80
  -4   4   5  612.74   19.50
  -3  -4   5 1071.99   28.40
   3  -4  -5 1047.50   24.10
   3  -4  -5 1051.39   31.20
  -3  -4   5 1064.59   28.60
   3  -4  -5 1052.09   29.90
  -3  -4   5 1099.69   29.50
  -3  -4   5 1083.79   25.80
   3  -4  -5 1065.79   31.30
  -3   4   5 1029.20   25.20
  -3   4   5 1097.59   30.00
  -3   4   5 1056.09   33.50
  -3   4   5 1060.99   31.50
   2  -4  -5 1069.29   26.40
  -2  -4   5 1063.49   28.90
   2  -4  -5 1035.80   24.10
  -2  -4   5 1089.09   29.30
   2  -4  -5 1101.59   29.70
  -2  -4   5 1055.69   24.70
  -2  -4   5 1038.10   23.70
   2   4  -5 1063.59   24.20
  -2   4   5 1023.80   29.00
  -2   4   5 1017.90   31.00
  -2   4   5  980.90   30.60
   2   4  -5 1059.19   29.00
  -2   4   5 1029.20   24.00
  -2   4   5 1057.49   32.40
   1  -4  -5 1877.71   38.10
  -1  -4   5 1878.01   43.00
   1  -4  -5 1801.62   41.90
  -1  -4   5 1841.42   41.30
  -1  -4   5 1912.81   37.90
   1  -4  -5 1826.42   42.80
  -1  -4   5 1875.81   44.10
  -1  -4   5 1892.11   34.60
   1   4  -5 1912.61   38.00
   1   4  -5 1878.21   43.90
  -1   4   5 1814.52   37.90
  -1   4   5 1830.32   46.10
  -1   4   5 1858.21   43.00
  -1   4   5 1923.01   45.20
   1   4  -5 1909.61   41.80
   0  -4   5  303.77   10.10
   0  -4   5  312.57   16.50
   0  -4   5  302.27   17.80
   0  -4  -5  319.37   19.50
   0  -4   5  302.57   17.50
   0  -4  -5  317.67   16.30
   0  -4  -5  322.17   13.70
   0  -4  -5  297.37   17.30
   0   4   5  298.67   19.70
   0   4  -5  302.27   17.60
   0   4   5  325.17   16.80
   0   4  -5  329.17   17.20
   0   4  -5  312.17   13.20
   0   4   5  328.87   19.10
   1  -4   5   11.50    8.80
  -1  -4  -5   19.00   10.10
   1  -4   5   12.80    5.20
  -1  -4  -5   22.60    7.90
   1  -4   5   22.20   10.00
  -1  -4  -5   13.60    8.80
   1  -4   5   13.80    7.40
  -1  -4  -5   12.20    7.40
  -1   4  -5   16.00    8.70
   1   4   5   28.80   10.60
  -1   4  -5   16.90    9.10
  -1   4  -5   24.00    5.90
   1   4   5   10.60    6.80
   1   4   5   16.40   11.30
  -1   4  -5   12.30    6.40
   2  -4   5   92.19   11.70
   2  -4   5   97.29   19.70
  -2  -4  -5   68.79    8.70
   2  -4   5   79.69   12.40
  -2  -4  -5  102.99   11.60
  -2  -4  -5  131.39   21.00
[truncated: 4,111,964 more chars]
