# Supplementary material for: Psilacetin derivatives: fumarate salts of the meth­yl–ethyl, meth­yl–allyl and diallyl variants of the psilocin prodrug
Source: Acta Crystallogr E Crystallogr Commun. 2021 Jan 8;77(Pt 2):101–6. doi: 10.1107/S2056989021000116 (PMC7869532; doi:10.1107/S2056989021000116)
Supplement: Supplementary file 2 [file e-77-00101-Isup2.hkl]

data_I                                                                          
_shelx_title ' UMD1915B_a.res in P2(1)'                                         
_shelx_refln_list_code          4                                               
_shelx_F_calc_maximum       44.77                                               
_exptl_crystal_F_000       400.00                                               
_reflns_d_resolution_high  0.8294                                               
                                                                                
loop_                                                                           
 _space_group_symop_operation_xyz                                               
 'x, y, z'                                                                      
 '-x, y+1/2, -z'                                                                
                                                                                
_cell_length_a     7.9555                                                       
_cell_length_b    13.3696                                                       
_cell_length_c     9.9708                                                       
_cell_angle_alpha  90.000                                                       
_cell_angle_beta  112.874                                                       
_cell_angle_gamma  90.000                                                       
                                                                                
_shelx_F_squared_multiplier     1.000                                           
                                                                                
loop_                                                                           
 _refln_index_h                                                                 
 _refln_index_k                                                                 
 _refln_index_l                                                                 
 _refln_F_squared_calc                                                          
 _refln_F_squared_meas                                                          
 _refln_F_squared_sigma                                                         
 _refln_observed_status                                                         
   0 -16   0         18.31         20.54         2.96 o                         
   1 -16   0         42.93         52.87         2.88 o                         
   1 -15   0         11.69         13.41         1.28 o                         
   2 -15   0          6.43          5.95         1.27 o                         
   3 -15   0          7.95         11.74         1.37 o                         
   0 -14   0         72.93         75.90         3.18 o                         
   1 -14   0          8.49         10.34         1.01 o                         
   2 -14   0         20.77         22.47         1.42 o                         
   3 -14   0         10.99         10.81         1.15 o                         
   4 -14   0          6.08          5.35         1.15 o                         
   1 -13   0          7.54          9.14         0.95 o                         
   2 -13   0          7.17          6.77         1.14 o                         
   3 -13   0          1.77          2.12         0.96 o                         
   4 -13   0          5.46          3.08         0.92 o                         
   5 -13   0          7.20          5.88         1.77 o                         
   0 -12   0         14.38         12.06         2.18 o                         
   1 -12   0          3.18          4.57         0.85 o                         
   2 -12   0         24.83         21.38         1.56 o                         
   3 -12   0          2.21          3.39         1.03 o                         
   4 -12   0          5.21          2.89         0.94 o                         
   5 -12   0          0.39         -0.04         0.99 o                         
   1 -11   0         99.34        106.90         1.90 o                         
   2 -11   0         39.65         32.49         1.43 o                         
   3 -11   0        105.04        116.74         2.14 o                         
   4 -11   0          2.95          2.90         0.91 o                         
   5 -11   0          3.24          3.92         0.99 o                         
   6 -11   0         14.85         12.29         1.08 o                         
   0 -10   0        105.12        110.80         3.94 o                         
   1 -10   0          4.04          2.91         0.72 o                         
   2 -10   0         31.33         27.71         2.20 o                         
   3 -10   0         80.26         77.65         2.32 o                         
   4 -10   0         70.50         72.57         1.96 o                         
   5 -10   0          2.68          4.52         0.86 o                         
   6 -10   0          2.07          5.63         0.93 o                         
   1  -9   0        106.09         96.14         1.51 o                         
   2  -9   0        121.55        128.50         1.97 o                         
   3  -9   0          6.31         13.34         0.94 o                         
   4  -9   0         24.05         31.76         2.08 o                         
   5  -9   0         13.16         11.87         0.97 o                         
   6  -9   0         46.02         46.75         2.03 o                         
   7  -9   0          7.80          5.97         1.40 o                         
   0  -8   0        251.44        234.82         6.85 o                         
   1  -8   0        138.87        105.71         1.49 o                         
   2  -8   0         14.61          9.89         0.72 o                         
   3  -8   0        125.42        124.81         1.81 o                         
   4  -8   0         32.89         34.15         1.30 o                         
   5  -8   0         25.63         18.76         1.09 o                         
   6  -8   0          5.57          5.72         1.07 o                         
   7  -8   0         11.60         12.60         1.19 o                         
   1  -7   0        101.80        110.35         1.84 o                         
   2  -7   0         57.17         60.99         1.27 o                         
   3  -7   0         28.51         28.62         1.27 o                         
   4  -7   0          1.95          2.20         0.66 o                         
   5  -7   0          4.13          3.62         0.69 o                         
   6  -7   0         51.36         63.60         3.00 o                         
   7  -7   0         13.68         14.34         1.19 o                         
   0  -6   0         80.19        123.38         2.77 o                         
   1  -6   0        345.49        300.29         2.56 o                         
   2  -6   0        247.10        266.66         2.43 o                         
   3  -6   0        105.03        109.80         1.54 o                         
   4  -6   0        196.65        178.99         2.68 o                         
   5  -6   0         14.81         13.79         1.07 o                         
   6  -6   0         54.64         50.45         1.80 o                         
   7  -6   0         18.29         14.56         1.39 o                         
   8  -6   0          7.11          6.84         1.63 o                         
   1  -5   0         52.97         61.87         1.49 o                         
   2  -5   0        786.09        912.61         6.62 o                         
   3  -5   0        350.67        346.93         3.09 o                         
   4  -5   0         11.16         10.42         0.58 o                         
   5  -5   0         62.68         58.84         1.52 o                         
   6  -5   0        115.95        103.13         2.22 o                         
   7  -5   0         43.42         44.02         2.29 o                         
   8  -5   0          7.71          7.63         1.47 o                         
   1  -4   0        357.50        326.44         2.90 o                         
   2  -4   0        420.31        402.20         3.27 o                         
   3  -4   0        341.03        392.31         3.49 o                         
   4  -4   0        275.25        248.72         2.78 o                         
   5  -4   0         70.20         65.52         1.44 o                         
   6  -4   0         16.76         22.32         1.39 o                         
   7  -4   0         27.45         25.52         1.82 o                         
   8  -4   0          5.29          5.31         1.25 o                         
   1  -3   0        597.93        613.19         5.34 o                         
   2  -3   0        852.59        981.26         7.81 o                         
   3  -3   0        384.39        372.52         3.75 o                         
   4  -3   0        380.41        399.77         3.28 o                         
   5  -3   0         98.57        119.90         1.70 o                         
   6  -3   0         38.90         38.93         1.45 o                         
   7  -3   0        109.26        114.69         3.12 o                         
   8  -3   0          8.16          7.59         1.27 o                         
   2  -2   0        325.19        350.72         2.72 o                         
   3  -2   0         79.81         87.90         1.46 o                         
   4  -2   0          8.36         15.71         0.81 o                         
   5  -2   0        385.68        400.20         3.39 o                         
   6  -2   0         17.14         18.52         1.61 o                         
   7  -2   0         56.11         63.18         3.17 o                         
   8  -2   0         33.98         30.38         2.03 o                         
   2  -1   0        446.86        423.02         3.82 o                         
   3  -1   0         26.24         23.87         0.94 o                         
   4  -1   0        358.20        403.27         3.20 o                         
   5  -1   0        106.88        109.59         1.70 o                         
   6  -1   0         15.38         15.92         0.93 o                         
   7  -1   0         53.35         52.35         2.46 o                         
   8  -1   0          3.06          2.83         1.21 o                         
   2   0   0         14.53          5.27         0.61 o                         
   3   0   0        285.44        198.10         1.80 o                         
   4   0   0        611.61        537.42         4.02 o                         
   5   0   0         57.94         42.97         1.37 o                         
   6   0   0         18.31         28.52         1.49 o                         
   7   0   0         85.93         97.43         2.65 o                         
   8   0   0         75.63         65.69         2.40 o                         
   2   1   0        446.32        423.95         3.24 o                         
   3   1   0         26.24         23.03         0.91 o                         
   4   1   0        357.65        399.64         3.56 o                         
   5   1   0        106.44        111.63         1.86 o                         
   6   1   0         15.45         14.92         1.02 o                         
   7   1   0         53.28         54.65         2.22 o                         
   8   1   0          3.09          3.21         1.45 o                         
   2   2   0        325.22        352.59         2.81 o                         
   3   2   0         79.80         88.63         1.45 o                         
   4   2   0          8.30         11.74         0.75 o                         
   5   2   0        385.39        395.87         3.77 o                         
   6   2   0         17.11         17.44         1.05 o                         
   7   2   0         56.15         64.54         2.32 o                         
   8   2   0         34.01         29.85         2.45 o                         
   1   3   0        598.50        612.99         6.69 o                         
   2   3   0        851.55        976.49         8.33 o                         
   3   3   0        384.20        375.99         3.00 o                         
   4   3   0        380.31        403.61         3.36 o                         
   5   3   0         98.65        119.63         1.92 o                         
   6   3   0         38.95         36.52         1.98 o                         
   7   3   0        109.07        114.15         2.75 o                         
   8   3   0          8.14          6.09         1.96 o                         
   1   4   0        357.67        326.89         3.20 o                         
   2   4   0        420.43        408.83         3.04 o                         
   3   4   0        340.81        396.20         3.42 o                         
   4   4   0        275.30        252.94         2.48 o                         
   5   4   0         70.13         66.41         1.53 o                         
   6   4   0         16.69         20.78         1.12 o                         
   7   4   0         27.49         26.26         1.56 o                         
   8   4   0          5.31          5.10         1.15 o                         
   1   5   0         52.96         61.39         1.24 o                         
   2   5   0        785.36        910.55         6.31 o                         
   3   5   0        350.20        348.31         3.31 o                         
   4   5   0         11.16         12.79         1.19 o                         
   5   5   0         62.75         63.10         1.47 o                         
   6   5   0        116.05        102.04         2.06 o                         
   7   5   0         43.49         43.95         1.90 o                         
   8   5   0          7.74          6.86         1.25 o                         
   0   6   0         80.47        135.89         3.91 o                         
   1   6   0        344.77        299.22         2.96 o                         
   2   6   0        246.53        270.14         2.88 o                         
   3   6   0        105.02        108.41         1.53 o                         
   4   6   0        196.57        180.44         2.08 o                         
   5   6   0         14.81         13.44         0.89 o                         
   6   6   0         54.81         53.08         2.10 o                         
   7   6   0         18.28         16.78         1.66 o                         
   8   6   0          7.13          3.06         1.65 o                         
   1   7   0        101.83        115.22         3.13 o                         
   2   7   0         57.33         62.38         2.87 o                         
   3   7   0         28.52         30.35         1.37 o                         
   4   7   0          1.95          2.29         0.57 o                         
   5   7   0          4.13          3.49         0.70 o                         
   6   7   0         51.48         58.59         2.43 o                         
   7   7   0         13.66         14.37         1.31 o                         
   0   8   0        251.45        251.17         5.10 o                         
   1   8   0        139.08        105.54         2.52 o                         
   2   8   0         14.60         12.71         1.16 o                         
   3   8   0        125.38        125.25         2.40 o                         
   4   8   0         32.93         33.09         1.17 o                         
   5   8   0         25.75         18.69         1.28 o                         
   6   8   0          5.57          3.18         0.92 o                         
   7   8   0         11.63         12.24         1.24 o                         
   1   9   0        105.80         96.90         2.26 o                         
   2   9   0        121.54        131.77         2.20 o                         
   3   9   0          6.27         12.06         1.49 o                         
   4   9   0         24.08         29.37         1.57 o                         
   5   9   0         13.22         11.85         1.27 o                         
   6   9   0         45.94         46.23         2.60 o                         
   7   9   0          7.81          5.59         1.44 o                         
   0  10   0        105.23        112.46         2.98 o                         
   1  10   0          4.02          3.04         0.74 o                         
   2  10   0         31.33         27.80         1.66 o                         
   3  10   0         80.29         75.13         5.01 o                         
   4  10   0         70.54         71.77         2.44 o                         
   5  10   0          2.67          2.23         1.25 o                         
   6  10   0          2.08          3.72         0.95 o                         
   1  11   0         99.47        106.05         1.94 o                         
   2  11   0         39.63         37.55         1.80 o                         
   3  11   0        105.20        111.83         3.55 o                         
   4  11   0          2.91          1.54         1.00 o                         
   5  11   0          3.24          2.09         1.09 o                         
   6  11   0         14.87         10.71         1.71 o                         
   0  12   0         14.47         16.91         1.36 o                         
   1  12   0          3.19          4.41         0.99 o                         
   2  12   0         24.83         22.90         2.70 o                         
   3  12   0          2.21          3.66         1.20 o                         
   4  12   0          5.21          2.68         1.12 o                         
   5  12   0          0.38          0.60         0.85 o                         
   1  13   0          7.56          7.64         1.09 o                         
   2  13   0          7.21          6.12         1.17 o                         
   3  13   0          1.77          2.03         1.08 o                         
   4  13   0          5.46          1.85         1.24 o                         
   5  13   0          7.21          1.96         0.90 o                         
   0  14   0         73.01         67.79         3.92 o                         
   1  14   0          8.53          9.54         1.25 o                         
   2  14   0         20.80         23.73         1.67 o                         
   3  14   0         11.01          5.83         1.33 o                         
   4  14   0          6.08          3.66         1.58 o                         
   1  15   0         11.69         13.39         1.96 o                         
   2  15   0          6.45          6.09         1.38 o                         
   3  15   0          7.97          9.97         2.56 o                         
   0  16   0         18.30         13.70         4.31 o                         
   1  16   0         42.95         48.00         4.21 o                         
  -1 -16   1          8.22          9.41         1.40 o                         
   0 -16   1         20.57         23.76         1.70 o                         
  -3 -15   1          4.01          2.57         1.27 o                         
  -2 -15   1         10.76         11.65         1.18 o                         
  -1 -15   1         55.57         57.93         2.33 o                         
   0 -15   1          7.43          6.23         1.29 o                         
   1 -15   1          8.70          7.09         1.14 o                         
   2 -15   1          6.81          9.79         1.29 o                         
  -4 -14   1          1.15          0.49         0.95 o                         
  -3 -14   1          6.02          7.01         1.10 o                         
  -2 -14   1         20.83         20.41         1.29 o                         
  -1 -14   1          2.00         -0.21         0.94 o                         
   0 -14   1          2.73          4.38         0.89 o                         
   1 -14   1         20.58         20.96         1.29 o                         
   2 -14   1          0.12         -0.78         1.02 o                         
   3 -14   1         25.80         26.13         1.40 o                         
   4 -14   1          6.27          6.63         2.81 o                         
  -5 -13   1         11.41         12.02         1.23 o                         
  -4 -13   1          4.16          3.15         1.01 o                         
  -3 -13   1         33.00         37.97         3.36 o                         
  -2 -13   1          7.79          5.82         1.01 o                         
  -1 -13   1          2.84          2.51         0.93 o                         
   0 -13   1         10.10         11.19         0.98 o                         
   1 -13   1         46.94         53.27         1.78 o                         
   2 -13   1         60.65         60.15         2.04 o                         
   3 -13   1         13.53         19.51         1.27 o                         
   4 -13   1         20.92         26.51         1.40 o                         
  -6 -12   1          2.37          2.72         0.98 o                         
  -5 -12   1          1.01          2.33         0.97 o                         
  -4 -12   1          7.60          6.95         1.04 o                         
  -3 -12   1         68.58         68.79         2.01 o                         
  -2 -12   1         16.30         14.18         1.07 o                         
  -1 -12   1         32.54         33.40         1.30 o                         
   0 -12   1         31.54         27.12         1.19 o                         
   1 -12   1         25.82         32.59         1.95 o                         
   2 -12   1         52.84         60.13         1.96 o                         
   3 -12   1         50.93         44.70         1.68 o                         
   4 -12   1         14.80         11.45         1.24 o                         
   5 -12   1         10.75          9.02         1.19 o                         
  -6 -11   1         42.31         37.35         1.85 o                         
  -5 -11   1          6.43          2.83         0.94 o                         
  -4 -11   1         47.76         53.72         2.92 o                         
  -3 -11   1          3.80          4.95         0.85 o                         
  -2 -11   1          6.10          5.17         0.93 o                         
  -1 -11   1         36.48         31.37         1.18 o                         
   0 -11   1          4.16          3.90         0.73 o                         
   1 -11   1         10.40          8.31         0.90 o                         
   2 -11   1         65.92         78.04         1.94 o                         
   3 -11   1         39.06         29.04         1.52 o                         
   4 -11   1          4.09          2.24         1.03 o                         
   5 -11   1         23.02         24.27         1.80 o                         
   6 -11   1         11.20         11.74         1.37 o                         
  -7 -10   1         14.62         16.39         2.08 o                         
  -6 -10   1          1.32          2.05         0.88 o                         
  -5 -10   1         25.59         24.93         1.60 o                         
  -4 -10   1         38.38         43.09         1.54 o                         
  -3 -10   1         64.76         67.78         1.72 o                         
  -2 -10   1         64.90         60.10         1.40 o                         
  -1 -10   1         39.36         40.07         1.31 o                         
   0 -10   1        102.06        121.01         1.86 o                         
   1 -10   1         11.05          7.90         0.81 o                         
   2 -10   1          8.26          8.00         0.87 o                         
   3 -10   1          8.89         11.17         0.95 o                         
   4 -10   1         29.96         31.56         1.62 o                         
   5 -10   1         15.48         14.47         1.52 o                         
   6 -10   1          5.91          5.40         1.28 o                         
  -7  -9   1         10.50         10.13         1.34 o                         
  -6  -9   1         38.87         29.20         1.35 o                         
  -5  -9   1         22.22         24.83         1.58 o                         
  -4  -9   1         16.28         17.22         0.97 o                         
  -3  -9   1          4.00          4.92         0.74 o                         
  -2  -9   1         91.97         69.47         1.46 o                         
  -1  -9   1         20.10         18.43         0.81 o                         
   0  -9   1          2.41          2.42         0.64 o                         
   1  -9   1         59.61         58.72         1.39 o                         
   2  -9   1        104.54        114.15         1.96 o                         
   3  -9   1        149.32        144.21         2.33 o                         
   4  -9   1         30.19         28.56         1.32 o                         
   5  -9   1         30.59         25.45         1.54 o                         
   6  -9   1         13.56         12.91         1.93 o                         
  -7  -8   1         20.01         18.61         1.30 o                         
  -6  -8   1         54.50         54.63         1.93 o                         
  -5  -8   1        148.63        146.10         2.24 o                         
  -4  -8   1         36.92         49.63         1.36 o                         
  -3  -8   1         98.14         90.58         1.56 o                         
  -2  -8   1        147.63        158.75         2.19 o                         
  -1  -8   1        272.95        257.93         2.98 o                         
   0  -8   1        958.00        907.21         6.87 o                         
   1  -8   1         37.45         29.21         1.12 o                         
   2  -8   1         90.00         92.22         1.70 o                         
   3  -8   1        131.87        123.14         1.99 o                         
   4  -8   1          5.75          4.69         0.84 o                         
   5  -8   1          3.07          4.15         0.79 o                         
   6  -8   1          7.77          6.50         1.08 o                         
   7  -8   1         26.96         26.40         1.71 o                         
  -8  -7   1         10.62         12.63         1.87 o                         
  -7  -7   1          4.74          6.46         0.90 o                         
  -6  -7   1         24.85         25.28         1.53 o                         
  -5  -7   1         36.36         31.72         1.51 o                         
  -4  -7   1         44.73         41.89         1.29 o                         
  -3  -7   1        136.53        128.20         1.83 o                         
  -2  -7   1         27.07         21.63         1.40 o                         
  -1  -7   1        207.77        225.24         2.06 o                         
   0  -7   1         17.06         16.86         1.16 o                         
   1  -7   1        322.76        328.59         3.05 o                         
   2  -7   1        101.21        124.20         1.82 o                         
   3  -7   1        213.97        196.57         2.38 o                         
   4  -7   1        103.24        116.11         2.12 o                         
   5  -7   1          3.91          2.67         0.84 o                         
   6  -7   1         63.80         65.18         1.99 o                         
   7  -7   1         13.56         12.52         1.54 o                         
  -8  -6   1          6.74          5.93         1.25 o                         
  -7  -6   1         42.67         42.83         1.65 o                         
  -6  -6   1        135.79        129.91         2.41 o                         
  -5  -6   1          2.25          5.10         0.75 o                         
  -4  -6   1        105.79        103.58         1.43 o                         
  -3  -6   1        521.35        511.07         3.94 o                         
  -2  -6   1        782.66        738.80         5.59 o                         
  -1  -6   1        399.62        362.96         8.38 o                         
   0  -6   1       1578.28       1604.58        11.08 o                         
   1  -6   1         75.19         74.17         1.36 o                         
   2  -6   1        389.21        436.62         4.01 o                         
   3  -6   1        203.02        200.77         2.50 o                         
   4  -6   1         22.14         25.15         1.13 o                         
   5  -6   1         97.50         90.58         2.15 o                         
   6  -6   1          5.41          9.12         1.13 o                         
   7  -6   1         11.34         10.28         1.38 o                         
  -8  -5   1          4.72          4.69         1.31 o                         
  -7  -5   1         18.20         18.27         1.83 o                         
  -6  -5   1         23.08         22.69         1.37 o                         
  -5  -5   1         38.83         35.17         1.35 o                         
  -4  -5   1         43.70         44.86         1.02 o                         
  -3  -5   1        406.54        381.53         3.05 o                         
  -2  -5   1        202.42        210.15         2.77 o                         
  -1  -5   1         73.22         66.00         0.99 o                         
   0  -5   1         37.84         32.05         1.20 o                         
   1  -5   1       1167.99       1137.29         8.55 o                         
   2  -5   1        900.81        842.33         6.22 o                         
   3  -5   1          8.44          9.45         0.75 o                         
   4  -5   1          4.63          6.73         0.69 o                         
   5  -5   1         49.79         52.76         1.91 o                         
   6  -5   1          0.03          0.24         0.93 o                         
   7  -5   1          5.39          6.24         1.39 o                         
   8  -5   1          3.22         -0.68         1.65 o                         
  -8  -4   1          8.58          6.52         1.26 o                         
  -7  -4   1        161.70        154.55         5.04 o                         
  -6  -4   1         86.97         86.46         1.76 o                         
  -5  -4   1         25.69         23.77         1.01 o                         
  -4  -4   1         72.04         70.14         1.11 o                         
  -3  -4   1          1.03          1.74         0.53 o                         
  -2  -4   1        120.33        121.45         1.37 o                         
  -1  -4   1        144.87        221.33         2.16 o                         
   1  -4   1         98.09        103.87         2.21 o                         
   2  -4   1       2003.97       1755.35        11.89 o                         
   3  -4   1        137.51        139.69         2.18 o                         
   4  -4   1        260.60        268.41         3.81 o                         
   5  -4   1         16.57         15.39         1.04 o                         
   6  -4   1          3.86          3.49         0.77 o                         
   7  -4   1         11.22         15.64         1.42 o                         
   8  -4   1          3.77          1.08         1.57 o                         
  -8  -3   1         10.63          9.75         1.28 o                         
  -7  -3   1         59.22         62.81         2.46 o                         
  -6  -3   1         62.57         66.81         1.66 o                         
  -5  -3   1         45.12         51.75         1.24 o                         
  -4  -3   1         21.10         25.10         0.93 o                         
  -3  -3   1        131.41        121.56         1.58 o                         
  -1  -3   1        621.80        779.65         5.76 o                         
   2  -3   1        765.63        682.30         6.23 o                         
   3  -3   1        112.78        103.39         1.43 o                         
   4  -3   1         88.77         81.69         1.60 o                         
   5  -3   1          3.69          3.41         0.79 o                         
   6  -3   1         86.99         78.97         1.79 o                         
   7  -3   1          3.58          3.60         1.33 o                         
   8  -3   1          3.45          1.88         0.63 o                         
  -9  -2   1          2.62          1.61         1.76 o                         
  -8  -2   1         10.42          8.18         1.28 o                         
  -7  -2   1        206.07        200.41         3.40 o                         
  -6  -2   1         86.16        105.84         1.79 o                         
  -5  -2   1        274.12        247.04         2.57 o                         
  -4  -2   1        475.94        513.70         4.09 o                         
  -3  -2   1        613.13        596.99         4.46 o                         
  -1  -2   1        205.24        166.91         1.43 o                         
   2  -2   1         60.32         87.88         1.31 o                         
   3  -2   1         45.48         73.69         1.50 o                         
   4  -2   1         40.67         56.68         1.41 o                         
   5  -2   1        103.80        113.60         2.04 o                         
   6  -2   1        119.26        114.98         1.99 o                         
   7  -2   1          4.64          3.95         0.97 o                         
   8  -2   1         20.54         20.88         2.17 o                         
  -9  -1   1         14.84         12.95         1.46 o                         
  -8  -1   1         10.43          7.31         1.17 o                         
  -7  -1   1         19.37         23.54         1.36 o                         
  -6  -1   1        187.54        177.23         2.27 o                         
  -5  -1   1        155.22        142.62         2.67 o                         
  -4  -1   1         36.99         36.02         0.99 o                         
  -3  -1   1         59.40         53.40         0.76 o                         
  -2  -1   1        740.18        510.78         4.01 o                         
   2  -1   1        279.58        338.26         2.67 o                         
   3  -1   1        439.50        491.51         3.76 o                         
   4  -1   1        289.26        301.94         2.82 o                         
   5  -1   1        154.34        157.43         2.13 o                         
   6  -1   1          4.40          3.71         0.60 o                         
   7  -1   1          4.52          4.59         1.40 o                         
   8  -1   1          1.92          0.89         1.21 o                         
  -9   0   1          0.04         -1.13         1.13 o                         
  -8   0   1         14.18         15.88         1.52 o                         
  -7   0   1        164.28        164.16         3.65 o                         
  -6   0   1        129.95        134.50         2.70 o                         
  -5   0   1         91.15         95.01         1.40 o                         
  -4   0   1        230.73        231.38         2.21 o                         
  -3   0   1        220.86        204.07         1.97 o                         
  -2   0   1          1.19          3.80         0.36 o                         
  -1   0   1         38.72         14.65         1.20 o                         
   1   0   1        686.62        561.74         3.97 o                         
   2   0   1        427.07        485.83         3.50 o                         
   3   0   1         84.19         71.72         2.10 o                         
   4   0   1       1437.65       1301.79         8.71 o                         
   5   0   1          0.62          0.99         0.53 o                         
   6   0   1         26.03         18.38         1.32 o                         
   7   0   1          0.29         -0.18         0.94 o                         
   8   0   1          6.60          7.51         1.30 o                         
  -9   1   1         14.85         11.81         1.82 o                         
  -8   1   1         10.39         10.25         1.34 o                         
  -7   1   1         19.37         21.98         1.61 o                         
  -6   1   1        187.63        174.50         2.65 o                         
  -5   1   1        155.42        146.21         2.65 o                         
  -4   1   1         37.05         36.39         1.08 o                         
  -3   1   1         59.15         53.86         1.02 o                         
  -2   1   1        740.55        505.85         4.18 o                         
   2   1   1        279.72        343.95         2.85 o                         
   3   1   1        439.94        491.43         3.67 o                         
   4   1   1        289.14        300.74         2.69 o                         
   5   1   1        154.50        161.95         2.33 o                         
   6   1   1          4.42          4.05         0.96 o                         
   7   1   1          4.55          2.07         1.01 o                         
   8   1   1          1.93          0.50         1.18 o                         
  -9   2   1          2.62          1.38         1.23 o                         
  -8   2   1         10.40          9.20         1.26 o                         
  -7   2   1        206.07        200.38         3.01 o                         
  -6   2   1         86.17        102.92         2.08 o                         
  -5   2   1        274.74        245.14         2.65 o                         
  -4   2   1        476.03        518.01         4.23 o                         
  -3   2   1        613.13        588.25         4.78 o                         
  -1   2   1        206.39        167.36         1.62 o                         
   2   2   1         60.66         89.74         1.17 o                         
   3   2   1         45.29         74.12         1.14 o                         
   4   2   1         40.68         56.03         1.41 o                         
   5   2   1        103.97        107.62         2.13 o                         
   6   2   1        119.36        112.60         3.75 o                         
   7   2   1          4.66          3.54         1.05 o                         
   8   2   1         20.55         20.75         1.56 o                         
  -8   3   1         10.65         11.19         1.52 o                         
  -7   3   1         59.34         64.55         1.86 o                         
  -6   3   1         62.46         66.14         1.68 o                         
  -5   3   1         45.25         52.78         1.26 o                         
  -4   3   1         21.20         24.11         0.90 o                         
  -3   3   1        131.19        120.02         1.52 o                         
  -1   3   1        620.58        769.62         5.87 o                         
   2   3   1        766.10        689.42         4.44 o                         
   3   3   1        112.51        104.12         1.28 o                         
   4   3   1         88.95         84.19         1.50 o                         
   5   3   1          3.72          2.77         0.83 o                         
   6   3   1         87.00         80.08         2.12 o                         
   7   3   1          3.59          2.69         1.09 o                         
   8   3   1          3.45          2.60         1.08 o                         
  -8   4   1          8.56          6.87         1.10 o                         
  -7   4   1        161.55        161.29         2.53 o                         
  -6   4   1         86.85         80.79         1.74 o                         
  -5   4   1         25.73         22.62         1.27 o                         
  -4   4   1         71.82         67.85         1.32 o                         
  -3   4   1          1.03          2.27         0.52 o                         
  -2   4   1        119.97        122.64         1.64 o                         
  -1   4   1        144.76        221.69         2.40 o                         
   1   4   1         97.97        105.67         1.28 o                         
   2   4   1       2002.23       1742.85        11.83 o                         
   3   4   1        137.36        142.96         1.74 o                         
   4   4   1        260.63        267.75         2.68 o                         
   5   4   1         16.67         15.94         0.95 o                         
   6   4   1          3.87          5.21         1.04 o                         
   7   4   1         11.30         11.55         1.15 o                         
   8   4   1          3.76          0.74         1.53 o                         
  -8   5   1          4.72          5.82         1.14 o                         
  -7   5   1         18.13         18.67         1.14 o                         
  -6   5   1         23.06         22.00         1.05 o                         
  -5   5   1         38.89         33.35         1.19 o                         
  -4   5   1         43.65         44.72         2.06 o                         
  -3   5   1        407.01        383.79         3.25 o                         
  -2   5   1        202.66        202.98         2.27 o                         
  -1   5   1         73.29         65.14         1.23 o                         
   0   5   1         37.73         29.75         0.84 o                         
   1   5   1       1168.20       1131.10         7.44 o                         
   2   5   1        901.25        836.20         5.80 o                         
   3   5   1          8.48         10.41         0.80 o                         
   4   5   1          4.63          6.96         0.73 o                         
   5   5   1         49.81         54.02         1.52 o                         
   6   5   1          0.03          0.60         0.92 o                         
   7   5   1          5.36          5.88         1.06 o                         
   8   5   1          3.22          1.08         1.19 o                         
  -8   6   1          6.76          8.11         1.30 o                         
  -7   6   1         42.81         44.16         1.88 o                         
  -6   6   1        135.57        129.93         2.04 o                         
  -5   6   1          2.25          4.47         0.69 o                         
  -4   6   1        105.68        105.62         1.65 o                         
  -3   6   1        521.22        518.15         4.60 o                         
  -2   6   1        782.13        741.13         6.56 o                         
  -1   6   1        399.58        368.17         6.60 o                         
   0   6   1       1578.08       1615.99        10.22 o                         
   1   6   1         75.29         77.38         1.67 o                         
   2   6   1        388.69        437.08         3.70 o                         
   3   6   1        202.83        198.60         2.22 o                         
   4   6   1         22.15         24.51         1.06 o                         
   5   6   1         97.60         91.26         2.83 o                         
   6   6   1          5.42          5.85         1.08 o                         
   7   6   1         11.33         11.86         1.30 o                         
  -8   7   1         10.62          9.48         1.28 o                         
  -7   7   1          4.76          5.32         1.22 o                         
  -6   7   1         24.90         23.80         1.43 o                         
  -5   7   1         36.17         31.98         1.24 o                         
  -4   7   1         44.64         39.06         1.44 o                         
  -3   7   1        136.46        133.70         3.76 o                         
  -2   7   1         27.05         20.81         1.60 o                         
  -1   7   1        207.74        223.50         2.31 o                         
   0   7   1         17.11         17.30         1.11 o                         
   1   7   1        322.86        328.32         4.74 o                         
   2   7   1        101.18        124.20         1.59 o                         
   3   7   1        214.22        198.51         2.33 o                         
   4   7   1        103.20        116.57         1.78 o                         
   5   7   1          3.90          3.05         0.73 o                         
   6   7   1         63.81         68.58         3.53 o                         
   7   7   1         13.51         13.17         1.34 o                         
  -7   8   1         20.02         21.41         1.83 o                         
  -6   8   1         54.53         56.85         2.25 o                         
  -5   8   1        148.46        146.84         4.18 o                         
  -4   8   1         36.82         51.56         2.40 o                         
  -3   8   1         98.13         91.73         1.86 o                         
  -2   8   1        147.55        158.63         2.24 o                         
  -1   8   1        272.80        260.10         2.62 o                         
   0   8   1        958.69        930.15         6.72 o                         
   1   8   1         37.46         29.78         0.92 o                         
   2   8   1         89.97         91.84         1.91 o                         
   3   8   1        131.69        117.77         1.74 o                         
   4   8   1          5.73          5.68         0.78 o                         
   5   8   1          3.10          3.99         0.91 o                         
   6   8   1          7.83          7.54         1.14 o                         
   7   8   1         26.99         26.21         1.81 o                         
  -7   9   1         10.47          7.49         1.71 o                         
  -6   9   1         38.88         27.62         3.26 o                         
  -5   9   1         22.21         25.14         2.29 o                         
  -4   9   1         16.23         16.16         1.29 o                         
  -3   9   1          3.98          5.55         0.86 o                         
  -2   9   1         91.83         72.36         1.71 o                         
  -1   9   1         20.13         17.85         1.07 o                         
   0   9   1          2.44          2.81         0.56 o                         
   1   9   1         59.60         57.71         1.13 o                         
   2   9   1        104.54        111.00         2.37 o                         
   3   9   1        149.20        142.44         3.07 o                         
   4   9   1         30.08         25.76         1.22 o                         
   5   9   1         30.54         25.72         1.63 o                         
   6   9   1         13.55         10.99         1.11 o                         
  -7  10   1         14.67         16.36         1.82 o                         
  -6  10   1          1.30          0.02         1.30 o                         
  -5  10   1         25.66         22.59         1.49 o                         
  -4  10   1         38.38         43.48         1.95 o                         
  -3  10   1         64.71         66.68         1.90 o                         
  -2  10   1         64.88         60.51         1.59 o                         
  -1  10   1         39.45         40.50         1.42 o                         
   0  10   1        102.19        121.26         2.05 o                         
   1  10   1         11.06          9.60         1.01 o                         
   2  10   1          8.28          7.74         0.89 o                         
   3  10   1          8.88         13.39         1.31 o                         
   4  10   1         29.89         34.71         2.86 o                         
   5  10   1         15.52         16.32         2.05 o                         
   6  10   1          5.92          4.36         1.05 o                         
  -6  11   1         42.32         36.61         2.28 o                         
  -5  11   1          6.39          1.73         1.06 o                         
  -4  11   1         47.81         48.96         2.10 o                         
  -3  11   1          3.79          4.08         0.98 o                         
  -2  11   1          6.09          5.90         0.90 o                         
  -1  11   1         36.43         28.35         1.84 o                         
   0  11   1          4.20          3.00         0.73 o                         
   1  11   1         10.40          9.71         1.03 o                         
   2  11   1         65.93         79.07         2.12 o                         
   3  11   1         39.16         32.80         2.06 o                         
   4  11   1          4.09          0.77         1.02 o                         
   5  11   1         23.04         21.93         2.16 o                         
   6  11   1         11.20         10.73         1.43 o                         
  -6  12   1          2.35          2.53         1.16 o                         
  -5  12   1          1.01          0.31         0.84 o                         
  -4  12   1          7.59          6.18         1.46 o                         
  -3  12   1         68.61         66.12         2.89 o                         
  -2  12   1         16.32         13.74         1.37 o                         
  -1  12   1         32.43         29.55         1.65 o                         
   0  12   1         31.57         28.46         1.83 o                         
   1  12   1         25.84         35.91         2.03 o                         
   2  12   1         52.82         55.62         2.11 o                         
   3  12   1         50.98         45.40         2.61 o                         
   4  12   1         14.85         11.22         2.05 o                         
   5  12   1         10.73         10.12         1.40 o                         
  -5  13   1         11.41          6.53         1.95 o                         
  -4  13   1          4.16          2.89         0.99 o                         
  -3  13   1         32.96         36.83         1.98 o                         
  -2  13   1          7.75          5.55         1.01 o                         
  -1  13   1          2.86          2.24         1.27 o                         
   0  13   1         10.10         11.52         1.07 o                         
   1  13   1         46.95         53.87         2.71 o                         
   2  13   1         60.66         55.04         2.19 o                         
   3  13   1         13.51         19.77         2.15 o                         
   4  13   1         20.89         23.73         2.54 o                         
  -4  14   1          1.16         -0.04         0.73 o                         
  -3  14   1          6.02          5.61         1.37 o                         
  -2  14   1         20.87         20.36         1.52 o                         
  -1  14   1          1.98          0.57         0.71 o                         
   0  14   1          2.70          4.71         1.26 o                         
   1  14   1         20.56         21.35         2.28 o                         
   2  14   1          0.11         -0.01         0.83 o                         
   3  14   1         25.81         25.36         2.16 o                         
   4  14   1          6.28          6.64         1.59 o                         
  -3  15   1          4.03         -0.34         0.94 o                         
  -2  15   1         10.76          8.52         1.30 o                         
  -1  15   1         55.57         55.43         2.92 o                         
   0  15   1          7.42          6.42         1.39 o                         
   1  15   1          8.70          6.71         2.05 o                         
   2  15   1          6.81          9.87         1.84 o                         
  -1  16   1          8.22          7.50         2.61 o                         
   0  16   1         20.57         19.45         5.43 o                         
  -3 -15   2          2.32          2.04         1.33 o                         
  -2 -15   2         14.12         15.93         1.30 o                         
  -1 -15   2          2.02          0.75         1.05 o                         
   0 -15   2         11.19          9.93         1.12 o                         
   1 -15   2          3.43          5.30         1.20 o                         
   2 -15   2          0.26          0.32         1.24 o                         
  -4 -14   2          2.35          2.00         0.98 o                         
  -3 -14   2          8.40          8.04         1.19 o                         
  -2 -14   2          2.73          2.25         1.07 o                         
  -1 -14   2         11.90         10.66         1.12 o                         
   0 -14   2         29.87         28.99         1.95 o                         
   1 -14   2         42.56         38.66         1.82 o                         
   2 -14   2         13.55         13.27         1.27 o                         
   3 -14   2          8.97          9.05         1.20 o                         
  -5 -13   2          1.89          2.42         1.07 o                         
  -4 -13   2         26.10         30.00         2.07 o                         
  -3 -13   2          9.90          8.27         0.95 o                         
  -2 -13   2          1.01          0.82         0.91 o                         
  -1 -13   2          1.05          1.14         0.95 o                         
   0 -13   2         15.62         21.76         1.28 o                         
   1 -13   2         18.38         20.95         1.40 o                         
   2 -13   2          3.46          3.92         0.96 o                         
   3 -13   2          5.58         10.07         1.10 o                         
   4 -13   2          0.95          1.61         1.08 o                         
  -6 -12   2          2.45          2.12         0.95 o                         
  -5 -12   2          4.22          4.82         1.48 o                         
  -4 -12   2         13.55         14.02         1.10 o                         
  -3 -12   2          8.59          8.32         0.99 o                         
  -2 -12   2         15.99         19.07         1.35 o                         
  -1 -12   2          8.55          8.44         1.34 o                         
   0 -12   2        100.61        104.22         2.12 o                         
   1 -12   2         24.57         25.73         1.49 o                         
   2 -12   2         48.16         54.24         2.14 o                         
   3 -12   2         17.90         15.84         1.13 o                         
   4 -12   2          1.62          0.93         1.11 o                         
   5 -12   2          4.64          0.97         1.08 o                         
  -6 -11   2         10.29         13.08         1.07 o                         
  -5 -11   2         18.06         15.69         1.34 o                         
  -4 -11   2         17.97         15.47         1.07 o                         
  -3 -11   2         12.65         14.45         1.00 o                         
  -2 -11   2         79.33         86.93         1.94 o                         
  -1 -11   2        222.40        226.08         3.47 o                         
   0 -11   2          2.51          3.24         0.88 o                         
   1 -11   2         46.75         51.62         2.62 o                         
   2 -11   2         28.85         29.93         1.58 o                         
   3 -11   2         53.35         60.71         1.94 o                         
   4 -11   2         30.37         19.97         1.29 o                         
   5 -11   2         20.76         18.11         1.84 o                         
  -7 -10   2          2.97          2.47         1.05 o                         
  -6 -10   2         57.34         55.60         2.17 o                         
  -5 -10   2         12.84         10.28         0.93 o                         
  -4 -10   2         27.41         28.94         1.52 o                         
  -3 -10   2         23.40         28.67         2.32 o                         
  -2 -10   2         15.17         21.56         1.29 o                         
  -1 -10   2          5.11          4.30         0.88 o                         
   0 -10   2         33.27         35.48         1.40 o                         
   1 -10   2          2.03          1.80         0.76 o                         
   2 -10   2         56.45         57.51         1.75 o                         
   3 -10   2        272.26        287.16         3.48 o                         
   4 -10   2          9.88         13.90         1.22 o                         
   5 -10   2          5.82          2.04         0.98 o                         
   6 -10   2         11.30         13.52         1.06 o                         
  -7  -9   2         19.55         18.03         1.44 o                         
  -6  -9   2         11.93         11.84         0.97 o                         
  -5  -9   2         31.00         31.30         2.11 o                         
  -4  -9   2         57.39         63.45         1.78 o                         
  -3  -9   2         93.69        101.04         1.85 o                         
  -2  -9   2         89.26         87.41         1.86 o                         
  -1  -9   2        159.88        155.33         2.30 o                         
   0  -9   2        231.22        203.68         2.45 o                         
   1  -9   2         16.88         22.31         1.09 o                         
   2  -9   2        116.93        118.59         2.21 o                         
   3  -9   2        118.99        130.74         2.38 o                         
   4  -9   2        147.44        148.90         2.65 o                         
   5  -9   2          4.43          1.76         0.80 o                         
   6  -9   2          6.47          6.29         1.67 o                         
  -8  -8   2         25.83         23.87         1.96 o                         
  -7  -8   2         44.06         41.45         1.74 o                         
  -6  -8   2         31.47         26.57         1.27 o                         
  -5  -8   2        137.87        128.40         1.78 o                         
  -4  -8   2         43.60         49.66         1.49 o                         
  -3  -8   2         12.70         11.70         1.47 o                         
  -2  -8   2         24.33         13.03         0.72 o                         
  -1  -8   2        108.56        111.91         1.67 o                         
   0  -8   2        215.55        199.35         2.49 o                         
   1  -8   2         65.24         65.16         1.50 o                         
   2  -8   2        480.18        475.79         4.30 o                         
   3  -8   2        410.55        379.90         4.09 o                         
   4  -8   2        192.51        183.75         2.78 o                         
   5  -8   2         15.31         15.61         1.57 o                         
   6  -8   2         27.09         32.33         1.99 o                         
  -8  -7   2         17.51         14.78         1.36 o                         
  -7  -7   2          5.73          8.10         0.92 o                         
  -6  -7   2         91.93        102.24         2.37 o                         
  -5  -7   2        209.86        215.09         2.27 o                         
  -4  -7   2         77.48         70.46         1.36 o                         
  -3  -7   2         43.48         43.93         1.25 o                         
  -2  -7   2        194.67        206.63         1.79 o                         
  -1  -7   2        289.26        304.76         2.60 o                         
   0  -7   2        369.96        410.06         3.83 o                         
   1  -7   2        156.75        169.42         2.10 o                         
   2  -7   2        344.63        325.08         3.42 o                         
   3  -7   2         99.67        112.27         2.06 o                         
   4  -7   2         38.79         43.08         1.61 o                         
   5  -7   2         46.07         47.16         1.52 o                         
   6  -7   2          7.90          8.30         1.16 o                         
   7  -7   2          7.68          8.78         2.14 o                         
  -8  -6   2          3.31          5.85         1.22 o                         
  -7  -6   2        122.13        123.39         2.38 o                         
  -6  -6   2         17.31         18.43         1.16 o                         
  -5  -6   2         32.62         31.92         1.14 o                         
  -4  -6   2          5.38          3.92         0.63 o                         
  -3  -6   2        374.71        392.41         3.19 o                         
  -2  -6   2        165.09        181.29         2.49 o                         
  -1  -6   2         34.52         38.42         1.14 o                         
   0  -6   2        591.94        572.17         4.91 o                         
   1  -6   2        960.94        879.43         6.54 o                         
   2  -6   2        473.59        512.04         4.32 o                         
   3  -6   2         76.79         70.70         2.09 o                         
   4  -6   2        127.12        124.27         2.12 o                         
   5  -6   2         30.71         32.99         1.71 o                         
   6  -6   2         38.03         36.65         2.21 o                         
   7  -6   2          5.91          3.58         1.37 o                         
  -8  -5   2         12.13         11.15         1.56 o                         
  -7  -5   2         59.05         63.10         2.31 o                         
  -6  -5   2        228.78        222.13         3.21 o                         
  -5  -5   2        291.56        272.03         2.26 o                         
  -4  -5   2         11.89          8.32         0.62 o                         
  -3  -5   2        164.87        167.31         1.73 o                         
  -2  -5   2        162.04        148.45         1.62 o                         
  -1  -5   2         22.06         25.32         0.74 o                         
   0  -5   2        164.50        193.60         1.89 o                         
   1  -5   2        155.38        171.69         1.97 o                         
   2  -5   2        338.42        316.07         3.24 o                         
   3  -5   2        250.02        252.12         2.89 o                         
   4  -5   2          7.28         12.10         1.36 o                         
   5  -5   2         42.02         43.77         2.01 o                         
   6  -5   2         17.63         18.62         2.44 o                         
   7  -5   2          3.87          2.83         1.35 o                         
  -9  -4   2          2.11         -1.07         1.34 o                         
  -8  -4   2         47.43         47.82         2.00 o                         
  -7  -4   2        140.21        148.94         2.66 o                         
  -6  -4   2         32.95         29.20         1.14 o                         
  -5  -4   2         17.10         18.57         1.15 o                         
  -4  -4   2        103.20        113.25         1.39 o                         
  -3  -4   2       1094.87       1154.96         8.08 o                         
  -2  -4   2        175.92        192.30         2.92 o                         
  -1  -4   2         37.69         27.37         0.77 o                         
   0  -4   2        713.84        762.75         5.48 o                         
   1  -4   2        434.83        439.56         3.83 o                         
   2  -4   2        173.92        187.82         2.82 o                         
   3  -4   2         45.05         35.58         1.21 o                         
   4  -4   2        123.98        109.41         2.34 o                         
   5  -4   2         22.86         22.13         1.94 o                         
   6  -4   2         93.46         89.08         3.28 o                         
   7  -4   2          4.11          2.61         1.20 o                         
  -9  -3   2         11.36          9.94         1.39 o                         
  -8  -3   2         28.78         28.57         1.74 o                         
  -7  -3   2          6.88         11.63         0.92 o                         
  -6  -3   2        111.02        101.32         1.75 o                         
  -5  -3   2         84.16         97.42         1.46 o                         
  -4  -3   2        345.54        340.02         4.44 o                         
  -3  -3   2        365.54        388.85         8.49 o                         
  -2  -3   2        797.20        790.34         5.74 o                         
  -1  -3   2        512.32        406.91         3.24 o                         
   0  -3   2        289.62        248.15         2.32 o                         
   1  -3   2         14.33         17.88         1.15 o                         
   2  -3   2        321.87        271.87         2.83 o                         
   3  -3   2        334.12        366.27         3.41 o                         
   4  -3   2         18.80         12.85         0.97 o                         
   5  -3   2        131.43        134.17         2.76 o                         
   6  -3   2         13.22          9.59         1.89 o                         
   7  -3   2          2.70          2.08         0.97 o                         
  -9  -2   2         14.95         17.87         1.54 o                         
  -8  -2   2         11.04         11.79         1.27 o                         
  -7  -2   2        281.12        263.73         5.08 o                         
  -6  -2   2         73.71         74.90         1.58 o                         
  -5  -2   2        100.44         95.45         1.67 o                         
  -4  -2   2        158.40        141.68         1.58 o                         
  -3  -2   2       1422.03       1428.94        29.67 o                         
  -2  -2   2        495.25        378.89         2.72 o                         
  -1  -2   2       1101.13       1058.27        10.99 o                         
   1  -2   2        796.86        624.29         5.36 o                         
   2  -2   2       1077.13        978.97         7.58 o                         
   3  -2   2         92.22         96.10         1.65 o                         
   4  -2   2        187.27        175.61         2.50 o                         
   5  -2   2          2.22          2.55         0.85 o                         
   6  -2   2         23.86         20.46         1.77 o                         
   7  -2   2          5.84          5.59         0.95 o                         
   8  -2   2          9.40          7.97         1.92 o                         
  -9  -1   2          6.34          7.49         1.27 o                         
  -8  -1   2         39.69         44.32         2.11 o                         
  -7  -1   2         39.86         55.47         1.84 o                         
  -6  -1   2        180.11        167.94         2.09 o                         
  -5  -1   2        309.47        308.38         2.88 o                         
  -4  -1   2         91.30         76.21         1.18 o                         
  -3  -1   2        376.07        377.62         2.99 o                         
  -2  -1   2        373.65        357.33         3.73 o                         
  -1  -1   2        214.64        283.12         1.96 o                         
   1  -1   2        419.41        292.29         3.40 o                         
   2  -1   2        124.84        106.08         1.65 o                         
   3  -1   2        304.47        277.06         2.62 o                         
   4  -1   2         25.50         23.24         1.59 o                         
   5  -1   2         39.47         48.75         1.51 o                         
   6  -1   2         49.39         45.95         1.67 o                         
   7  -1   2          1.09          1.06         0.57 o                         
   8  -1   2          7.68          6.96         1.88 o                         
  -9   0   2          0.01         -0.14         1.10 o                         
  -8   0   2          0.57         -0.53         1.13 o                         
  -7   0   2        414.71        412.50         4.53 o                         
  -6   0   2        163.72        176.90         2.07 o                         
  -5   0   2        165.59        145.27         1.74 o                         
  -4   0   2        119.86        172.64         1.63 o                         
  -2   0   2        185.30        300.04         2.31 o                         
   0   0   2       1214.74       1039.67         8.27 o                         
   1   0   2        302.78        280.39         2.79 o                         
   2   0   2       1879.48       2197.13        22.25 o                         
   3   0   2          5.16          2.68         0.55 o                         
   4   0   2         28.05         27.08         0.97 o                         
   5   0   2          4.63          3.87         0.71 o                         
   6   0   2         60.32         54.12         1.66 o                         
   7   0   2          0.43          3.88         1.23 o                         
   8   0   2         15.62         14.01         1.67 o                         
  -9   1   2          6.36          7.82         1.33 o                         
  -8   1   2         39.62         46.26         2.19 o                         
  -7   1   2         39.80         59.25         1.92 o                         
  -6   1   2        180.01        166.09         2.37 o                         
  -5   1   2        308.99        308.55         3.25 o                         
  -4   1   2         91.26         74.86         1.01 o                         
  -3   1   2        375.68        382.11         3.21 o                         
  -2   1   2        373.55        358.62         3.26 o                         
  -1   1   2        215.00        286.05         3.31 o                         
   1   1   2        419.50        297.29         3.54 o                         
   2   1   2        125.04        107.55         2.34 o                         
   3   1   2        304.17        274.21         2.52 o                         
   4   1   2         25.47         23.15         1.19 o                         
   5   1   2         39.56         48.79         1.31 o                         
   6   1   2         49.42         46.81         2.47 o                         
   7   1   2          1.10          0.00         1.16 o                         
   8   1   2          7.65          5.50         1.52 o                         
  -9   2   2         14.93         15.68         1.37 o                         
  -8   2   2         11.01         12.77         1.23 o                         
  -7   2   2        281.44        273.74         3.38 o                         
  -6   2   2         73.76         73.72         1.65 o                         
  -5   2   2        100.37         93.90         1.58 o                         
  -4   2   2        158.08        140.05         1.67 o                         
  -3   2   2       1422.57       1381.34        21.55 o                         
  -2   2   2        495.14        380.25         4.33 o                         
  -1   2   2       1101.21       1042.37         9.31 o                         
   1   2   2        797.96        626.09         4.54 o                         
   2   2   2       1076.79       1000.78         6.64 o                         
   3   2   2         92.28        100.21         1.90 o                         
   4   2   2        187.27        173.61         2.01 o                         
   5   2   2          2.22          2.52         0.57 o                         
   6   2   2         23.89         20.08         1.90 o                         
   7   2   2          5.82          7.39         1.37 o                         
   8   2   2          9.40          9.70         1.77 o                         
  -9   3   2         11.38         10.49         1.22 o                         
  -8   3   2         28.91         27.76         1.72 o                         
  -7   3   2          6.89         11.62         0.94 o                         
  -6   3   2        110.97        100.95         1.75 o                         
  -5   3   2         84.00         92.28         1.42 o                         
  -4   3   2        345.17        336.83         3.75 o                         
  -3   3   2        365.30        390.81         7.59 o                         
  -2   3   2        797.74        776.73         6.73 o                         
  -1   3   2        512.94        410.68         3.72 o                         
   0   3   2        289.41        247.98         2.22 o                         
   1   3   2         14.36         19.19         0.75 o                         
   2   3   2        322.21        272.91         2.26 o                         
   3   3   2        334.14        374.01         2.95 o                         
   4   3   2         18.84         14.52         0.74 o                         
   5   3   2        131.53        132.91         2.31 o                         
   6   3   2         13.23          7.38         1.43 o                         
   7   3   2          2.69          1.37         1.05 o                         
  -9   4   2          2.14         -0.33         1.26 o                         
  -8   4   2         47.53         48.66         3.50 o                         
  -7   4   2        140.23        146.20         2.27 o                         
  -6   4   2         32.99         27.26         1.08 o                         
  -5   4   2         17.15         18.39         1.13 o                         
  -4   4   2        103.28        116.81         2.50 o                         
  -3   4   2       1094.00       1160.98        10.90 o                         
  -2   4   2        175.97        191.26         2.02 o                         
  -1   4   2         37.59         27.70         0.74 o                         
   0   4   2        713.78        753.82         5.50 o                         
   1   4   2        435.09        440.67         3.50 o                         
   2   4   2        173.92        188.54         1.81 o                         
   3   4   2         45.09         36.31         1.02 o                         
   4   4   2        123.89        111.15         1.54 o                         
   5   4   2         22.79         21.51         1.72 o                         
   6   4   2         93.63         83.27         2.80 o                         
   7   4   2          4.13          3.18         1.05 o                         
  -8   5   2         12.08         12.14         2.10 o                         
  -7   5   2         58.95         61.53         1.66 o                         
  -6   5   2        228.71        220.66         2.65 o                         
  -5   5   2        291.48        276.80         3.13 o                         
  -4   5   2         11.88          9.55         0.76 o                         
  -3   5   2        165.11        163.49         3.39 o                         
  -2   5   2        162.03        152.85         3.04 o                         
  -1   5   2         22.15         26.54         0.81 o                         
   0   5   2        164.67        196.21         1.69 o                         
   1   5   2        155.58        174.53         2.11 o                         
   2   5   2        338.17        323.34         3.14 o                         
   3   5   2        249.97        256.51         2.35 o                         
   4   5   2          7.27         11.92         0.79 o                         
   5   5   2         42.18         43.84         1.78 o                         
   6   5   2         17.60         15.67         1.46 o                         
   7   5   2          3.85          3.01         1.03 o                         
  -8   6   2          3.27          6.35         1.75 o                         
  -7   6   2        122.29        128.41         2.87 o                         
  -6   6   2         17.36         17.63         1.11 o                         
  -5   6   2         32.54         30.42         1.41 o                         
  -4   6   2          5.39          4.24         0.92 o                         
  -3   6   2        375.31        403.36         4.75 o                         
  -2   6   2        164.90        185.30         3.13 o                         
  -1   6   2         34.51         35.43         0.93 o                         
   0   6   2        592.46        577.40         5.23 o                         
   1   6   2        961.61        881.67         6.14 o                         
   2   6   2        474.20        511.23         3.55 o                         
   3   6   2         76.75         73.28         1.31 o                         
   4   6   2        127.10        122.97         2.43 o                         
   5   6   2         30.67         37.27         1.76 o                         
   6   6   2         38.09         34.86         2.77 o                         
   7   6   2          5.91          5.27         1.22 o                         
  -8   7   2         17.56         16.11         2.73 o                         
  -7   7   2          5.70          7.95         1.26 o                         
  -6   7   2         91.78        101.35         2.41 o                         
  -5   7   2        209.97        217.66         3.49 o                         
  -4   7   2         77.66         72.39         1.83 o                         
  -3   7   2         43.43         43.10         1.39 o                         
  -2   7   2        194.66        208.50         2.42 o                         
  -1   7   2        289.54        304.62         2.64 o                         
   0   7   2        370.21        407.96         3.23 o                         
   1   7   2        156.63        166.43         1.80 o                         
   2   7   2        344.63        318.38         2.77 o                         
   3   7   2         99.62        109.89         1.68 o                         
   4   7   2         38.79         41.04         1.44 o                         
   5   7   2         46.09         51.18         2.09 o                         
   6   7   2          7.89          7.98         1.30 o                         
   7   7   2          7.69          8.13         1.54 o                         
  -8   8   2         25.84         21.96         1.63 o                         
  -7   8   2         44.11         42.62         1.93 o                         
  -6   8   2         31.49         31.45         2.39 o                         
  -5   8   2        137.85        127.15         5.98 o                         
  -4   8   2         43.54         49.73         1.57 o                         
  -3   8   2         12.71         13.11         1.27 o                         
  -2   8   2         24.31         14.18         0.86 o                         
  -1   8   2        108.62        109.75         1.63 o                         
   0   8   2        215.63        201.57         2.20 o                         
   1   8   2         65.42         66.36         1.34 o                         
   2   8   2        479.78        478.15         4.25 o                         
   3   8   2        411.06        372.49         3.53 o                         
   4   8   2        192.46        179.32         2.53 o                         
   5   8   2         15.29         17.27         1.51 o                         
   6   8   2         27.17         33.36         3.55 o                         
  -7   9   2         19.54         18.19         1.70 o                         
  -6   9   2         11.98         13.22         2.20 o                         
  -5   9   2         30.96         34.36         2.66 o                         
  -4   9   2         57.46         64.58         3.05 o                         
  -3   9   2         93.59        102.84         2.26 o                         
  -2   9   2         89.09         86.61         1.63 o                         
  -1   9   2        159.96        158.15         2.04 o                         
   0   9   2        231.13        201.64         2.43 o                         
   1   9   2         16.77         26.98         1.38 o                         
   2   9   2        116.81        120.73         1.67 o                         
   3   9   2        119.10        127.11         1.84 o                         
   4   9   2        147.45        150.61         3.18 o                         
   5   9   2          4.45          2.93         0.89 o                         
   6   9   2          6.45          6.86         1.14 o                         
  -7  10   2          2.98          3.30         1.50 o                         
  -6  10   2         57.34         52.60         2.43 o                         
  -5  10   2         12.82          8.11         1.48 o                         
  -4  10   2         27.46         30.47         1.65 o                         
  -3  10   2         23.35         32.51         2.49 o                         
  -2  10   2         15.14         18.65         1.00 o                         
  -1  10   2          5.14          5.09         0.78 o                         
   0  10   2         33.25         35.43         1.28 o                         
   1  10   2          2.02          1.59         0.61 o                         
   2  10   2         56.52         57.88         1.97 o                         
   3  10   2        272.29        289.59         3.45 o                         
   4  10   2          9.86         15.92         1.46 o                         
   5  10   2          5.80          1.91         0.83 o                         
   6  10   2         11.34         11.69         1.26 o                         
  -6  11   2         10.25          9.63         2.07 o                         
  -5  11   2         18.04         12.24         1.65 o                         
  -4  11   2         17.99         18.02         1.99 o                         
  -3  11   2         12.67         14.32         1.03 o                         
  -2  11   2         79.30         86.59         1.82 o                         
  -1  11   2        222.26        221.84         2.69 o                         
   0  11   2          2.52          2.67         0.84 o                         
   1  11   2         46.66         52.09         1.36 o                         
   2  11   2         28.82         30.12         1.45 o                         
   3  11   2         53.35         60.63         2.44 o                         
   4  11   2         30.36         19.24         1.44 o                         
   5  11   2         20.77         20.27         1.66 o                         
  -6  12   2          2.46          1.60         0.76 o                         
  -5  12   2          4.23          4.30         1.38 o                         
  -4  12   2         13.49         13.43         1.84 o                         
  -3  12   2          8.55          6.09         0.99 o                         
  -2  12   2         15.95         17.00         1.17 o                         
  -1  12   2          8.54          7.03         0.84 o                         
   0  12   2        100.54        100.97         2.18 o                         
   1  12   2         24.54         29.66         2.86 o                         
   2  12   2         48.11         52.94         2.39 o                         
   3  12   2         17.90         17.41         1.32 o                         
   4  12   2          1.62          2.33         1.60 o                         
   5  12   2          4.63          2.05         1.10 o                         
  -5  13   2          1.88          1.30         0.65 o                         
  -4  13   2         26.04         22.96         3.24 o                         
  -3  13   2          9.92         10.01         1.83 o                         
  -2  13   2          1.01         -0.46         0.66 o                         
  -1  13   2          1.05          0.36         0.67 o                         
   0  13   2         15.60         21.13         3.66 o                         
   1  13   2         18.35         18.32         1.56 o                         
   2  13   2          3.46          3.22         1.37 o                         
   3  13   2          5.59         12.50         1.51 o                         
   4  13   2          0.93          2.06         0.98 o                         
  -4  14   2          2.37          3.38         1.96 o                         
  -3  14   2          8.40          4.63         1.28 o                         
  -2  14   2          2.75          0.79         1.34 o                         
  -1  14   2         11.90         10.86         1.20 o                         
   0  14   2         29.87         26.45         1.84 o                         
   1  14   2         42.52         38.67         4.75 o                         
   2  14   2         13.53         15.10         1.73 o                         
   3  14   2          8.99          8.43         1.58 o                         
  -3  15   2          2.31         -0.13         1.22 o                         
  -2  15   2         14.13         14.53         1.76 o                         
  -1  15   2          2.01         -0.78         0.78 o                         
   0  15   2         11.18         14.69         1.90 o                         
   1  15   2          3.42          5.71         1.61 o                         
   2  15   2          0.26         -0.14         1.68 o                         
  -3 -15   3          4.85          4.53         1.61 o                         
  -2 -15   3          2.55          1.74         1.08 o                         
  -1 -15   3          6.46          4.21         1.31 o                         
   0 -15   3          0.71         -0.29         1.01 o                         
   1 -15   3          4.41          5.09         1.40 o                         
  -4 -14   3          1.70          1.06         0.93 o                         
  -3 -14   3         11.43         10.75         1.50 o                         
  -2 -14   3          4.01          5.26         1.06 o                         
  -1 -14   3          5.57          6.15         1.03 o                         
   0 -14   3          4.91          3.43         1.08 o                         
   1 -14   3         10.31         14.21         1.38 o                         
   2 -14   3          5.61          6.64         1.33 o                         
  -5 -13   3          0.37          1.27         0.95 o                         
  -4 -13   3          8.27          8.86         1.01 o                         
  -3 -13   3          0.55          0.80         0.97 o                         
  -2 -13   3         12.16         12.70         1.18 o                         
  -1 -13   3          3.15          1.93         0.86 o                         
   0 -13   3         29.84         25.17         1.51 o                         
   1 -13   3         28.71         30.51         1.92 o                         
   2 -13   3          3.99          1.82         1.03 o                         
   3 -13   3         12.59         11.42         1.24 o                         
  -6 -12   3          2.62          1.60         0.89 o                         
  -5 -12   3          3.65          5.47         0.92 o                         
  -4 -12   3         19.32         21.34         1.94 o                         
  -3 -12   3         62.17         64.96         1.91 o                         
  -2 -12   3          1.94          1.85         1.17 o                         
  -1 -12   3         52.56         53.99         1.70 o                         
   0 -12   3          4.03          5.42         1.02 o                         
   1 -12   3          9.72          8.62         1.08 o                         
   2 -12   3         16.48         18.60         1.33 o                         
   3 -12   3          6.41          3.43         1.04 o                         
   4 -12   3         34.61         39.41         1.99 o                         
  -7 -11   3          1.70          1.62         0.91 o                         
  -6 -11   3         26.26         27.64         1.38 o                         
  -5 -11   3         46.16         36.60         2.03 o                         
  -4 -11   3         25.22         25.10         1.24 o                         
  -3 -11   3         27.75         27.27         1.91 o                         
  -2 -11   3         54.03         58.24         1.75 o                         
  -1 -11   3         22.86         28.87         1.33 o                         
   0 -11   3         56.62         53.49         2.18 o                         
   1 -11   3         56.73         53.16         2.08 o                         
   2 -11   3         48.46         47.60         1.80 o                         
   3 -11   3         76.51         75.71         2.62 o                         
   4 -11   3         63.72         57.30         2.26 o                         
   5 -11   3          7.78          5.97         1.56 o                         
  -7 -10   3         40.08         36.45         1.56 o                         
  -6 -10   3          1.90          1.30         0.86 o                         
  -5 -10   3         51.77         50.23         1.77 o                         
  -4 -10   3         26.23         28.57         1.25 o                         
  -3 -10   3        223.63        251.57         2.79 o                         
  -2 -10   3         19.91         16.97         0.93 o                         
  -1 -10   3         37.49         38.30         1.44 o                         
   0 -10   3         68.07         73.10         1.86 o                         
   1 -10   3          4.72          7.32         0.97 o                         
   2 -10   3         53.34         50.10         1.88 o                         
   3 -10   3        107.03        107.61         2.48 o                         
   4 -10   3         29.76         27.73         1.50 o                         
   5 -10   3          6.20          6.26         1.06 o                         
  -7  -9   3          5.99         10.77         1.25 o                         
  -6  -9   3         12.39         10.74         0.76 o                         
  -5  -9   3          0.19         -0.23         0.81 o                         
  -4  -9   3        128.70        128.20         3.94 o                         
  -3  -9   3         28.19         30.79         1.18 o                         
  -2  -9   3        138.53        140.91         1.86 o                         
  -1  -9   3         18.67         27.07         1.15 o                         
   0  -9   3         68.87         76.04         1.77 o                         
   1  -9   3         31.25         35.43         1.44 o                         
   2  -9   3          9.98         11.04         1.09 o                         
   3  -9   3        150.48        153.63         2.91 o                         
   4  -9   3          3.12          3.55         1.01 o                         
   5  -9   3         15.77         17.49         1.31 o                         
   6  -9   3          1.97          2.55         1.52 o                         
  -8  -8   3          6.19          4.66         1.38 o                         
  -7  -8   3         49.20         51.99         1.98 o                         
  -6  -8   3         53.32         42.44         1.17 o                         
  -5  -8   3         72.05         74.16         1.94 o                         
  -4  -8   3        116.28        126.93         1.79 o                         
  -3  -8   3        303.27        328.18         2.76 o                         
  -2  -8   3        129.59        144.30         1.77 o                         
  -1  -8   3        263.54        280.73         2.86 o                         
   0  -8   3        179.50        177.67         2.40 o                         
   1  -8   3         57.02         59.19         1.53 o                         
   2  -8   3         27.83         27.51         1.54 o                         
   3  -8   3        132.43        127.57         3.61 o                         
   4  -8   3         71.81         67.75         1.95 o                         
   5  -8   3          1.90         -0.30         0.87 o                         
   6  -8   3          7.14          8.53         1.49 o                         
  -8  -7   3          9.10         12.00         2.35 o                         
  -7  -7   3          5.97          5.50         1.12 o                         
  -6  -7   3         96.38         91.66         1.38 o                         
  -5  -7   3         43.44         44.02         1.20 o                         
  -4  -7   3        127.32        154.32         1.87 o                         
  -3  -7   3         56.75         58.02         1.10 o                         
  -2  -7   3        217.36        234.76         2.27 o                         
  -1  -7   3        117.19        122.61         1.74 o                         
   0  -7   3        229.84        211.97         2.38 o                         
   1  -7   3        135.11        146.55         2.04 o                         
   2  -7   3          3.88          2.10         0.90 o                         
   3  -7   3        130.08        130.35         2.15 o                         
   4  -7   3          8.39          6.80         0.94 o                         
   5  -7   3          8.85          7.68         0.97 o                         
   6  -7   3          0.61          2.26         1.30 o                         
  -8  -6   3          0.93          1.15         0.76 o                         
  -7  -6   3         38.63         44.17         2.15 o                         
  -6  -6   3         29.37         27.50         1.72 o                         
  -5  -6   3         38.84         44.01         1.22 o                         
  -4  -6   3         95.53        100.90         1.53 o                         
  -3  -6   3        139.98        119.60         1.43 o                         
  -2  -6   3        265.35        262.71         2.34 o                         
  -1  -6   3        115.46        141.34         2.01 o                         
   0  -6   3        380.31        323.56         3.01 o                         
   1  -6   3        206.16        218.37         2.42 o                         
   2  -6   3        446.03        455.55         4.78 o                         
   3  -6   3         41.95         55.05         1.57 o                         
   4  -6   3         13.30          8.00         0.88 o                         
   5  -6   3         77.07         74.68         2.69 o                         
   6  -6   3          7.12          9.07         1.68 o                         
  -9  -5   3         30.55         31.88         2.50 o                         
  -8  -5   3         48.79         49.40         2.27 o                         
  -7  -5   3        110.78        121.89         2.85 o                         
  -6  -5   3         14.85         12.35         0.79 o                         
  -5  -5   3         82.02         88.44         1.84 o                         
  -4  -5   3        197.32        186.97         2.05 o                         
  -3  -5   3        101.19         98.36         1.33 o                         
  -2  -5   3         52.47         40.27         0.97 o                         
  -1  -5   3         73.37         74.39         1.36 o                         
   0  -5   3        232.34        232.13         3.89 o                         
   1  -5   3        262.28        308.40         2.91 o                         
   2  -5   3         73.21         89.74         1.62 o                         
   3  -5   3        383.59        410.01         4.12 o                         
   4  -5   3        239.48        222.24         2.77 o                         
   5  -5   3         47.25         39.56         1.99 o                         
   6  -5   3         36.66         34.85         2.03 o                         
   7  -5   3          0.83         -0.35         1.27 o                         
  -9  -4   3         13.32         11.86         2.11 o                         
  -8  -4   3         99.59         98.88         2.76 o                         
  -7  -4   3         91.91         86.85         2.93 o                         
  -6  -4   3          9.97         11.35         1.01 o                         
  -5  -4   3          3.07          4.03         0.59 o                         
  -4  -4   3        381.28        370.60         3.75 o                         
  -3  -4   3        228.79        229.62         2.06 o                         
  -2  -4   3         49.53         51.04         0.90 o                         
  -1  -4   3         71.19         87.92         1.35 o                         
   0  -4   3        187.55        161.63         1.80 o                         
   1  -4   3        108.41        101.62         1.52 o                         
   2  -4   3         72.33         84.25         1.52 o                         
   3  -4   3          3.98          5.26         0.74 o                         
   4  -4   3         15.09         13.43         1.31 o                         
   5  -4   3         63.14         53.47         2.28 o                         
   6  -4   3        151.34        152.48         3.12 o                         
   7  -4   3          2.42          1.58         1.15 o                         
  -9  -3   3         22.92         20.63         1.41 o                         
  -8  -3   3         41.38         40.98         1.90 o                         
  -7  -3   3         42.70         50.94         1.52 o                         
  -6  -3   3        179.69        172.88         2.41 o                         
  -5  -3   3        186.15        210.60         2.17 o                         
  -4  -3   3         22.67         36.55         1.63 o                         
  -3  -3   3        540.28        565.38         4.03 o                         
  -2  -3   3        310.33        323.56         2.84 o                         
  -1  -3   3        334.47        380.77         3.45 o                         
   0  -3   3        660.03        669.98         4.55 o                         
   1  -3   3         80.87         84.94         1.27 o                         
   2  -3   3        183.34        189.59         2.14 o                         
   3  -3   3         64.40         66.98         1.44 o                         
   4  -3   3         36.51         41.60         1.62 o                         
   5  -3   3         14.45         18.28         1.43 o                         
   6  -3   3         21.16         22.00         1.29 o                         
   7  -3   3          1.05          1.75         1.00 o                         
  -9  -2   3          4.51          3.37         1.06 o                         
  -8  -2   3          8.41          8.72         1.30 o                         
  -7  -2   3        483.42        475.02         4.34 o                         
  -6  -2   3         12.15         17.58         0.74 o                         
  -5  -2   3        149.76        159.90         2.26 o                         
  -4  -2   3        178.41        211.29         2.32 o                         
  -3  -2   3       1783.03       1761.29        15.72 o                         
  -2  -2   3        720.51        653.34         4.64 o                         
  -1  -2   3        135.06        137.62         1.44 o                         
   0  -2   3       1122.21       1087.19        10.68 o                         
   1  -2   3        529.00        513.67         4.83 o                         
   2  -2   3         28.81         35.21         1.06 o                         
   3  -2   3         35.25         35.57         1.33 o                         
   4  -2   3        120.30        144.00         2.08 o                         
   5  -2   3         27.71         23.86         1.26 o                         
   6  -2   3          4.47          4.32         1.01 o                         
   7  -2   3          0.62          0.52         0.79 o                         
  -9  -1   3          3.55          4.91         1.15 o                         
  -8  -1   3         18.74         23.57         2.19 o                         
  -7  -1   3         36.43         35.79         1.26 o                         
  -6  -1   3        292.42        300.12         2.63 o                         
  -5  -1   3        152.87        161.55         1.84 o                         
  -4  -1   3        120.24        106.58         1.39 o                         
  -3  -1   3        891.14        862.32         6.06 o                         
  -2  -1   3        589.66        483.57         3.73 o                         
  -1  -1   3        471.92        433.50         3.15 o                         
   0  -1   3         69.78         81.98         1.15 o                         
   1  -1   3         39.06         34.39         0.92 o                         
   2  -1   3        177.22        158.01         1.81 o                         
   3  -1   3         53.54         66.22         1.38 o                         
   4  -1   3         11.58         12.79         0.85 o                         
   5  -1   3         32.78         34.49         1.31 o                         
   6  -1   3         12.55         11.89         1.15 o                         
   7  -1   3          2.40          1.10         0.57 o                         
  -9   0   3          2.23          1.16         0.94 o                         
  -8   0   3        168.97        162.17         3.55 o                         
  -7   0   3         30.17         28.29         1.08 o                         
  -6   0   3          4.39          5.82         0.63 o                         
  -5   0   3         11.16         15.82         0.87 o                         
  -4   0   3        193.93        231.22         2.33 o                         
  -3   0   3       1055.51       1083.17         7.42 o                         
  -2   0   3         10.70         10.47         0.81 o                         
   0   0   3        168.56         92.33         1.23 o                         
   1   0   3        153.43        105.87         2.63 o                         
   2   0   3        172.83        178.38         1.96 o                         
   3   0   3         34.14         39.84         1.20 o                         
   4   0   3        118.66        127.04         1.87 o                         
   5   0   3          6.45          3.86         0.84 o                         
   6   0   3        194.48        188.91         3.87 o                         
   7   0   3          1.78          0.80         1.40 o                         
  -9   1   3          3.54          3.85         1.22 o                         
  -8   1   3         18.70         23.92         1.29 o                         
  -7   1   3         36.41         35.46         1.36 o                         
  -6   1   3        291.94        294.56         3.18 o                         
  -5   1   3        152.92        160.60         2.16 o                         
  -4   1   3        120.26        108.77         1.49 o                         
  -3   1   3        891.32        867.53         7.15 o                         
  -2   1   3        589.57        476.61         3.54 o                         
  -1   1   3        472.52        441.25         4.78 o                         
   0   1   3         69.77         82.74         1.09 o                         
   1   1   3         38.93         35.74         1.19 o                         
   2   1   3        177.10        154.87         1.82 o                         
   3   1   3         53.54         71.59         1.83 o                         
   4   1   3         11.61         13.17         0.88 o                         
   5   1   3         32.79         31.14         1.73 o                         
   6   1   3         12.49          9.78         0.97 o                         
   7   1   3          2.43          1.89         1.30 o                         
  -9   2   3          4.51          4.23         1.50 o                         
  -8   2   3          8.46          9.21         0.97 o                         
  -7   2   3        483.16        487.17         5.49 o                         
  -6   2   3         12.17         16.51         0.86 o                         
  -5   2   3        149.93        157.37         2.24 o                         
  -4   2   3        178.45        213.32         2.27 o                         
  -3   2   3       1784.10       1722.53        15.59 o                         
  -2   2   3        720.41        669.92        10.09 o                         
  -1   2   3        135.31        135.85         1.73 o                         
   0   2   3       1123.24       1117.58         8.12 o                         
   1   2   3        529.03        517.53         4.30 o                         
   2   2   3         28.73         36.96         1.25 o                         
   3   2   3         35.23         35.84         1.32 o                         
   4   2   3        120.41        139.84         3.99 o                         
   5   2   3         27.77         24.63         1.15 o                         
   6   2   3          4.45          3.45         1.15 o                         
   7   2   3          0.62         -0.22         1.21 o                         
  -9   3   3         22.91         21.56         1.92 o                         
  -8   3   3         41.30         42.78         1.88 o                         
  -7   3   3         42.67         48.23         2.28 o                         
  -6   3   3        179.84        173.61         2.53 o                         
  -5   3   3        186.25        207.95         2.44 o                         
  -4   3   3         22.76         41.21         4.82 o                         
  -3   3   3        540.50        563.61         5.84 o                         
  -2   3   3        310.90        322.89         3.23 o                         
  -1   3   3        334.02        383.19         3.01 o                         
   0   3   3        660.09        682.06         4.87 o                         
   1   3   3         81.02         87.20         1.37 o                         
   2   3   3        183.55        192.49         2.38 o                         
   3   3   3         64.61         67.08         1.45 o                         
   4   3   3         36.46         42.00         1.66 o                         
   5   3   3         14.36         15.11         1.01 o                         
   6   3   3         21.12         21.77         2.21 o                         
   7   3   3          1.04          0.86         1.08 o                         
  -9   4   3         13.32         14.59         1.71 o                         
  -8   4   3         99.57        100.74         2.40 o                         
  -7   4   3         92.05         91.89         2.45 o                         
  -6   4   3          9.99         12.84         1.07 o                         
  -5   4   3          3.11          4.19         0.65 o                         
  -4   4   3        381.67        369.34         4.48 o                         
  -3   4   3        229.04        229.88         3.12 o                         
  -2   4   3         49.65         51.28         1.05 o                         
  -1   4   3         71.28         87.36         1.40 o                         
   0   4   3        187.39        160.07         1.80 o                         
   1   4   3        108.50        103.31         1.46 o                         
   2   4   3         72.41         83.84         1.35 o                         
   3   4   3          3.99          4.48         0.66 o                         
   4   4   3         15.11         15.84         1.18 o                         
   5   4   3         63.35         56.60         1.54 o                         
   6   4   3        151.44        151.71         3.25 o                         
   7   4   3          2.42          2.78         1.23 o                         
  -9   5   3         30.48         28.32         2.09 o                         
  -8   5   3         48.91         45.91         1.86 o                         
  -7   5   3        110.84        121.98         2.37 o                         
  -6   5   3         14.79         12.41         1.03 o                         
  -5   5   3         81.80         91.51         2.40 o                         
  -4   5   3        196.97        183.44         2.72 o                         
  -3   5   3        101.06         96.17         1.98 o                         
  -2   5   3         52.45         39.67         1.46 o                         
  -1   5   3         73.16         72.49         1.20 o                         
   0   5   3        231.94        222.68         2.30 o                         
   1   5   3        262.30        304.77         2.80 o                         
   2   5   3         73.30         90.16         1.42 o                         
   3   5   3        383.60        405.46         3.62 o                         
   4   5   3        239.64        222.87         2.44 o                         
   5   5   3         47.31         39.63         1.39 o                         
   6   5   3         36.66         34.96         2.48 o                         
   7   5   3          0.83         -0.51         1.54 o                         
  -8   6   3          0.94          0.91         0.82 o                         
  -7   6   3         38.67         43.64         1.77 o                         
  -6   6   3         29.32         28.76         1.89 o                         
  -5   6   3         38.80         45.22         1.19 o                         
  -4   6   3         95.50        100.30         1.64 o                         
  -3   6   3        139.99        120.01         1.61 o                         
  -2   6   3        265.14        263.69         2.98 o                         
  -1   6   3        115.34        139.28         2.09 o                         
   0   6   3        380.74        325.55         2.86 o                         
   1   6   3        206.04        218.18         2.14 o                         
   2   6   3        445.67        453.57         3.50 o                         
   3   6   3         41.96         57.51         1.35 o                         
   4   6   3         13.32          6.67         0.80 o                         
   5   6   3         77.12         78.94         2.44 o                         
   6   6   3          7.10          6.86         1.07 o                         
  -8   7   3          9.11          8.06         1.21 o                         
  -7   7   3          5.98          7.81         1.36 o                         
  -6   7   3         96.30         88.92         2.11 o                         
  -5   7   3         43.37         45.38         1.35 o                         
  -4   7   3        127.13        146.90         1.96 o                         
  -3   7   3         56.86         59.30         1.27 o                         
  -2   7   3        217.00        242.25         2.54 o                         
  -1   7   3        116.81        121.35         1.79 o                         
   0   7   3        229.91        210.54         2.34 o                         
   1   7   3        135.30        146.18         1.90 o                         
   2   7   3          3.89          2.29         0.62 o                         
   3   7   3        130.05        129.65         1.84 o                         
   4   7   3          8.39          7.00         0.90 o                         
   5   7   3          8.84          6.29         1.03 o                         
   6   7   3          0.61          0.85         0.75 o                         
  -8   8   3          6.20          7.49         2.69 o                         
  -7   8   3         49.28         50.58         2.14 o                         
  -6   8   3         53.29         41.94         1.73 o                         
  -5   8   3         72.07         76.11         1.60 o                         
  -4   8   3        116.33        122.79         1.90 o                         
  -3   8   3        303.25        335.37         3.90 o                         
  -2   8   3        129.62        143.31         1.79 o                         
  -1   8   3        263.57        282.72         2.70 o                         
   0   8   3        179.53        177.46         2.23 o                         
   1   8   3         56.92         57.49         1.03 o                         
   2   8   3         27.81         27.17         1.39 o                         
   3   8   3        132.49        128.21         1.92 o                         
   4   8   3         71.83         64.40         2.23 o                         
   5   8   3          1.90          0.61         0.66 o                         
   6   8   3          7.16          8.72         1.31 o                         
  -7   9   3          6.02          6.04         2.24 o                         
  -6   9   3         12.45         11.71         1.18 o                         
  -5   9   3          0.18         -0.13         0.50 o                         
  -4   9   3        128.48        120.29         2.03 o                         
  -3   9   3         28.19         32.15         1.40 o                         
  -2   9   3        138.33        139.41         1.96 o                         
  -1   9   3         18.66         21.48         0.99 o                         
   0   9   3         68.92         77.80         1.52 o                         
   1   9   3         31.28         34.69         1.02 o                         
   2   9   3          9.99         12.13         0.82 o                         
   3   9   3        150.58        151.88         2.81 o                         
   4   9   3          3.15          5.32         1.10 o                         
   5   9   3         15.79         16.60         1.37 o                         
   6   9   3          1.96          3.28         1.47 o                         
  -7  10   3         40.16         40.07         2.59 o                         
  -6  10   3          1.89          1.84         0.57 o                         
  -5  10   3         51.66         50.47         2.35 o                         
  -4  10   3         26.19         25.83         2.71 o                         
  -3  10   3        223.87        256.30         2.93 o                         
  -2  10   3         19.81         19.51         1.05 o                         
  -1  10   3         37.51         39.37         1.42 o                         
   0  10   3         68.13         72.56         1.47 o                         
   1  10   3          4.74          7.26         0.63 o                         
   2  10   3         53.19         50.12         1.58 o                         
   3  10   3        106.98        108.37         2.60 o                         
   4  10   3         29.72         28.60         1.94 o                         
   5  10   3          6.20          7.26         1.02 o                         
  -6  11   3         26.20         24.00         2.07 o                         
  -5  11   3         46.15         38.16         3.05 o                         
  -4  11   3         25.18         26.37         2.03 o                         
  -3  11   3         27.72         25.98         1.68 o                         
  -2  11   3         54.13         58.28         2.14 o                         
  -1  11   3         22.87         28.16         1.24 o                         
   0  11   3         56.61         53.32         1.37 o                         
   1  11   3         56.71         51.06         1.36 o                         
   2  11   3         48.41         44.81         1.83 o                         
   3  11   3         76.49         78.46         4.77 o                         
   4  11   3         63.69         55.51         4.04 o                         
   5  11   3          7.76          7.63         1.28 o                         
  -6  12   3          2.61          1.74         1.20 o                         
  -5  12   3          3.64          2.88         0.80 o                         
  -4  12   3         19.36         16.53         1.94 o                         
  -3  12   3         62.26         65.10         2.68 o                         
  -2  12   3          1.94          2.44         1.01 o                         
  -1  12   3         52.58         52.22         1.89 o                         
   0  12   3          4.05          5.89         0.98 o                         
   1  12   3          9.78          8.99         1.32 o                         
   2  12   3         16.48         17.52         2.86 o                         
   3  12   3          6.42          2.04         0.97 o                         
   4  12   3         34.62         38.61         2.88 o                         
  -5  13   3          0.37          0.78         1.30 o                         
  -4  13   3          8.28          9.34         3.91 o                         
  -3  13   3          0.55         -0.47         0.58 o                         
  -2  13   3         12.13         11.71         1.44 o                         
  -1  13   3          3.15          1.39         1.06 o                         
   0  13   3         29.93         27.85         1.80 o                         
   1  13   3         28.71         31.00         2.67 o                         
   2  13   3          3.98          2.90         1.53 o                         
   3  13   3         12.61         11.75         1.69 o                         
  -4  14   3          1.70         -0.61         0.70 o                         
  -3  14   3         11.45          9.34         1.94 o                         
  -2  14   3          4.01          2.00         1.35 o                         
  -1  14   3          5.55          5.75         1.18 o                         
   0  14   3          4.89          6.17         1.76 o                         
   1  14   3         10.36         10.90         1.52 o                         
   2  14   3          5.60          7.72         3.26 o                         
  -3  15   3          4.83          4.01         1.46 o                         
  -2  15   3          2.55          0.21         0.66 o                         
  -1  15   3          6.45          3.18         1.10 o                         
   0  15   3          0.70         -0.47         0.47 o                         
   1  15   3          4.40          2.49         2.02 o                         
  -2 -15   4         14.00         17.06         1.75 o                         
  -1 -15   4          9.24          8.74         1.16 o                         
   0 -15   4         17.91         20.04         1.95 o                         
  -4 -14   4          8.95          7.80         1.12 o                         
  -3 -14   4         13.66         16.15         1.42 o                         
  -2 -14   4          3.08          2.63         1.22 o                         
  -1 -14   4          0.33         -0.01         0.99 o                         
   0 -14   4         10.55          8.14         1.34 o                         
   1 -14   4         11.33         12.68         1.58 o                         
   2 -14   4          5.44          1.82         2.60 o                         
  -5 -13   4         11.61         11.57         1.02 o                         
  -4 -13   4         77.71         87.62         2.23 o                         
  -3 -13   4         16.16         17.19         1.35 o                         
  -2 -13   4         12.07          9.75         1.30 o                         
  -1 -13   4          1.07          1.09         0.97 o                         
   0 -13   4         26.32         26.24         1.58 o                         
   1 -13   4          3.18          3.50         1.23 o                         
   2 -13   4          0.02          0.84         1.03 o                         
   3 -13   4         13.03         14.21         1.45 o                         
  -6 -12   4         26.52         20.47         1.71 o                         
  -5 -12   4          8.23          5.51         1.01 o                         
  -4 -12   4          1.14          1.19         0.85 o                         
  -3 -12   4          4.06          4.67         1.06 o                         
  -2 -12   4          5.14          4.90         0.89 o                         
  -1 -12   4         12.18          9.09         1.03 o                         
   0 -12   4          0.48          0.42         0.95 o                         
   1 -12   4          4.93          2.28         1.05 o                         
   2 -12   4          2.02          0.03         0.97 o                         
   3 -12   4         26.07         29.55         1.69 o                         
  -6 -11   4         12.37         14.55         1.10 o                         
  -5 -11   4          3.25          5.30         0.89 o                         
  -4 -11   4         26.14         29.07         1.52 o                         
  -3 -11   4         16.74         18.23         0.99 o                         
  -2 -11   4         29.78         27.65         1.41 o                         
  -1 -11   4          6.65          3.63         0.93 o                         
   0 -11   4         35.41         27.85         1.65 o                         
   1 -11   4         16.16         15.33         1.27 o                         
   2 -11   4         28.12         35.60         1.69 o                         
   3 -11   4         26.73         19.65         1.42 o                         
   4 -11   4         26.77         27.34         2.64 o                         
  -7 -10   4          3.36          3.94         0.66 o                         
  -6 -10   4          2.61          3.09         0.76 o                         
  -5 -10   4          7.29          6.90         1.00 o                         
  -4 -10   4         24.83         26.86         1.63 o                         
  -3 -10   4         29.57         26.40         1.55 o                         
  -2 -10   4          8.54         15.05         1.03 o                         
  -1 -10   4         90.68         92.24         2.05 o                         
   0 -10   4         19.23         15.40         1.12 o                         
   1 -10   4         29.20         27.39         1.44 o                         
   2 -10   4          5.89          3.80         0.96 o                         
   3 -10   4         16.67         18.66         1.89 o                         
   4 -10   4          6.57          2.02         1.03 o                         
   5 -10   4          2.13         -0.89         1.14 o                         
  -7  -9   4          4.14          4.17         0.76 o                         
  -6  -9   4         14.71         15.16         1.09 o                         
  -5  -9   4         30.69         33.81         2.02 o                         
  -4  -9   4          4.48          4.72         0.64 o                         
  -3  -9   4         32.09         31.57         1.07 o                         
  -2  -9   4         40.14         38.15         1.37 o                         
  -1  -9   4         17.82         16.56         1.67 o                         
   0  -9   4         40.47         48.34         1.82 o                         
   1  -9   4         53.15         70.76         1.81 o                         
   2  -9   4          2.82          0.71         0.90 o                         
   3  -9   4         16.99         19.11         1.39 o                         
   4  -9   4          2.13          2.47         1.01 o                         
   5  -9   4          1.07          1.76         1.04 o                         
  -8  -8   4          2.27          1.27         1.33 o                         
  -7  -8   4         81.52         83.71         2.12 o                         
  -6  -8   4         11.55         15.15         0.81 o                         
  -5  -8   4          5.60          4.67         0.66 o                         
  -4  -8   4          9.30         14.54         1.14 o                         
  -3  -8   4         49.53         45.64         1.27 o                         
  -2  -8   4         28.72         32.29         0.97 o                         
  -1  -8   4         21.87         21.95         1.20 o                         
   0  -8   4         25.71         24.04         1.19 o                         
   1  -8   4          8.71          8.54         0.91 o                         
   2  -8   4         12.26         18.28         1.30 o                         
   3  -8   4        125.39        123.09         2.59 o                         
   4  -8   4         26.81         22.99         2.19 o                         
   5  -8   4          8.48         10.73         1.40 o                         
  -8  -7   4          6.00          3.69         1.06 o                         
  -7  -7   4         32.87         36.53         1.53 o                         
  -6  -7   4         30.50         35.84         1.26 o                         
  -5  -7   4         35.77         40.42         1.10 o                         
  -4  -7   4         33.75         36.36         1.13 o                         
  -3  -7   4         46.49         50.58         1.08 o                         
  -2  -7   4        147.26        123.08         1.60 o                         
  -1  -7   4         87.91         97.29         1.73 o                         
   0  -7   4          1.32          2.00         0.70 o                         
   1  -7   4         34.62         36.95         1.38 o                         
   2  -7   4         49.58         58.83         1.67 o                         
   3  -7   4         95.13         91.12         2.78 o                         
   4  -7   4         29.32         29.35         1.91 o                         
   5  -7   4         11.18         13.61         1.54 o                         
   6  -7   4         15.43         19.20         1.94 o                         
  -8  -6   4          2.10          1.10         0.75 o                         
  -7  -6   4         86.37         97.41         1.89 o                         
  -6  -6   4         36.10         41.08         1.44 o                         
  -5  -6   4        100.84        100.71         1.36 o                         
  -4  -6   4          9.42          7.24         0.57 o                         
  -3  -6   4        360.55        326.74         2.90 o                         
  -2  -6   4          3.71          4.99         0.54 o                         
  -1  -6   4        167.70        171.30         2.33 o                         
   0  -6   4         95.32         92.26         1.59 o                         
   1  -6   4          2.89          4.36         0.69 o                         
   2  -6   4         81.51         88.08         1.84 o                         
   3  -6   4          5.86          6.01         0.91 o                         
   4  -6   4         26.86         25.96         1.36 o                         
   5  -6   4          1.65          4.62         1.26 o                         
   6  -6   4          8.77          7.99         1.44 o                         
  -9  -5   4         21.44         27.92         2.03 o                         
  -8  -5   4         29.44         29.97         2.77 o                         
  -7  -5   4         43.42         49.53         1.41 o                         
  -6  -5   4         96.26        104.66         4.07 o                         
  -5  -5   4          3.55          6.06         0.67 o                         
  -4  -5   4         76.21         78.83         1.14 o                         
  -3  -5   4        103.91         87.73         1.66 o                         
  -2  -5   4        211.11        251.22         2.33 o                         
  -1  -5   4         55.44         55.33         1.34 o                         
   0  -5   4        379.40        480.51         3.74 o                         
   1  -5   4         32.20         31.39         1.20 o                         
   2  -5   4          8.23          6.75         1.05 o                         
   3  -5   4         68.87         82.50         1.81 o                         
   4  -5   4         45.21         46.69         1.84 o                         
   5  -5   4         15.90         18.25         2.00 o                         
   6  -5   4          0.16          0.85         1.06 o                         
  -9  -4   4         25.81         29.43         1.99 o                         
  -8  -4   4         26.96         28.06         1.60 o                         
  -7  -4   4        168.04        172.08         2.48 o                         
  -6  -4   4        167.69        176.11         2.22 o                         
  -5  -4   4        508.25        512.92         4.02 o                         
  -4  -4   4         97.22        109.77         1.47 o                         
  -3  -4   4        602.61        632.14         4.20 o                         
  -2  -4   4         27.33         27.43         0.79 o                         
  -1  -4   4        373.66        409.55         3.19 o                         
   0  -4   4        118.21        127.90         1.56 o                         
   1  -4   4        218.25        211.23         2.16 o                         
   2  -4   4          9.79         11.00         0.72 o                         
   3  -4   4        103.64         98.45         1.72 o                         
   4  -4   4        101.62         97.12         3.00 o                         
   5  -4   4         18.27         20.06         1.88 o                         
   6  -4   4         14.82         14.20         1.38 o                         
  -9  -3   4         21.63         22.29         1.36 o                         
  -8  -3   4         42.00         43.58         2.27 o                         
  -7  -3   4         33.98         38.49         1.15 o                         
  -6  -3   4         35.17         35.03         1.10 o                         
  -5  -3   4        132.04        140.56         1.92 o                         
  -4  -3   4        117.52        113.86         1.45 o                         
  -3  -3   4         27.80         24.34         0.76 o                         
  -2  -3   4        542.95        522.77         3.73 o                         
  -1  -3   4        657.59        715.88         4.80 o                         
   0  -3   4          6.56          3.93         0.54 o                         
   1  -3   4        366.12        390.68         3.19 o                         
   2  -3   4         59.26         49.67         1.35 o                         
   3  -3   4         72.42         79.13         1.60 o                         
   4  -3   4         10.87         19.22         1.27 o                         
   5  -3   4         54.73         59.69         2.62 o                         
   6  -3   4         27.85         29.82         2.09 o                         
  -9  -2   4         20.71         23.59         1.92 o                         
  -8  -2   4        107.73         94.81         2.54 o                         
  -7  -2   4          3.82          5.29         0.63 o                         
  -6  -2   4         25.67         23.43         0.96 o                         
  -5  -2   4        123.06        127.08         1.75 o                         
  -4  -2   4         23.24         24.00         1.05 o                         
  -2  -2   4          1.63          2.20         0.40 o                         
  -1  -2   4        825.97        782.53         5.12 o                         
   0  -2   4        349.45        295.01         2.46 o                         
   1  -2   4         48.89         32.98         1.04 o                         
   2  -2   4        240.42        258.65         2.41 o                         
   3  -2   4         84.14         87.97         2.23 o                         
   4  -2   4        136.19        125.71         2.21 o                         
   5  -2   4         96.83         96.07         2.18 o                         
   6  -2   4         30.27         28.47         1.40 o                         
   7  -2   4          2.90          4.41         2.07 o                         
  -9  -1   4          1.10          0.59         1.05 o                         
  -8  -1   4        133.47        128.34         2.67 o                         
  -7  -1   4        516.12        489.44         3.94 o                         
  -6  -1   4         66.89         78.54         3.65 o                         
  -5  -1   4         11.46         14.67         0.67 o                         
  -4  -1   4         46.74         38.66         0.90 o                         
  -3  -1   4       1543.89       1565.18        10.47 o                         
  -2  -1   4        234.40        268.26         2.38 o                         
  -1  -1   4        414.04        448.78         6.28 o                         
   0  -1   4        105.38        126.06         1.58 o                         
   1  -1   4        209.26        197.91         2.14 o                         
   2  -1   4        253.29        276.14         2.67 o                         
   3  -1   4        141.61        143.83         2.26 o                         
   4  -1   4          1.75          1.12         0.77 o                         
   5  -1   4         38.46         44.44         1.73 o                         
   6  -1   4         97.52        113.91         3.41 o                         
   7  -1   4         18.72         16.81         2.11 o                         
  -9   0   4          7.65          6.36         0.98 o                         
  -8   0   4         69.80         73.19         2.54 o                         
  -7   0   4        112.81        131.62         2.30 o                         
  -6   0   4         66.78         66.80         0.98 o                         
  -5   0   4        675.99        643.64         4.47 o                         
  -4   0   4        935.02       1019.53         7.17 o                         
  -3   0   4        737.08        720.19         5.57 o                         
  -2   0   4          3.58          8.06         0.81 o                         
  -1   0   4        630.43        692.93         5.45 o                         
   0   0   4         66.27         81.50         1.23 o                         
   1   0   4        297.15        287.58         2.94 o                         
   2   0   4          0.59          1.22         0.61 o                         
   3   0   4          8.93         18.98         1.41 o                         
   4   0   4         35.63         45.15         1.59 o                         
   5   0   4         19.61         21.59         1.38 o                         
   6   0   4        134.97        131.73         2.54 o                         
   7   0   4          0.81          1.17         1.42 o                         
  -9   1   4          1.09          1.95         1.23 o                         
  -8   1   4        133.76        129.03         2.80 o                         
  -7   1   4        515.97        496.15         5.66 o                         
  -6   1   4         66.88         77.86         5.55 o                         
  -5   1   4         11.51         13.84         0.74 o                         
  -4   1   4         46.33         36.34         1.07 o                         
  -3   1   4       1543.41       1555.22        10.50 o                         
  -2   1   4        234.41        269.86         2.42 o                         
  -1   1   4        413.96        448.74         3.82 o                         
   0   1   4        105.47        127.53         1.43 o                         
   1   1   4        208.65        199.98         2.39 o                         
   2   1   4        253.10        274.14         2.80 o                         
   3   1   4        141.67        141.58         1.97 o                         
   4   1   4          1.76          2.07         0.78 o                         
   5   1   4         38.44         43.80         1.80 o                         
   6   1   4         97.55        107.37         3.60 o                         
   7   1   4         18.75         20.86         2.34 o                         
  -9   2   4         20.72         21.37         1.77 o                         
  -8   2   4        107.78         94.76         2.47 o                         
  -7   2   4          3.82          6.07         1.09 o                         
  -6   2   4         25.58         25.54         1.23 o                         
  -5   2   4        122.72        131.08         1.81 o                         
  -4   2   4         23.28         20.96         1.20 o                         
  -2   2   4          1.63          1.09         0.52 o                         
  -1   2   4        826.35        776.09         5.53 o                         
   0   2   4        349.13        297.11         2.45 o                         
   1   2   4         48.84         32.21         1.00 o                         
   2   2   4        240.16        267.21         2.55 o                         
   3   2   4         84.09         86.52         1.72 o                         
   4   2   4        136.20        124.76         2.35 o                         
   5   2   4         96.76         92.67         2.14 o                         
   6   2   4         30.38         33.97         2.65 o                         
   7   2   4          2.90          1.57         1.38 o                         
  -9   3   4         21.61         18.07         1.88 o                         
  -8   3   4         41.88         45.50         1.99 o                         
  -7   3   4         33.94         39.11         1.65 o                         
  -6   3   4         35.10         39.41         1.28 o                         
  -5   3   4        132.07        137.16         2.55 o                         
  -4   3   4        117.52        110.74         2.15 o                         
  -3   3   4         27.87         26.40         1.30 o                         
  -2   3   4        543.15        527.25         5.86 o                         
  -1   3   4        657.09        717.09         5.24 o                         
   0   3   4          6.61          4.43         0.56 o                         
   1   3   4        366.38        393.98         3.39 o                         
   2   3   4         59.10         49.71         1.49 o                         
   3   3   4         72.33         76.73         1.54 o                         
   4   3   4         10.89         16.38         1.46 o                         
   5   3   4         54.79         57.07         1.72 o                         
   6   3   4         27.81         25.35         1.76 o                         
  -9   4   4         25.80         30.33         3.34 o                         
  -8   4   4         27.07         27.24         1.71 o                         
  -7   4   4        168.26        175.60         2.63 o                         
  -6   4   4        167.20        166.64         3.15 o                         
  -5   4   4        507.98        500.92         5.86 o                         
  -4   4   4         97.06        107.08         2.21 o                         
  -3   4   4        602.88        633.84         6.59 o                         
  -2   4   4         27.36         27.42         0.93 o                         
  -1   4   4        373.22        406.31         3.37 o                         
   0   4   4        117.96        125.85         1.96 o                         
   1   4   4        218.42        213.46         2.25 o                         
   2   4   4          9.73         10.71         0.74 o                         
   3   4   4        103.71        100.79         1.77 o                         
   4   4   4        101.43         97.31         2.03 o                         
   5   4   4         18.31         20.93         2.16 o                         
   6   4   4         14.81         17.49         1.60 o                         
  -9   5   4         21.40         22.91         2.52 o                         
  -8   5   4         29.38         29.13         1.86 o                         
  -7   5   4         43.42         48.18         2.87 o                         
  -6   5   4         96.34        100.47         5.76 o                         
  -5   5   4          3.56          5.96         1.06 o                         
  -4   5   4         76.14         76.22         2.03 o                         
  -3   5   4        103.95         86.05         2.01 o                         
  -2   5   4        211.20        250.13         2.71 o                         
  -1   5   4         55.45         54.30         1.44 o                         
   0   5   4        379.19        472.49         3.99 o                         
   1   5   4         32.20         31.36         1.04 o                         
   2   5   4          8.26          6.07         0.82 o                         
   3   5   4         68.96         80.58         1.74 o                         
   4   5   4         45.11         47.53         2.39 o                         
   5   5   4         15.89         17.73         1.32 o                         
   6   5   4          0.16         -0.93         0.93 o                         
  -8   6   4          2.10          2.11         1.41 o                         
  -7   6   4         86.49         87.16         3.42 o                         
  -6   6   4         36.03         38.19         2.55 o                         
  -5   6   4        100.66         99.60         2.57 o                         
  -4   6   4          9.42          7.92         1.30 o                         
  -3   6   4        360.58        325.05         3.73 o                         
  -2   6   4          3.71          4.59         0.72 o                         
  -1   6   4        168.32        167.13         1.91 o                         
   0   6   4         95.49         93.33         1.60 o                         
   1   6   4          2.89          3.74         0.53 o                         
   2   6   4         81.34         86.21         1.73 o                         
   3   6   4          5.86          6.61         0.86 o                         
   4   6   4         26.78         25.42         2.10 o                         
   5   6   4          1.67          3.68         0.97 o                         
   6   6   4          8.79          7.78         1.39 o                         
  -8   7   4          6.00          5.34         1.72 o                         
  -7   7   4         32.88         34.52         5.16 o                         
  -6   7   4         30.54         38.19         2.68 o                         
  -5   7   4         35.78         40.60         2.23 o                         
  -4   7   4         33.71         36.02         1.90 o                         
  -3   7   4         46.64         51.81         1.34 o                         
  -2   7   4        147.62        120.39         1.88 o                         
  -1   7   4         87.98         97.45         1.55 o                         
   0   7   4          1.32          2.70         0.68 o                         
   1   7   4         34.53         39.26         1.51 o                         
   2   7   4         49.53         59.84         1.41 o                         
   3   7   4         95.19         87.03         1.90 o                         
   4   7   4         29.31         26.16         1.58 o                         
   5   7   4         11.18         13.22         1.21 o                         
   6   7   4         15.44         20.99         2.11 o                         
  -8   8   4          2.27          3.36         1.68 o                         
  -7   8   4         81.59         89.03         3.68 o                         
  -6   8   4         11.50         16.06         1.94 o                         
  -5   8   4          5.59          6.40         1.77 o                         
  -4   8   4          9.32         12.62         1.33 o                         
  -3   8   4         49.70         44.21         1.42 o                         
  -2   8   4         28.73         30.97         1.25 o                         
  -1   8   4         22.00         23.80         1.06 o                         
   0   8   4         25.66         21.21         1.82 o                         
   1   8   4          8.73          8.15         0.97 o                         
   2   8   4         12.17         16.35         0.93 o                         
   3   8   4        125.28        126.65         2.12 o                         
   4   8   4         26.75         23.97         1.37 o                         
   5   8   4          8.53          7.72         1.28 o                         
  -7   9   4          4.14          5.58         1.78 o                         
  -6   9   4         14.70         19.30         2.16 o                         
  -5   9   4         30.65         33.71         2.42 o                         
  -4   9   4          4.45          3.70         0.93 o                         
  -3   9   4         32.06         39.82         1.69 o                         
  -2   9   4         40.22         38.93         1.46 o                         
  -1   9   4         17.87         16.09         1.73 o                         
   0   9   4         40.47         47.29         1.53 o                         
   1   9   4         53.21         72.17         1.71 o                         
   2   9   4          2.85          1.05         0.64 o                         
   3   9   4         17.06         17.29         1.15 o                         
   4   9   4          2.13          2.56         0.98 o                         
   5   9   4          1.07          2.69         1.06 o                         
  -7  10   4          3.35          6.57         1.98 o                         
  -6  10   4          2.63          2.58         1.78 o                         
  -5  10   4          7.30          4.46         1.67 o                         
  -4  10   4         24.92         27.27         3.82 o                         
  -3  10   4         29.59         23.30         1.27 o                         
  -2  10   4          8.60         12.02         1.04 o                         
  -1  10   4         90.70         93.12         1.96 o                         
   0  10   4         19.28         13.84         1.02 o                         
   1  10   4         29.23         28.14         1.17 o                         
   2  10   4          5.89          4.62         0.89 o                         
   3  10   4         16.72         16.82         1.64 o                         
   4  10   4          6.57          2.02         0.96 o                         
   5  10   4          2.13         -0.32         0.69 o                         
  -6  11   4         12.39         11.60         2.23 o                         
  -5  11   4          3.26          2.85         0.83 o                         
  -4  11   4         26.09         30.43         5.72 o                         
  -3  11   4         16.74         17.53         1.41 o                         
  -2  11   4         29.74         31.69         1.72 o                         
  -1  11   4          6.66          4.91         1.02 o                         
   0  11   4         35.37         27.97         1.41 o                         
   1  11   4         16.18         15.33         1.65 o                         
   2  11   4         28.16         35.21         3.17 o                         
   3  11   4         26.72         25.48         3.64 o                         
   4  11   4         26.77         28.55         3.75 o                         
  -6  12   4         26.55         19.70         4.25 o                         
  -5  12   4          8.28          8.44         2.14 o                         
  -4  12   4          1.14         -0.08         0.45 o                         
  -3  12   4          4.03          2.16         1.63 o                         
  -2  12   4          5.16          3.40         1.20 o                         
  -1  12   4         12.12          7.84         1.34 o                         
   0  12   4          0.48         -0.19         0.91 o                         
   1  12   4          4.94          3.35         1.09 o                         
   2  12   4          2.03          0.34         0.65 o                         
   3  12   4         26.10         32.98         3.21 o                         
  -5  13   4         11.60         10.95         2.09 o                         
  -4  13   4         77.68         81.24         2.81 o                         
  -3  13   4         16.19         12.30         1.61 o                         
  -2  13   4         12.07          9.99         1.58 o                         
  -1  13   4          1.06          1.58         1.17 o                         
   0  13   4         26.27         22.83         1.44 o                         
   1  13   4          3.16          3.23         1.34 o                         
   2  13   4          0.02         -0.23         1.25 o                         
   3  13   4         13.01         12.36         1.83 o                         
  -4  14   4          8.94          6.68         1.61 o                         
  -3  14   4         13.65         13.37         2.10 o                         
  -2  14   4          3.09          1.78         0.87 o                         
  -1  14   4          0.34          1.54         0.96 o                         
   0  14   4         10.52          9.34         1.74 o                         
   1  14   4         11.34         12.76         1.64 o                         
  -2  15   4         14.00         16.45         1.89 o                         
  -1  15   4          9.23          8.25         1.81 o                         
   0  15   4         17.93         16.50         2.06 o                         
  -3 -14   5         37.80         43.85         2.43 o                         
  -2 -14   5          0.50          1.78         0.96 o                         
  -1 -14   5         20.79         19.97         1.36 o                         
   0 -14   5         13.99         15.74         1.44 o                         
  -5 -13   5         23.63         22.25         1.45 o                         
  -4 -13   5         31.43         33.94         3.15 o                         
  -3 -13   5          7.29          9.17         0.90 o                         
  -2 -13   5         35.39         41.39         1.80 o                         
  -1 -13   5         12.91         13.94         1.37 o                         
   0 -13   5         20.18         17.91         1.40 o                         
   1 -13   5          5.27          3.03         1.14 o                         
   2 -13   5          4.81          7.21         1.35 o                         
  -6 -12   5          5.50          5.23         1.22 o                         
  -5 -12   5         16.99         13.46         1.16 o                         
  -4 -12   5         10.21          7.33         1.01 o                         
  -3 -12   5          8.77          9.59         1.00 o                         
  -2 -12   5          5.64          5.97         0.97 o                         
  -1 -12   5         31.65         34.46         2.46 o                         
   0 -12   5         25.09         26.04         1.81 o                         
   1 -12   5         11.98         17.82         1.93 o                         
   2 -12   5          0.34          0.32         0.97 o                         
   3 -12   5          9.06         10.12         1.51 o                         
  -6 -11   5         28.41         31.61         3.72 o                         
  -5 -11   5          3.11          4.90         0.92 o                         
  -4 -11   5          9.57          9.59         0.80 o                         
  -3 -11   5         12.91         20.68         2.81 o                         
  -2 -11   5         28.08         25.05         1.57 o                         
  -1 -11   5         16.17         20.29         1.85 o                         
   0 -11   5          9.53          8.49         1.10 o                         
   1 -11   5         29.94         28.99         1.50 o                         
   2 -11   5          0.80         -0.50         0.96 o                         
   3 -11   5         14.59         19.42         1.45 o                         
  -7 -10   5          3.07          1.65         0.93 o                         
  -6 -10   5         16.11         19.66         1.05 o                         
  -5 -10   5         16.02         11.95         0.82 o                         
  -4 -10   5         17.95         17.12         0.90 o                         
  -3 -10   5         40.65         43.44         1.32 o                         
  -2 -10   5          4.66          3.85         0.88 o                         
  -1 -10   5        119.28        121.36         2.31 o                         
   0 -10   5         42.31         42.86         1.80 o                         
   1 -10   5          2.18          1.48         1.02 o                         
   2 -10   5         38.57         38.23         1.71 o                         
   3 -10   5         25.90         21.52         1.54 o                         
   4 -10   5         10.31         10.55         1.33 o                         
  -7  -9   5         41.45         42.99         1.55 o                         
  -6  -9   5          0.13          1.58         0.80 o                         
  -5  -9   5         77.39         75.21         1.58 o                         
  -4  -9   5        115.25        110.30         1.81 o                         
  -3  -9   5          2.84          2.94         0.67 o                         
  -2  -9   5        130.43        152.26         2.24 o                         
  -1  -9   5          0.80          2.48         0.85 o                         
   0  -9   5         81.71         92.58         2.09 o                         
   1  -9   5          6.18          8.42         0.96 o                         
   2  -9   5         23.79         24.80         1.43 o                         
   3  -9   5         17.61         20.79         1.75 o                         
   4  -9   5          7.23          9.53         1.50 o                         
  -8  -8   5          4.28          1.57         0.70 o                         
  -7  -8   5          8.61          8.60         0.93 o                         
  -6  -8   5        103.96        100.77         1.93 o                         
  -5  -8   5         54.42         52.84         1.31 o                         
  -4  -8   5         79.82         74.82         1.92 o                         
  -3  -8   5         40.69         37.82         1.86 o                         
  -2  -8   5         27.93         33.63         1.31 o                         
  -1  -8   5         74.32         83.83         1.86 o                         
   0  -8   5          1.51          2.59         0.91 o                         
   1  -8   5          0.80          2.87         0.93 o                         
   2  -8   5          5.79          5.86         0.99 o                         
   3  -8   5         34.66         40.64         1.88 o                         
   4  -8   5          0.97         -0.62         0.99 o                         
   5  -8   5          5.88          4.28         1.73 o                         
  -8  -7   5          7.48          4.49         1.07 o                         
  -7  -7   5         29.48         33.71         1.28 o                         
  -6  -7   5         18.72         23.37         1.07 o                         
  -5  -7   5         23.55         23.44         0.91 o                         
  -4  -7   5        201.77        200.15         2.22 o                         
  -3  -7   5         20.58         23.92         1.31 o                         
  -2  -7   5         65.66         67.32         1.54 o                         
  -1  -7   5         44.87         43.52         1.30 o                         
   0  -7   5        122.18        113.01         1.88 o                         
   1  -7   5         72.76         81.56         1.83 o                         
   2  -7   5         73.58         73.46         1.93 o                         
   3  -7   5         71.59         74.03         2.43 o                         
   4  -7   5         10.31         11.61         1.24 o                         
   5  -7   5          5.59          4.82         1.49 o                         
  -8  -6   5          3.71          3.25         0.92 o                         
  -7  -6   5          0.15          2.47         0.74 o                         
  -6  -6   5         14.17         19.99         1.32 o                         
  -5  -6   5        117.79        123.39         1.87 o                         
  -4  -6   5         28.24         27.81         1.23 o                         
  -3  -6   5        238.47        237.77         2.07 o                         
  -2  -6   5         30.45         38.84         1.18 o                         
  -1  -6   5        161.21        153.15         2.09 o                         
   0  -6   5        169.58        153.07         1.96 o                         
   1  -6   5          7.50          7.16         0.84 o                         
   2  -6   5          0.40          0.12         0.80 o                         
   3  -6   5        130.02        126.19         2.52 o                         
   4  -6   5          8.13          3.54         1.00 o                         
   5  -6   5          2.56          1.86         1.12 o                         
  -9  -5   5          0.79         -0.03         0.66 o                         
  -8  -5   5         14.47         17.72         1.38 o                         
  -7  -5   5         34.97         31.43         1.47 o                         
  -6  -5   5          6.27         11.10         0.84 o                         
  -5  -5   5        238.23        213.13         2.30 o                         
  -4  -5   5         97.84        116.76         1.47 o                         
  -3  -5   5        189.88        188.72         1.89 o                         
  -2  -5   5        134.41        133.53         1.46 o                         
  -1  -5   5         29.58         19.80         1.20 o                         
   0  -5   5        144.51        156.35         1.90 o                         
   1  -5   5          7.67          6.89         0.80 o                         
   2  -5   5          7.10          4.99         0.91 o                         
   3  -5   5        102.93        103.47         2.41 o                         
   4  -5   5         13.60         10.21         1.21 o                         
   5  -5   5          0.78         -0.63         1.10 o                         
   6  -5   5          5.59          7.73         2.03 o                         
  -9  -4   5         34.64         32.09         1.50 o                         
  -8  -4   5          4.41          7.13         1.10 o                         
  -7  -4   5        137.15        152.28         2.18 o                         
  -6  -4   5        195.21        177.54         2.13 o                         
  -5  -4   5         29.02         28.30         1.10 o                         
  -4  -4   5        111.84        139.95         1.54 o                         
  -3  -4   5        192.30        236.94         2.22 o                         
  -2  -4   5        236.78        235.70         2.21 o                         
  -1  -4   5        397.30        414.52         3.15 o                         
   0  -4   5         67.61         68.73         1.19 o                         
   1  -4   5          3.07          3.45         0.60 o                         
   2  -4   5         16.71         20.96         1.01 o                         
   3  -4   5         47.53         55.00         1.80 o                         
   4  -4   5         18.62         19.11         2.06 o                         
   5  -4   5          9.25          8.12         1.27 o                         
   6  -4   5          1.14          2.34         1.58 o                         
  -9  -3   5          9.36         13.63         1.18 o                         
  -8  -3   5         72.49         68.52         1.55 o                         
  -7  -3   5         97.85         90.74         1.78 o                         
  -6  -3   5         62.90         66.87         1.47 o                         
  -5  -3   5        274.18        266.11         2.53 o                         
  -4  -3   5         51.41         58.07         1.19 o                         
  -3  -3   5         97.26         77.22         1.13 o                         
  -2  -3   5         33.10         15.54         0.68 o                         
  -1  -3   5         53.85         45.61         0.89 o                         
   0  -3   5         37.86         37.02         1.14 o                         
   1  -3   5         16.11         16.32         0.87 o                         
   2  -3   5         16.56         21.86         0.99 o                         
   3  -3   5        218.87        203.66         2.75 o                         
   4  -3   5         30.62         33.95         1.78 o                         
   5  -3   5         13.83         12.48         1.64 o                         
   6  -3   5         12.56         12.53         1.33 o                         
  -9  -2   5         13.05         13.56         1.06 o                         
  -8  -2   5         22.59         26.64         1.89 o                         
  -7  -2   5         31.95         35.42         1.24 o                         
  -6  -2   5         33.87         29.89         0.97 o                         
  -5  -2   5         81.08         64.79         1.32 o                         
  -4  -2   5          7.30         12.15         0.75 o                         
  -3  -2   5        369.64        389.35         3.02 o                         
  -2  -2   5        270.78        283.86         2.63 o                         
  -1  -2   5        281.63        306.76         2.66 o                         
   0  -2   5        320.93        351.07         2.88 o                         
   1  -2   5         50.97         46.20         1.23 o                         
   2  -2   5         21.31         28.94         1.83 o                         
   3  -2   5        162.12        167.34         2.35 o                         
   4  -2   5         12.87         11.59         1.21 o                         
   5  -2   5         21.06         21.19         1.33 o                         
   6  -2   5         79.69         80.12         2.40 o                         
  -9  -1   5         15.12         15.54         1.60 o                         
  -8  -1   5          7.76         15.60         1.28 o                         
  -7  -1   5        200.77        197.02         2.01 o                         
  -6  -1   5        359.39        334.29         2.90 o                         
  -5  -1   5         69.98         77.41         1.29 o                         
  -4  -1   5        184.57        204.64         2.18 o                         
  -3  -1   5        555.49        546.25         3.85 o                         
  -2  -1   5        107.19         88.52         1.56 o                         
  -1  -1   5         39.04         39.30         1.10 o                         
   0  -1   5        137.74        171.00         1.79 o                         
   1  -1   5        407.89        402.33         3.40 o                         
   2  -1   5        179.90        178.76         2.21 o                         
   3  -1   5         83.68         79.12         1.87 o                         
   4  -1   5         19.77         23.07         1.38 o                         
   5  -1   5         14.59         12.70         1.12 o                         
   6  -1   5          1.80          2.31         1.12 o                         
  -9   0   5          9.12          7.76         1.47 o                         
  -8   0   5         22.58         23.42         1.40 o                         
  -7   0   5        407.93        450.12         4.11 o                         
  -6   0   5          5.57          6.60         0.70 o                         
  -5   0   5        122.32        113.02         1.47 o                         
  -4   0   5        171.03        158.95         2.03 o                         
  -3   0   5        946.72       1079.16         8.20 o                         
  -2   0   5       1120.18       1110.60         9.43 o                         
  -1   0   5        471.82        518.01         4.58 o                         
   0   0   5        186.03        172.69         1.90 o                         
   1   0   5        133.12        161.83         2.09 o                         
   2   0   5        156.71        121.01         1.85 o                         
   3   0   5        120.00        111.57         2.67 o                         
   4   0   5          0.23          1.20         0.87 o                         
   5   0   5         27.85         32.87         2.51 o                         
   6   0   5         18.67         18.00         1.39 o                         
  -9   1   5         15.13         12.47         1.62 o                         
  -8   1   5          7.75         13.65         1.27 o                         
  -7   1   5        200.73        200.12         2.74 o                         
  -6   1   5        359.91        333.82         3.40 o                         
  -5   1   5         69.85         78.44         1.52 o                         
  -4   1   5        184.25        203.67         2.14 o                         
  -3   1   5        555.52        547.82         4.18 o                         
  -2   1   5        107.14         88.44         1.61 o                         
  -1   1   5         38.99         40.52         0.83 o                         
   0   1   5        137.58        172.87         1.84 o                         
   1   1   5        408.42        403.91         3.65 o                         
   2   1   5        180.08        176.76         2.20 o                         
   3   1   5         83.75         84.32         1.79 o                         
   4   1   5         19.76         20.16         1.22 o                         
   5   1   5         14.64         14.84         1.29 o                         
   6   1   5          1.80          2.13         1.19 o                         
  -9   2   5         13.06         13.13         1.20 o                         
  -8   2   5         22.52         28.81         1.79 o                         
  -7   2   5         31.95         36.24         1.34 o                         
  -6   2   5         33.82         28.75         1.65 o                         
  -5   2   5         81.20         63.18         1.79 o                         
  -4   2   5          7.26         13.65         0.98 o                         
  -3   2   5        369.46        389.07         3.87 o                         
  -2   2   5        270.61        282.80         3.13 o                         
  -1   2   5        281.59        308.97         2.74 o                         
   0   2   5        320.69        350.52         2.92 o                         
   1   2   5         50.89         43.80         1.16 o                         
   2   2   5         21.37         24.78         1.10 o                         
   3   2   5        162.31        167.13         2.75 o                         
   4   2   5         12.79         13.51         1.11 o                         
   5   2   5         21.11         20.22         1.33 o                         
   6   2   5         79.59         80.54         4.68 o                         
  -9   3   5          9.31         14.59         2.59 o                         
  -8   3   5         72.66         70.03         2.45 o                         
  -7   3   5         98.01         92.95         2.52 o                         
  -6   3   5         62.90         64.55         2.19 o                         
  -5   3   5        274.24        260.77         3.68 o                         
  -4   3   5         51.42         59.76         1.69 o                         
  -3   3   5         97.23         77.52         1.55 o                         
  -2   3   5         33.10         15.38         0.72 o                         
  -1   3   5         53.61         45.17         1.27 o                         
   0   3   5         37.95         39.34         1.34 o                         
   1   3   5         16.15         18.12         1.77 o                         
   2   3   5         16.50         21.10         0.94 o                         
   3   3   5        218.79        212.05         2.68 o                         
   4   3   5         30.54         36.53         3.19 o                         
   5   3   5         13.80         14.04         1.75 o                         
   6   3   5         12.59         13.80         1.47 o                         
  -9   4   5         34.55         36.44         2.72 o                         
  -8   4   5          4.37          7.95         1.52 o                         
  -7   4   5        137.20        146.91         3.15 o                         
  -6   4   5        194.95        168.76         3.29 o                         
  -5   4   5         29.01         27.75         1.59 o                         
  -4   4   5        111.63        138.72         2.53 o                         
  -3   4   5        192.48        235.05         3.28 o                         
  -2   4   5        236.88        229.96         2.36 o                         
  -1   4   5        397.90        416.44         3.52 o                         
   0   4   5         67.47         70.27         1.52 o                         
   1   4   5          3.07          3.98         0.65 o                         
   2   4   5         16.67         24.89         1.59 o                         
   3   4   5         47.44         56.99         1.58 o                         
   4   4   5         18.68         15.96         1.05 o                         
   5   4   5          9.22          8.58         1.23 o                         
   6   4   5          1.15          2.62         1.28 o                         
  -9   5   5          0.79          0.67         1.62 o                         
  -8   5   5         14.58         15.41         1.75 o                         
  -7   5   5         34.98         33.53         1.93 o                         
  -6   5   5          6.23          7.61         1.28 o                         
  -5   5   5        237.76        203.26         3.41 o                         
  -4   5   5         97.68        114.46         2.43 o                         
  -3   5   5        189.71        186.67         2.97 o                         
  -2   5   5        134.30        135.47         2.40 o                         
  -1   5   5         29.54         22.14         1.37 o                         
   0   5   5        144.63        158.74         2.25 o                         
   1   5   5          7.70          8.19         0.73 o                         
   2   5   5          7.09          5.38         0.80 o                         
   3   5   5        103.02        103.02         1.97 o                         
   4   5   5         13.53         10.69         0.98 o                         
   5   5   5          0.78          1.57         0.96 o                         
   6   5   5          5.61          2.57         1.98 o                         
  -8   6   5          3.72          4.08         1.51 o                         
  -7   6   5          0.15          1.90         1.44 o                         
  -6   6   5         14.12         18.89         1.51 o                         
  -5   6   5        117.75        124.61         2.80 o                         
  -4   6   5         28.32         29.22         1.66 o                         
  -3   6   5        238.60        236.81         2.61 o                         
  -2   6   5         30.50         36.80         1.24 o                         
  -1   6   5        161.08        154.39         1.90 o                         
   0   6   5        169.76        156.93         4.30 o                         
   1   6   5          7.52          9.37         0.73 o                         
   2   6   5          0.42          0.35         0.85 o                         
   3   6   5        130.26        127.27         2.19 o                         
   4   6   5          8.15          3.97         0.90 o                         
   5   6   5          2.56          0.91         0.89 o                         
  -8   7   5          7.49          3.72         1.72 o                         
  -7   7   5         29.52         32.33         2.38 o                         
  -6   7   5         18.77         16.61         1.53 o                         
  -5   7   5         23.41         22.17         2.42 o                         
  -4   7   5        201.87        199.69         3.48 o                         
  -3   7   5         20.44         22.88         1.03 o                         
  -2   7   5         65.52         65.60         1.45 o                         
  -1   7   5         44.87         41.07         1.24 o                         
   0   7   5        122.01        115.28         3.53 o                         
   1   7   5         72.57         78.99         1.93 o                         
   2   7   5         73.56         75.07         1.67 o                         
   3   7   5         71.61         73.36         1.85 o                         
   4   7   5         10.28         10.31         1.03 o                         
   5   7   5          5.60          4.10         1.03 o                         
  -8   8   5          4.26          4.66         2.32 o                         
  -7   8   5          8.64          7.74         1.76 o                         
  -6   8   5        103.82        103.71         3.55 o                         
  -5   8   5         54.54         48.86         2.36 o                         
  -4   8   5         79.99         79.84         2.71 o                         
  -3   8   5         40.82         38.74         1.32 o                         
  -2   8   5         28.03         32.86         1.27 o                         
  -1   8   5         74.27         84.72         1.78 o                         
   0   8   5          1.53          3.25         0.75 o                         
   1   8   5          0.79          2.53         0.90 o                         
   2   8   5          5.81          6.67         0.81 o                         
   3   8   5         34.71         39.20         2.01 o                         
   4   8   5          0.97          1.50         0.90 o                         
   5   8   5          5.88          4.52         1.91 o                         
  -7   9   5         41.41         46.67         2.98 o                         
  -6   9   5          0.14          2.56         1.72 o                         
  -5   9   5         77.48         77.17         2.77 o                         
  -4   9   5        115.08        113.13         3.00 o                         
  -3   9   5          2.85          3.14         0.81 o                         
  -2   9   5        130.38        152.02         2.29 o                         
  -1   9   5          0.78          1.68         0.79 o                         
   0   9   5         81.85         93.43         1.96 o                         
   1   9   5          6.19          8.00         1.07 o                         
   2   9   5         23.76         24.86         2.07 o                         
   3   9   5         17.60         23.15         2.31 o                         
   4   9   5          7.20          6.58         0.90 o                         
  -7  10   5          3.10          0.85         2.17 o                         
  -6  10   5         16.11         20.38         2.96 o                         
  -5  10   5         16.01          9.67         1.78 o                         
  -4  10   5         17.94         15.91         1.91 o                         
  -3  10   5         40.65         39.58         3.18 o                         
  -2  10   5          4.65          3.61         0.89 o                         
  -1  10   5        119.34        121.73         2.21 o                         
   0  10   5         42.31         42.89         1.70 o                         
   1  10   5          2.16          0.87         0.99 o                         
   2  10   5         38.54         36.28         2.28 o                         
   3  10   5         25.98         24.21         1.82 o                         
   4  10   5         10.29         10.65         1.62 o                         
  -6  11   5         28.40         28.16         4.65 o                         
  -5  11   5          3.09          2.75         1.72 o                         
  -4  11   5          9.57          9.64         1.49 o                         
  -3  11   5         12.93         20.49         2.10 o                         
  -2  11   5         28.00         26.86         1.68 o                         
  -1  11   5         16.19         18.84         1.24 o                         
   0  11   5          9.54          9.63         1.47 o                         
   1  11   5         29.90         30.79         4.28 o                         
   2  11   5          0.80         -0.30         0.65 o                         
   3  11   5         14.61         18.46         1.60 o                         
  -6  12   5          5.49          6.29         2.10 o                         
  -5  12   5         16.99         17.22         3.58 o                         
  -4  12   5         10.22          8.43         1.63 o                         
  -3  12   5          8.78          6.59         1.29 o                         
  -2  12   5          5.66          8.57         1.45 o                         
  -1  12   5         31.69         31.55         2.01 o                         
   0  12   5         25.11         22.13         2.11 o                         
   1  12   5         11.97         15.88         1.95 o                         
   2  12   5          0.35         -0.23         0.60 o                         
   3  12   5          9.06         11.13         1.86 o                         
  -5  13   5         23.70         24.37         2.22 o                         
  -4  13   5         31.47         30.62         2.14 o                         
  -3  13   5          7.30         10.61         1.92 o                         
  -2  13   5         35.42         45.51         2.47 o                         
  -1  13   5         12.87         13.79         1.68 o                         
   0  13   5         20.13         18.88         1.74 o                         
   1  13   5          5.27          1.45         1.47 o                         
   2  13   5          4.79          5.88         1.81 o                         
  -3  14   5         37.84         31.33         2.00 o                         
  -2  14   5          0.51          0.59         0.78 o                         
  -1  14   5         20.78         22.02         1.85 o                         
   0  14   5         14.00         18.20         2.00 o                         
  -4 -13   6         15.74         12.23         1.13 o                         
  -3 -13   6         21.68         18.15         1.20 o                         
  -2 -13   6         15.29         14.01         1.76 o                         
  -1 -13   6          4.60          2.71         1.17 o                         
   0 -13   6          3.78          0.91         1.32 o                         
  -5 -12   6          7.34          8.72         1.03 o                         
  -4 -12   6         38.13         31.27         2.74 o                         
  -3 -12   6         20.77         18.98         1.22 o                         
  -2 -12   6         79.94         82.78         2.28 o                         
  -1 -12   6          6.33          5.17         1.25 o                         
   0 -12   6          7.01          7.94         1.15 o                         
   1 -12   6          1.33         -0.20         1.02 o                         
   2 -12   6          1.54          2.02         1.29 o                         
  -6 -11   6          8.12          9.01         1.03 o                         
  -5 -11   6          4.68          8.95         0.75 o                         
  -4 -11   6         11.54         13.07         1.10 o                         
  -3 -11   6          9.34          9.80         1.44 o                         
  -2 -11   6         18.30         23.29         1.51 o                         
  -1 -11   6          9.03         12.16         1.18 o                         
   0 -11   6         27.29         17.37         1.28 o                         
   1 -11   6          7.42          9.90         1.18 o                         
   2 -11   6          4.02          2.01         1.06 o                         
  -7 -10   6         29.57         39.03         1.59 o                         
  -6 -10   6         63.28         58.43         1.72 o                         
  -5 -10   6         27.86         29.35         1.62 o                         
  -4 -10   6        155.14        157.79         2.45 o                         
  -3 -10   6        163.90        152.83         2.68 o                         
  -2 -10   6          0.38         -0.86         0.86 o                         
  -1 -10   6         87.04         99.71         2.07 o                         
   0 -10   6         17.44         26.74         1.46 o                         
   1 -10   6         13.85         12.07         1.10 o                         
   2 -10   6          3.09          4.48         1.24 o                         
   3 -10   6         13.54         10.70         1.33 o                         
  -7  -9   6          4.26          6.20         0.88 o                         
  -6  -9   6         17.27         20.10         1.12 o                         
  -5  -9   6         71.49         67.94         1.61 o                         
  -4  -9   6        143.82        151.55         2.36 o                         
  -3  -9   6        142.04        129.72         2.18 o                         
  -2  -9   6          7.49          5.76         0.86 o                         
  -1  -9   6          9.49         10.54         0.96 o                         
   0  -9   6        126.98        127.19         2.30 o                         
   1  -9   6          0.57          0.43         1.01 o                         
   2  -9   6          2.92          4.22         1.05 o                         
   3  -9   6         16.49         13.49         1.36 o                         
  -8  -8   6          7.46          9.02         0.97 o                         
  -7  -8   6         25.08         28.85         1.69 o                         
  -6  -8   6         24.08         27.00         1.54 o                         
  -5  -8   6         68.29         64.93         2.18 o                         
  -4  -8   6         71.11         74.17         1.47 o                         
  -3  -8   6         34.28         32.91         1.85 o                         
  -2  -8   6        102.26         97.18         1.90 o                         
  -1  -8   6          3.88          3.77         0.86 o                         
   0  -8   6         14.74         15.32         1.26 o                         
   1  -8   6         82.32         82.56         2.06 o                         
   2  -8   6          2.85          0.30         1.07 o                         
   3  -8   6         11.46         15.04         1.37 o                         
   4  -8   6          0.64          0.30         1.10 o                         
  -8  -7   6         43.46         45.13         1.58 o                         
  -7  -7   6         19.44         19.39         1.16 o                         
  -6  -7   6         78.14         89.10         1.84 o                         
  -5  -7   6        161.38        142.26         1.91 o                         
  -4  -7   6         79.01         83.33         1.75 o                         
  -3  -7   6         51.01         51.51         1.07 o                         
  -2  -7   6         13.06         17.45         1.30 o                         
  -1  -7   6        106.99         97.87         1.84 o                         
   0  -7   6         13.70         11.39         0.92 o                         
   1  -7   6        200.10        187.32         2.71 o                         
   2  -7   6          5.77         10.63         1.82 o                         
   3  -7   6         48.23         58.04         2.19 o                         
   4  -7   6          8.50          6.85         1.20 o                         
  -8  -6   6         11.55         10.23         0.88 o                         
  -7  -6   6          3.89          4.93         0.89 o                         
  -6  -6   6         19.35         18.53         1.69 o                         
  -5  -6   6        165.70        159.15         1.84 o                         
  -4  -6   6        215.67        222.80         2.30 o                         
  -3  -6   6         89.46         86.01         1.27 o                         
  -2  -6   6         33.98         26.59         1.10 o                         
  -1  -6   6         56.26         59.91         1.54 o                         
   0  -6   6         17.07         21.68         1.41 o                         
   1  -6   6          2.16          2.69         1.05 o                         
   2  -6   6         25.83         28.83         1.37 o                         
   3  -6   6         84.28         86.57         2.32 o                         
   4  -6   6         53.79         56.46         2.20 o                         
   5  -6   6          2.11          2.62         1.54 o                         
  -9  -5   6         11.23         15.56         1.38 o                         
  -8  -5   6         21.97         21.64         1.08 o                         
  -7  -5   6         54.05         52.53         1.71 o                         
  -6  -5   6         88.60         91.27         1.73 o                         
  -5  -5   6         29.63         33.99         1.24 o                         
  -4  -5   6         12.19          7.35         0.61 o                         
  -3  -5   6         51.04         47.44         0.99 o                         
  -2  -5   6        294.74        322.97         2.49 o                         
  -1  -5   6         92.95         88.59         1.69 o                         
   0  -5   6          4.15          5.59         0.57 o                         
   1  -5   6         57.83         58.20         1.34 o                         
   2  -5   6         42.28         45.75         1.42 o                         
   3  -5   6          7.71         10.61         1.21 o                         
   4  -5   6          4.51          3.43         1.12 o                         
   5  -5   6          2.58          2.57         1.25 o                         
  -9  -4   6         16.91         17.61         1.14 o                         
  -8  -4   6         22.18         27.84         1.60 o                         
  -7  -4   6          3.27          4.12         0.80 o                         
  -6  -4   6         59.45         46.07         1.37 o                         
  -5  -4   6        283.93        287.82         2.91 o                         
  -4  -4   6        125.56        127.81         1.58 o                         
  -3  -4   6        289.23        272.82         2.47 o                         
  -2  -4   6        523.29        537.41         4.23 o                         
  -1  -4   6        343.93        346.39         3.09 o                         
   0  -4   6         63.89         58.84         1.30 o                         
   1  -4   6         50.21         49.12         1.30 o                         
   2  -4   6         24.44         22.70         1.03 o                         
   3  -4   6        131.48        143.75         2.45 o                         
   4  -4   6          0.23          0.19         1.03 o                         
   5  -4   6          6.08          7.04         1.30 o                         
  -9  -3   6         22.28         22.42         1.09 o                         
  -8  -3   6         25.36         20.07         1.21 o                         
  -7  -3   6        188.84        173.55         2.37 o                         
  -6  -3   6         49.84         39.58         1.28 o                         
  -5  -3   6         41.44         49.71         1.25 o                         
  -4  -3   6          6.06          2.46         0.51 o                         
  -3  -3   6         13.27         15.12         0.74 o                         
  -2  -3   6        191.47        184.99         1.74 o                         
  -1  -3   6        132.77        133.58         1.81 o                         
   0  -3   6         26.09         26.17         1.07 o                         
   1  -3   6        126.57        122.69         1.77 o                         
   2  -3   6         55.53         55.51         1.44 o                         
   3  -3   6         64.56         69.42         2.29 o                         
   4  -3   6         18.26         18.00         1.37 o                         
   5  -3   6          1.20          0.86         1.15 o                         
  -9  -2   6          2.09          1.07         0.63 o                         
  -8  -2   6          7.31          7.57         0.66 o                         
  -7  -2   6          2.73          5.38         0.71 o                         
  -6  -2   6        452.31        507.68         4.68 o                         
  -5  -2   6          6.77          8.50         0.74 o                         
  -4  -2   6        101.82        112.39         1.25 o                         
  -3  -2   6        137.59        172.17         1.74 o                         
  -2  -2   6         15.72         18.60         0.94 o                         
  -1  -2   6        303.56        300.82         2.76 o                         
   0  -2   6         75.70         70.60         1.30 o                         
   1  -2   6         22.26         22.60         0.91 o                         
   2  -2   6        145.29        140.78         2.29 o                         
   3  -2   6        117.02        108.94         2.51 o                         
   4  -2   6         10.47          7.99         1.08 o                         
   5  -2   6          3.17          2.60         1.15 o                         
  -9  -1   6          8.56          9.51         1.41 o                         
  -8  -1   6          4.79          3.49         1.12 o                         
  -7  -1   6        144.59        135.91         2.04 o                         
  -6  -1   6         13.32         13.25         0.75 o                         
  -5  -1   6        209.31        178.86         2.10 o                         
  -4  -1   6        355.99        394.76         3.34 o                         
  -3  -1   6        233.81        225.60         2.39 o                         
  -2  -1   6        123.45        113.71         1.73 o                         
  -1  -1   6          4.40          5.06         0.54 o                         
   0  -1   6        131.30        147.86         1.77 o                         
   1  -1   6        148.12        142.23         1.96 o                         
   2  -1   6          2.78          4.58         0.83 o                         
   3  -1   6         62.24         64.45         1.97 o                         
   4  -1   6         12.14         16.08         1.31 o                         
   5  -1   6         17.19         18.31         1.81 o                         
  -9   0   6          0.12         -0.49         0.99 o                         
  -8   0   6          0.15          4.27         1.01 o                         
  -7   0   6         23.24         27.82         1.22 o                         
  -6   0   6         86.55         86.00         1.77 o                         
  -5   0   6          4.63          3.78         0.62 o                         
  -4   0   6         49.17         44.11         1.67 o                         
  -3   0   6         35.32         49.98         1.47 o                         
  -2   0   6         65.79         55.10         1.44 o                         
  -1   0   6        381.61        394.50         3.79 o                         
   0   0   6         10.77          4.97         0.66 o                         
   1   0   6          6.51          4.66         0.79 o                         
   2   0   6         92.89         89.82         2.56 o                         
   3   0   6        140.03        148.08         2.53 o                         
   4   0   6          2.95          3.23         1.03 o                         
   5   0   6          1.11          2.31         1.26 o                         
  -9   1   6          8.57          9.59         1.35 o                         
  -8   1   6          4.80          3.44         0.91 o                         
  -7   1   6        144.81        132.98         2.08 o                         
  -6   1   6         13.47         14.30         1.03 o                         
  -5   1   6        209.02        176.90         2.47 o                         
  -4   1   6        356.49        377.79         3.25 o                         
  -3   1   6        233.97        226.59         2.84 o                         
  -2   1   6        123.66        115.78         1.67 o                         
  -1   1   6          4.39          5.57         0.86 o                         
   0   1   6        131.15        146.64         1.82 o                         
   1   1   6        148.14        143.11         1.90 o                         
   2   1   6          2.78          5.79         0.86 o                         
   3   1   6         62.26         67.83         1.92 o                         
   4   1   6         12.17         13.43         1.40 o                         
   5   1   6         17.22         18.52         1.45 o                         
  -9   2   6          2.09          1.53         1.15 o                         
  -8   2   6          7.32          8.31         1.32 o                         
  -7   2   6          2.72          3.72         1.08 o                         
  -6   2   6        452.22        490.18         5.84 o                         
  -5   2   6          6.80          6.68         0.96 o                         
  -4   2   6        102.09        110.18         2.10 o                         
  -3   2   6        137.88        168.90         2.49 o                         
  -2   2   6         15.61         20.19         1.25 o                         
  -1   2   6        303.65        306.39         2.85 o                         
   0   2   6         75.83         70.01         1.41 o                         
   1   2   6         22.20         22.41         0.98 o                         
   2   2   6        145.15        143.88         2.17 o                         
   3   2   6        117.19        107.23         2.17 o                         
   4   2   6         10.44          8.40         1.16 o                         
   5   2   6          3.19          2.68         1.04 o                         
  -9   3   6         22.25         24.17         2.21 o                         
  -8   3   6         25.29         20.02         1.43 o                         
  -7   3   6        189.07        171.40         3.89 o                         
  -6   3   6         49.74         39.55         2.21 o                         
  -5   3   6         41.48         46.62         1.76 o                         
  -4   3   6          5.99          0.69         0.78 o                         
  -3   3   6         13.39         12.89         0.95 o                         
  -2   3   6        191.24        184.35         1.92 o                         
  -1   3   6        132.94        136.31         1.81 o                         
   0   3   6         26.12         28.06         1.19 o                         
   1   3   6        126.47        124.53         2.03 o                         
   2   3   6         55.52         58.54         1.81 o                         
   3   3   6         64.45         65.06         2.25 o                         
   4   3   6         18.34         18.07         1.24 o                         
   5   3   6          1.20         -0.48         0.93 o                         
  -9   4   6         16.93         21.27         2.26 o                         
  -8   4   6         22.14         25.50         1.70 o                         
  -7   4   6          3.26          6.08         1.25 o                         
  -6   4   6         59.71         41.94         1.99 o                         
  -5   4   6        283.92        284.73         4.04 o                         
  -4   4   6        125.87        127.56         2.46 o                         
  -3   4   6        289.66        266.12         3.24 o                         
  -2   4   6        523.99        533.82         4.31 o                         
  -1   4   6        343.63        343.04         3.28 o                         
   0   4   6         63.91         59.68         1.54 o                         
   1   4   6         50.29         52.53         1.54 o                         
   2   4   6         24.49         25.11         1.86 o                         
   3   4   6        131.63        146.98         2.45 o                         
   4   4   6          0.24          0.50         0.87 o                         
   5   4   6          6.07          5.17         0.99 o                         
  -9   5   6         11.20         15.01         2.27 o                         
  -8   5   6         21.92         21.64         2.00 o                         
  -7   5   6         54.07         48.60         2.31 o                         
  -6   5   6         89.00         85.69         2.48 o                         
  -5   5   6         29.64         27.59         1.63 o                         
  -4   5   6         12.16          8.32         1.16 o                         
  -3   5   6         50.95         45.49         1.72 o                         
  -2   5   6        295.01        325.35         2.89 o                         
  -1   5   6         92.94         88.99         1.74 o                         
   0   5   6          4.13          4.25         0.80 o                         
   1   5   6         57.72         57.09         1.52 o                         
   2   5   6         42.10         45.52         1.55 o                         
   3   5   6          7.73          9.59         0.95 o                         
   4   5   6          4.51          1.66         0.92 o                         
   5   5   6          2.57          1.28         1.21 o                         
  -8   6   6         11.57          7.96         1.81 o                         
  -7   6   6          3.92          3.21         1.30 o                         
  -6   6   6         19.28         16.59         1.78 o                         
  -5   6   6        165.95        159.46         3.44 o                         
  -4   6   6        216.04        224.38         3.62 o                         
  -3   6   6         89.57         87.52         1.51 o                         
  -2   6   6         33.90         23.92         1.31 o                         
  -1   6   6         56.25         57.84         1.59 o                         
   0   6   6         17.01         17.83         1.08 o                         
   1   6   6          2.14          2.82         0.65 o                         
   2   6   6         25.83         30.05         1.30 o                         
   3   6   6         84.45         91.37         2.04 o                         
   4   6   6         53.71         55.69         2.66 o                         
   5   6   6          2.11          0.76         1.05 o                         
  -8   7   6         43.41         40.67         3.06 o                         
  -7   7   6         19.57         17.15         1.62 o                         
  -6   7   6         78.15         90.06         3.06 o                         
  -5   7   6        161.38        143.31         3.21 o                         
  -4   7   6         78.86         83.84         2.82 o                         
  -3   7   6         51.00         52.58         1.35 o                         
  -2   7   6         13.03         16.99         1.40 o                         
  -1   7   6        106.95         97.33         1.71 o                         
   0   7   6         13.72         13.44         1.03 o                         
   1   7   6        200.14        191.24         3.22 o                         
   2   7   6          5.78          7.67         0.97 o                         
   3   7   6         48.22         56.24         1.78 o                         
   4   7   6          8.48          6.84         1.06 o                         
  -8   8   6          7.49          8.17         2.26 o                         
  -7   8   6         25.13         27.36         2.32 o                         
  -6   8   6         23.97         27.87         1.91 o                         
  -5   8   6         68.11         66.07         2.69 o                         
  -4   8   6         70.98         77.49         2.56 o                         
  -3   8   6         34.33         33.48         1.29 o                         
  -2   8   6        102.34         95.38         3.33 o                         
  -1   8   6          3.93          4.20         0.83 o                         
   0   8   6         14.75         15.11         1.38 o                         
   1   8   6         82.43         87.25         2.81 o                         
   2   8   6          2.83         -0.52         0.52 o                         
   3   8   6         11.46         15.68         1.20 o                         
   4   8   6          0.64          2.41         0.95 o                         
  -7   9   6          4.26          8.64         2.60 o                         
  -6   9   6         17.23         19.60         1.77 o                         
  -5   9   6         71.48         69.01         2.75 o                         
  -4   9   6        143.92        155.69         3.53 o                         
  -3   9   6        141.86        124.75         3.59 o                         
  -2   9   6          7.56          4.76         0.87 o                         
  -1   9   6          9.50          8.45         1.02 o                         
   0   9   6        127.14        127.88         2.80 o                         
   1   9   6          0.57          2.17         1.22 o                         
   2   9   6          2.88          5.16         1.06 o                         
   3   9   6         16.48         14.04         1.61 o                         
  -7  10   6         29.59         34.23         2.86 o                         
  -6  10   6         63.22         57.56         3.35 o                         
  -5  10   6         27.87         23.75         2.10 o                         
  -4  10   6        155.22        156.50         3.63 o                         
  -3  10   6        164.01        157.14         3.06 o                         
  -2  10   6          0.38         -0.76         0.76 o                         
  -1  10   6         86.92        100.49         2.39 o                         
   0  10   6         17.44         22.43         1.31 o                         
   1  10   6         13.80         13.11         1.15 o                         
   2  10   6          3.08          3.37         1.20 o                         
   3  10   6         13.56         11.42         1.28 o                         
  -6  11   6          8.13          9.02         1.94 o                         
  -5  11   6          4.69          8.85         1.93 o                         
  -4  11   6         11.54         11.88         1.29 o                         
  -3  11   6          9.37          8.70         1.23 o                         
  -2  11   6         18.30         21.25         1.62 o                         
  -1  11   6          9.03         12.48         1.28 o                         
   0  11   6         27.21         22.18         1.63 o                         
   1  11   6          7.43          8.54         1.23 o                         
   2  11   6          4.00          1.96         0.66 o                         
  -5  12   6          7.37          9.22         2.07 o                         
  -4  12   6         38.09         32.86         2.32 o                         
  -3  12   6         20.73         16.40         1.96 o                         
  -2  12   6         80.01         84.62         2.81 o                         
  -1  12   6          6.33          2.28         0.84 o                         
   0  12   6          7.05          7.33         1.21 o                         
   1  12   6          1.35          0.11         1.03 o                         
   2  12   6          1.53          1.43         1.25 o                         
  -4  13   6         15.71         14.58         1.65 o                         
  -3  13   6         21.64         21.33         1.92 o                         
  -2  13   6         15.25         14.77         2.13 o                         
  -1  13   6          4.57          2.58         0.84 o                         
   0  13   6          3.79          1.68         1.03 o                         
  -3 -13   7         34.67         36.68         2.68 o                         
  -2 -13   7          5.84          5.77         1.21 o                         
  -5 -12   7         16.46         14.28         1.00 o                         
  -4 -12   7          0.83         -0.47         0.66 o                         
  -3 -12   7          5.04          1.51         0.95 o                         
  -2 -12   7         20.24         25.58         1.49 o                         
  -1 -12   7          6.15          9.18         1.16 o                         
   0 -12   7          4.98          4.74         1.18 o                         
  -6 -11   7          8.31          9.75         1.04 o                         
  -5 -11   7         14.10         18.36         1.09 o                         
  -4 -11   7        101.55        107.00         2.08 o                         
  -3 -11   7         29.18         31.05         1.95 o                         
  -2 -11   7          3.69          3.86         1.01 o                         
  -1 -11   7          1.65          0.62         1.20 o                         
   0 -11   7         14.12         19.64         1.48 o                         
   1 -11   7          4.39          3.57         1.21 o                         
  -6 -10   7          4.62          5.08         0.89 o                         
  -5 -10   7         18.34         20.37         1.01 o                         
  -4 -10   7         73.17         75.33         1.96 o                         
  -3 -10   7         46.20         53.60         1.97 o                         
  -2 -10   7         16.95         16.42         1.17 o                         
  -1 -10   7         27.23         25.00         1.38 o                         
   0 -10   7         50.39         58.94         2.72 o                         
   1 -10   7         40.40         38.97         2.18 o                         
   2 -10   7          2.67          2.49         1.23 o                         
  -7  -9   7          1.27          0.59         0.86 o                         
  -6  -9   7          2.49          2.73         0.88 o                         
  -5  -9   7          4.51          2.54         0.75 o                         
  -4  -9   7        235.71        249.79         3.03 o                         
  -3  -9   7         80.01         79.92         1.84 o                         
  -2  -9   7          8.25          8.40         0.92 o                         
  -1  -9   7         12.09         10.82         1.02 o                         
   0  -9   7         23.69         25.58         1.54 o                         
   1  -9   7         46.55         49.84         2.06 o                         
   2  -9   7         11.75         14.52         1.35 o                         
   3  -9   7          1.05         -0.15         1.26 o                         
  -7  -8   7          0.11          1.77         0.80 o                         
  -6  -8   7          2.60          1.48         0.78 o                         
  -5  -8   7         10.37         12.40         1.10 o                         
  -4  -8   7         59.07         65.85         2.69 o                         
  -3  -8   7         40.29         40.67         1.44 o                         
  -2  -8   7         39.77         29.88         2.06 o                         
  -1  -8   7         93.57         89.77         1.91 o                         
   0  -8   7        126.94        132.29         2.59 o                         
   1  -8   7         32.92         31.70         2.62 o                         
   2  -8   7         54.12         56.95         1.95 o                         
   3  -8   7         17.28         17.74         1.48 o                         
  -8  -7   7          1.52          1.04         0.81 o                         
  -7  -7   7         46.15         45.72         2.61 o                         
  -6  -7   7         21.72         18.13         1.10 o                         
  -5  -7   7        330.58        365.91         4.21 o                         
  -4  -7   7         73.16         72.33         2.89 o                         
  -3  -7   7        219.63        219.48         2.17 o                         
  -2  -7   7        138.79        140.43         2.08 o                         
  -1  -7   7         11.70         10.17         0.85 o                         
   0  -7   7         26.34         31.78         1.85 o                         
   1  -7   7          5.89          8.41         1.04 o                         
   2  -7   7          1.00          0.78         0.93 o                         
   3  -7   7          1.36          0.86         1.02 o                         
  -8  -6   7          5.14          3.84         0.90 o                         
  -7  -6   7          8.72          8.29         1.05 o                         
  -6  -6   7        117.19        107.35         2.05 o                         
  -5  -6   7          0.05          0.59         0.43 o                         
  -4  -6   7        426.88        416.97         3.98 o                         
  -3  -6   7        118.73        104.86         1.46 o                         
  -2  -6   7         36.52         39.87         1.26 o                         
  -1  -6   7         72.36         77.08         1.71 o                         
   0  -6   7          6.10          7.18         0.89 o                         
   1  -6   7         24.59         27.39         1.34 o                         
   2  -6   7         35.29         38.55         2.37 o                         
   3  -6   7         36.35         38.13         1.73 o                         
   4  -6   7          0.98          4.03         1.40 o                         
  -8  -5   7          2.73          2.73         1.13 o                         
  -7  -5   7          9.89          9.57         1.03 o                         
  -6  -5   7         48.45         49.53         2.28 o                         
  -5  -5   7        221.81        190.58         2.07 o                         
  -4  -5   7        197.56        205.63         2.45 o                         
  -3  -5   7         39.29         36.29         1.49 o                         
  -2  -5   7        199.81        189.22         2.01 o                         
  -1  -5   7         85.02         99.63         1.55 o                         
   0  -5   7          1.26          1.39         0.81 o                         
   1  -5   7         12.23         12.04         0.85 o                         
   2  -5   7         48.25         44.95         1.63 o                         
   3  -5   7         24.13         27.33         1.50 o                         
   4  -5   7          0.78          0.95         1.11 o                         
  -9  -4   7         44.33         38.74         1.49 o                         
  -8  -4   7          8.82         11.34         0.94 o                         
  -7  -4   7          4.60          6.17         1.00 o                         
  -6  -4   7         20.36         18.08         0.95 o                         
  -5  -4   7          3.64          6.08         0.73 o                         
  -4  -4   7        148.34        147.76         2.00 o                         
  -3  -4   7         33.25         39.73         1.15 o                         
  -2  -4   7         10.60          5.08         0.60 o                         
  -1  -4   7        103.55         97.16         1.58 o                         
   0  -4   7          8.79          9.44         0.89 o                         
   1  -4   7         78.03         75.51         1.60 o                         
   2  -4   7         89.34         87.45         2.09 o                         
   3  -4   7         51.01         59.90         2.55 o                         
   4  -4   7          2.03          1.31         1.00 o                         
  -9  -3   7          1.46          0.85         0.52 o                         
  -8  -3   7          3.17          3.88         0.79 o                         
  -7  -3   7        115.76        125.03         2.03 o                         
  -6  -3   7          0.15          0.99         0.66 o                         
  -5  -3   7         26.65         27.00         1.77 o                         
  -4  -3   7        161.64        148.47         2.42 o                         
  -3  -3   7        237.24        223.10         2.41 o                         
  -2  -3   7         97.34         87.24         1.39 o                         
  -1  -3   7          3.97          3.28         0.59 o                         
   0  -3   7         17.61         21.89         1.63 o                         
   1  -3   7         15.34         14.32         0.93 o                         
   2  -3   7         10.44         11.85         1.22 o                         
   3  -3   7        105.38        120.87         2.65 o                         
   4  -3   7          5.96          6.61         1.13 o                         
  -9  -2   7          2.71          4.73         1.11 o                         
  -8  -2   7         38.74         35.39         1.37 o                         
  -7  -2   7         38.38         36.11         1.85 o                         
  -6  -2   7         66.54         56.63         1.41 o                         
  -5  -2   7         21.49         19.78         1.11 o                         
  -4  -2   7         61.79         52.21         0.98 o                         
  -3  -2   7         78.08         77.54         1.66 o                         
  -2  -2   7         25.97         37.27         1.41 o                         
  -1  -2   7          4.82          5.95         0.59 o                         
   0  -2   7          8.56          9.52         0.75 o                         
   1  -2   7         12.64         11.95         0.88 o                         
   2  -2   7         25.89         26.13         2.21 o                         
   3  -2   7        159.20        161.08         3.13 o                         
   4  -2   7          2.47          3.35         1.10 o                         
  -9  -1   7          3.99          2.74         1.12 o                         
  -8  -1   7         28.22         31.80         1.81 o                         
  -7  -1   7         38.37         33.64         1.30 o                         
  -6  -1   7         39.96         40.58         1.27 o                         
  -5  -1   7        109.35        105.85         1.55 o                         
  -4  -1   7         51.34         56.46         0.87 o                         
  -3  -1   7         23.54         19.92         1.13 o                         
  -2  -1   7        528.53        507.86         5.08 o                         
  -1  -1   7         87.77        102.80         1.90 o                         
   0  -1   7          3.45          4.94         0.64 o                         
   1  -1   7         36.90         39.50         1.66 o                         
   2  -1   7         11.51         11.32         1.06 o                         
   3  -1   7         80.59         90.60         3.37 o                         
   4  -1   7          7.67          6.52         1.15 o                         
  -9   0   7          4.39          1.79         0.81 o                         
  -8   0   7         79.63         67.55         2.58 o                         
  -7   0   7          7.72          7.57         0.96 o                         
  -6   0   7          7.07          9.48         1.08 o                         
  -5   0   7         99.53         85.66         1.51 o                         
  -4   0   7          0.17          1.07         0.37 o                         
  -3   0   7         94.01        112.51         1.79 o                         
  -2   0   7        127.64        111.93         1.90 o                         
  -1   0   7        142.92        138.46         2.19 o                         
   0   0   7         55.80         45.32         1.35 o                         
   1   0   7         49.29         41.71         1.59 o                         
   2   0   7         10.15         11.36         1.20 o                         
   3   0   7        101.25        115.27         3.23 o                         
   4   0   7          2.84          1.40         1.15 o                         
   5   0   7          2.74          3.14         1.79 o                         
  -9   1   7          3.99          2.85         1.08 o                         
  -8   1   7         28.18         31.59         1.63 o                         
  -7   1   7         38.23         32.50         1.55 o                         
  -6   1   7         39.99         42.87         2.72 o                         
  -5   1   7        109.43        102.16         2.60 o                         
  -4   1   7         51.20         56.91         1.14 o                         
  -3   1   7         23.71         20.95         1.10 o                         
  -2   1   7        529.23        506.20         4.70 o                         
  -1   1   7         87.83        101.46         2.13 o                         
   0   1   7          3.47          5.54         0.76 o                         
   1   1   7         36.82         38.62         1.38 o                         
   2   1   7         11.47         11.85         0.95 o                         
   3   1   7         80.66         91.17         2.37 o                         
   4   1   7          7.61          6.35         1.12 o                         
  -9   2   7          2.68          4.04         1.19 o                         
  -8   2   7         38.78         35.35         1.71 o                         
  -7   2   7         38.33         38.50         2.12 o                         
  -6   2   7         66.18         56.72         1.95 o                         
  -5   2   7         21.56         19.33         1.21 o                         
  -4   2   7         61.87         52.53         1.37 o                         
  -3   2   7         78.05         78.87         1.81 o                         
  -2   2   7         26.12         35.26         1.42 o                         
  -1   2   7          4.87          6.16         0.59 o                         
   0   2   7          8.57          8.89         0.84 o                         
   1   2   7         12.70         11.41         0.90 o                         
   2   2   7         25.84         27.18         1.50 o                         
   3   2   7        159.02        158.51         3.05 o                         
   4   2   7          2.49          1.70         0.96 o                         
  -9   3   7          1.47          2.07         1.23 o                         
  -8   3   7          3.17          4.58         1.53 o                         
  -7   3   7        115.62        119.08         2.81 o                         
  -6   3   7          0.15          0.66         0.96 o                         
  -5   3   7         26.53         21.54         1.34 o                         
  -4   3   7        161.60        150.26         2.30 o                         
  -3   3   7        237.35        222.76         2.62 o                         
  -2   3   7         97.12         86.66         2.08 o                         
  -1   3   7          4.00          2.44         0.64 o                         
   0   3   7         17.58         20.45         1.09 o                         
   1   3   7         15.46         14.87         0.98 o                         
   2   3   7         10.41         12.00         1.06 o                         
   3   3   7        105.42        119.50         2.41 o                         
   4   3   7          5.98          6.77         1.30 o                         
  -9   4   7         44.31         39.15         2.20 o                         
  -8   4   7          8.87         12.01         1.46 o                         
  -7   4   7          4.64          5.81         1.30 o                         
  -6   4   7         20.34         20.56         1.73 o                         
  -5   4   7          3.64          3.59         1.02 o                         
  -4   4   7        148.12        142.08         2.67 o                         
  -3   4   7         33.38         38.90         1.41 o                         
  -2   4   7         10.56          4.59         0.83 o                         
  -1   4   7        103.80        100.76         1.94 o                         
   0   4   7          8.82          9.31         0.92 o                         
   1   4   7         78.06         73.88         1.89 o                         
   2   4   7         89.33         89.41         2.02 o                         
   3   4   7         51.10         54.22         1.97 o                         
   4   4   7          2.02          0.82         1.08 o                         
  -8   5   7          2.74          1.53         1.29 o                         
  -7   5   7          9.88          8.45         1.41 o                         
  -6   5   7         48.33         49.20         3.13 o                         
  -5   5   7        221.70        195.46         3.42 o                         
  -4   5   7        197.21        206.99         3.38 o                         
  -3   5   7         39.34         38.28         1.47 o                         
  -2   5   7        200.23        185.19         2.21 o                         
  -1   5   7         84.93         99.94         2.12 o                         
   0   5   7          1.28          0.02         0.79 o                         
   1   5   7         12.17         12.00         1.04 o                         
   2   5   7         48.20         45.16         1.67 o                         
   3   5   7         24.14         26.97         1.75 o                         
   4   5   7          0.78         -0.64         1.03 o                         
  -8   6   7          5.15          5.16         1.44 o                         
  -7   6   7          8.68          6.52         1.35 o                         
  -6   6   7        117.21        106.79         2.84 o                         
  -5   6   7          0.05         -0.03         1.10 o                         
  -4   6   7        427.15        409.84         5.72 o                         
  -3   6   7        118.65        103.83         2.01 o                         
  -2   6   7         36.61         38.86         1.26 o                         
  -1   6   7         72.43         77.36         1.96 o                         
   0   6   7          6.14          8.49         1.00 o                         
   1   6   7         24.56         27.34         1.77 o                         
   2   6   7         35.30         39.34         1.60 o                         
   3   6   7         36.29         35.56         2.15 o                         
   4   6   7          0.97          1.10         0.99 o                         
  -8   7   7          1.54          0.55         1.43 o                         
  -7   7   7         46.18         43.76         2.49 o                         
  -6   7   7         21.80         17.46         1.84 o                         
  -5   7   7        330.54        373.58         5.27 o                         
  -4   7   7         73.18         71.70         2.42 o                         
  -3   7   7        219.76        221.50         2.77 o                         
  -2   7   7        138.79        138.90         2.40 o                         
  -1   7   7         11.73         10.40         1.05 o                         
   0   7   7         26.28         32.14         1.87 o                         
   1   7   7          5.87          6.74         1.16 o                         
   2   7   7          0.99         -0.31         0.92 o                         
   3   7   7          1.37         -0.44         0.94 o                         
  -7   8   7          0.11          1.20         1.36 o                         
  -6   8   7          2.62          2.35         2.37 o                         
  -5   8   7         10.35         10.33         1.46 o                         
  -4   8   7         59.17         68.59         2.53 o                         
  -3   8   7         40.34         43.63         2.13 o                         
  -2   8   7         39.84         29.33         1.55 o                         
  -1   8   7         93.61         90.01         2.29 o                         
   0   8   7        126.91        136.39         2.87 o                         
   1   8   7         32.90         35.67         3.94 o                         
   2   8   7         54.06         55.37         2.18 o                         
   3   8   7         17.37         15.44         1.88 o                         
  -7   9   7          1.27          0.52         1.46 o                         
  -6   9   7          2.49          1.79         1.41 o                         
  -5   9   7          4.50          1.58         1.29 o                         
  -4   9   7        235.87        253.41         4.81 o                         
  -3   9   7         80.05         83.72         2.35 o                         
  -2   9   7          8.24          6.28         1.11 o                         
  -1   9   7         12.08         12.64         1.45 o                         
   0   9   7         23.70         28.76         1.64 o                         
   1   9   7         46.40         48.55         2.00 o                         
   2   9   7         11.70         15.53         1.55 o                         
   3   9   7          1.05          2.18         1.41 o                         
  -6  10   7          4.64          3.01         1.50 o                         
  -5  10   7         18.34         21.93         1.77 o                         
  -4  10   7         73.26         73.71         2.65 o                         
  -3  10   7         46.11         53.31         2.10 o                         
  -2  10   7         16.94         14.94         1.35 o                         
  -1  10   7         27.20         28.02         2.26 o                         
   0  10   7         50.36         59.06         2.33 o                         
   1  10   7         40.37         36.55         3.20 o                         
   2  10   7          2.66          1.64         0.81 o                         
  -6  11   7          8.30          6.64         3.71 o                         
  -5  11   7         14.09         18.24         1.73 o                         
  -4  11   7        101.53        106.31         3.37 o                         
  -3  11   7         29.16         33.28         1.78 o                         
  -2  11   7          3.70          2.93         0.79 o                         
  -1  11   7          1.66          0.93         0.87 o                         
   0  11   7         14.06         16.10         1.25 o                         
   1  11   7          4.37          3.21         1.15 o                         
  -5  12   7         16.45         14.07         1.84 o                         
  -4  12   7          0.84         -0.43         1.47 o                         
  -3  12   7          5.04          0.90         0.54 o                         
  -2  12   7         20.23         23.19         2.08 o                         
  -1  12   7          6.15          9.60         1.58 o                         
   0  12   7          5.00          4.38         0.99 o                         
  -3  13   7         34.62         32.85         2.02 o                         
  -2  13   7          5.83          8.74         1.64 o                         
  -5 -11   8          7.98          9.43         1.39 o                         
  -4 -11   8          1.86          0.58         0.77 o                         
  -3 -11   8         85.73         78.62         2.34 o                         
  -2 -11   8         31.73         33.75         2.48 o                         
  -1 -11   8          2.45          0.52         1.08 o                         
   0 -11   8         17.13         11.66         1.39 o                         
  -6 -10   8         16.59         19.24         1.64 o                         
  -5 -10   8          0.33          0.10         0.77 o                         
  -4 -10   8          5.72          3.24         0.93 o                         
  -3 -10   8          5.41          3.15         0.83 o                         
  -2 -10   8          4.54          3.23         0.88 o                         
  -1 -10   8          2.64          2.01         1.05 o                         
   0 -10   8          6.24          7.27         1.29 o                         
   1 -10   8          2.52          0.37         1.20 o                         
  -6  -9   8         28.50         22.51         1.40 o                         
  -5  -9   8         11.34         12.32         1.02 o                         
  -4  -9   8          0.46          1.08         0.61 o                         
  -3  -9   8         64.19         66.71         1.85 o                         
  -2  -9   8         16.21         20.23         1.29 o                         
  -1  -9   8          5.49          6.78         0.91 o                         
   0  -9   8         10.52          8.71         1.17 o                         
   1  -9   8          9.16          8.24         1.67 o                         
  -7  -8   8          9.67         11.03         1.11 o                         
  -6  -8   8         24.86         25.07         1.22 o                         
  -5  -8   8         13.76         13.24         1.00 o                         
  -4  -8   8         55.23         59.93         1.49 o                         
  -3  -8   8         55.60         61.23         1.76 o                         
  -2  -8   8          2.83          4.01         1.05 o                         
  -1  -8   8          3.95          1.67         0.89 o                         
   0  -8   8         14.79         15.44         1.46 o                         
   1  -8   8          1.25          0.97         1.03 o                         
   2  -8   8          0.83         -0.23         1.02 o                         
  -7  -7   8          6.30          5.97         1.04 o                         
  -6  -7   8          5.45          8.10         0.91 o                         
  -5  -7   8         14.51         19.46         1.47 o                         
  -4  -7   8        112.85        111.73         2.45 o                         
  -3  -7   8         70.83         77.28         1.87 o                         
  -2  -7   8         39.26         47.57         1.46 o                         
  -1  -7   8         11.95         11.00         1.21 o                         
   0  -7   8         20.45         20.13         1.34 o                         
   1  -7   8         21.55         20.06         1.26 o                         
   2  -7   8          9.58          7.36         1.10 o                         
  -8  -6   8          3.36          3.28         0.83 o                         
  -7  -6   8         19.94         21.04         1.14 o                         
  -6  -6   8         35.47         37.51         1.60 o                         
  -5  -6   8         17.30         17.73         1.15 o                         
  -4  -6   8          3.27          4.75         0.78 o                         
  -3  -6   8         33.05         35.96         1.06 o                         
  -2  -6   8         43.22         42.54         1.32 o                         
  -1  -6   8         46.17         43.17         1.63 o                         
   0  -6   8        131.99        120.99         2.39 o                         
   1  -6   8          0.90          0.42         0.89 o                         
   2  -6   8         10.88         10.59         1.16 o                         
   3  -6   8         16.25         12.49         1.47 o                         
  -8  -5   8          3.54          2.67         0.92 o                         
  -7  -5   8         12.02         14.47         1.14 o                         
  -6  -5   8         42.53         32.34         1.54 o                         
  -5  -5   8          8.07          6.28         0.84 o                         
  -4  -5   8         62.55         64.90         1.52 o                         
  -3  -5   8          9.86          9.20         0.66 o                         
  -2  -5   8         39.82         31.47         1.79 o                         
  -1  -5   8         48.06         43.68         1.55 o                         
   0  -5   8         54.12         44.83         1.43 o                         
   1  -5   8         75.66         74.71         1.77 o                         
   2  -5   8          3.84          4.81         0.92 o                         
   3  -5   8         27.14         30.09         2.20 o                         
  -8  -4   8          8.80         10.02         1.07 o                         
  -7  -4   8         16.03         16.26         1.05 o                         
  -6  -4   8         44.22         45.44         1.56 o                         
  -5  -4   8         35.26         39.31         1.40 o                         
  -4  -4   8        140.19        121.96         1.59 o                         
  -3  -4   8        143.10        147.39         2.21 o                         
  -2  -4   8        138.11        125.54         1.78 o                         
  -1  -4   8        122.73        126.82         1.93 o                         
   0  -4   8        115.97        121.13         1.99 o                         
   1  -4   8         42.69         43.12         1.88 o                         
   2  -4   8          3.11          3.77         0.88 o                         
   3  -4   8         42.45         41.87         1.78 o                         
  -8  -3   8          4.56          4.94         0.81 o                         
  -7  -3   8         12.44         12.14         1.15 o                         
  -6  -3   8          4.34          4.61         0.80 o                         
  -5  -3   8        179.14        178.59         2.59 o                         
  -4  -3   8         49.31         50.70         1.32 o                         
  -3  -3   8        280.66        275.13         3.12 o                         
  -2  -3   8         10.45          9.40         0.98 o                         
  -1  -3   8         15.10         12.47         1.18 o                         
   0  -3   8         30.87         32.58         1.31 o                         
   1  -3   8         22.61         20.37         1.32 o                         
   2  -3   8         14.44         14.98         1.25 o                         
   3  -3   8          6.14          6.88         1.17 o                         
  -8  -2   8         21.03         22.74         1.37 o                         
  -7  -2   8          3.95          3.13         0.90 o                         
  -6  -2   8         25.61         23.60         1.17 o                         
  -5  -2   8         59.97         61.65         1.08 o                         
  -4  -2   8        839.43        844.10         6.94 o                         
  -3  -2   8         30.76         25.75         1.20 o                         
  -2  -2   8        181.68        194.60         2.65 o                         
  -1  -2   8        407.28        368.54         4.21 o                         
   0  -2   8         13.63         14.56         1.16 o                         
   1  -2   8         52.45         54.73         1.80 o                         
   2  -2   8          8.91         10.53         1.14 o                         
   3  -2   8         27.56         26.99         1.97 o                         
   4  -2   8         11.09         13.49         1.68 o                         
  -9  -1   8         11.40          8.23         1.98 o                         
  -8  -1   8         26.82         31.37         2.97 o                         
  -7  -1   8         78.26         71.35         1.63 o                         
  -6  -1   8         52.77         43.04         1.24 o                         
  -5  -1   8         55.95         57.23         0.96 o                         
  -4  -1   8        140.60        137.56         1.94 o                         
  -3  -1   8         11.47         10.68         0.83 o                         
  -2  -1   8         35.20         31.71         1.52 o                         
  -1  -1   8          3.36          3.50         0.94 o                         
   0  -1   8         21.68         22.02         1.15 o                         
   1  -1   8         15.00         14.22         1.01 o                         
   2  -1   8         11.59          9.81         1.13 o                         
   3  -1   8         40.89         53.54         3.53 o                         
   4  -1   8          0.21         -0.75         1.25 o                         
  -9   0   8          3.59          2.63         1.10 o                         
  -8   0   8          3.37          2.66         0.77 o                         
  -7   0   8          1.07          1.83         0.82 o                         
  -6   0   8          1.70          1.39         0.83 o                         
  -5   0   8         10.92         14.08         0.79 o                         
  -4   0   8        964.99        902.86         6.95 o                         
  -3   0   8          1.25          1.62         0.75 o                         
  -2   0   8         67.01         75.66         1.82 o                         
  -1   0   8        160.91        160.03         2.79 o                         
   0   0   8         11.58         12.98         0.79 o                         
   1   0   8         61.01         50.51         1.67 o                         
   2   0   8         51.88         41.35         1.96 o                         
   3   0   8        113.60        121.97         2.68 o                         
   4   0   8         46.02         41.08         2.39 o                         
  -9   1   8         11.43          8.89         1.31 o                         
  -8   1   8         26.83         34.85         1.71 o                         
  -7   1   8         78.37         70.35         1.92 o                         
  -6   1   8         52.79         40.32         1.55 o                         
  -5   1   8         56.07         56.98         1.38 o                         
  -4   1   8        140.38        134.95         2.02 o                         
  -3   1   8         11.49          9.14         0.94 o                         
  -2   1   8         35.34         33.91         1.64 o                         
  -1   1   8          3.34          2.61         1.02 o                         
   0   1   8         21.72         21.28         1.06 o                         
   1   1   8         14.98         14.20         1.57 o                         
   2   1   8         11.62          9.86         1.07 o                         
   3   1   8         40.85         52.57         2.06 o                         
   4   1   8          0.21          0.06         1.47 o                         
  -8   2   8         21.04         24.08         2.33 o                         
  -7   2   8          3.96          2.57         1.43 o                         
  -6   2   8         25.63         24.61         1.50 o                         
  -5   2   8         59.91         63.12         1.83 o                         
  -4   2   8        839.48        855.34         9.27 o                         
  -3   2   8         30.73         24.22         1.20 o                         
  -2   2   8        181.51        199.22         2.81 o                         
  -1   2   8        406.97        363.72         3.72 o                         
   0   2   8         13.66         12.66         1.00 o                         
   1   2   8         52.38         53.06         1.72 o                         
   2   2   8          8.96         10.93         1.19 o                         
   3   2   8         27.55         27.75         2.18 o                         
   4   2   8         11.07         15.91         1.71 o                         
  -8   3   8          4.58          2.10         1.14 o                         
  -7   3   8         12.51         10.03         1.23 o                         
  -6   3   8          4.40          3.77         1.02 o                         
  -5   3   8        179.23        174.15         3.49 o                         
  -4   3   8         49.38         48.64         2.10 o                         
  -3   3   8        280.55        277.38         3.80 o                         
  -2   3   8         10.36          7.82         1.12 o                         
  -1   3   8         15.14         17.38         1.57 o                         
   0   3   8         30.84         34.19         2.56 o                         
   1   3   8         22.58         19.87         1.44 o                         
   2   3   8         14.42         13.39         1.15 o                         
   3   3   8          6.16          5.48         0.90 o                         
  -8   4   8          8.78          8.50         1.35 o                         
  -7   4   8         16.04         18.52         1.55 o                         
  -6   4   8         44.29         45.62         2.02 o                         
  -5   4   8         35.30         38.92         2.08 o                         
  -4   4   8        140.47        125.79         2.12 o                         
  -3   4   8        142.77        145.72         6.63 o                         
  -2   4   8        138.33        124.57         2.10 o                         
  -1   4   8        122.66        129.00         2.07 o                         
   0   4   8        115.76        122.97         2.30 o                         
   1   4   8         42.66         44.31         1.89 o                         
   2   4   8          3.12          2.15         0.97 o                         
   3   4   8         42.51         42.48         3.42 o                         
  -8   5   8          3.51          2.43         1.27 o                         
  -7   5   8         12.01         13.36         1.47 o                         
  -6   5   8         42.54         33.04         1.87 o                         
  -5   5   8          8.11          2.76         1.04 o                         
  -4   5   8         62.33         61.83         1.80 o                         
  -3   5   8          9.90          8.52         0.93 o                         
  -2   5   8         39.82         35.13         1.45 o                         
  -1   5   8         48.16         45.87         1.61 o                         
   0   5   8         54.12         45.78         1.77 o                         
   1   5   8         75.55         68.75         3.19 o                         
   2   5   8          3.81          4.98         0.97 o                         
   3   5   8         27.09         28.85         2.08 o                         
  -8   6   8          3.37          1.31         1.36 o                         
  -7   6   8         19.91         21.25         2.11 o                         
  -6   6   8         35.33         34.69         2.00 o                         
  -5   6   8         17.30         16.50         1.75 o                         
  -4   6   8          3.29          4.76         1.06 o                         
  -3   6   8         33.08         36.19         1.58 o                         
  -2   6   8         43.28         40.70         1.37 o                         
  -1   6   8         46.05         43.58         1.66 o                         
   0   6   8        132.05        122.79         3.00 o                         
   1   6   8          0.91          0.27         0.86 o                         
   2   6   8         10.82         10.56         1.69 o                         
   3   6   8         16.23         10.21         1.65 o                         
  -7   7   8          6.31          6.10         1.39 o                         
  -6   7   8          5.42         10.77         2.01 o                         
  -5   7   8         14.39         18.97         1.50 o                         
  -4   7   8        112.65        106.64         2.59 o                         
  -3   7   8         70.77         75.32         2.10 o                         
  -2   7   8         39.25         45.41         2.14 o                         
  -1   7   8         11.98         10.11         1.71 o                         
   0   7   8         20.44         19.09         1.43 o                         
   1   7   8         21.47         22.52         1.65 o                         
   2   7   8          9.57          8.69         1.49 o                         
  -7   8   8          9.66         10.45         1.64 o                         
  -6   8   8         24.80         20.01         1.65 o                         
  -5   8   8         13.71         11.88         1.35 o                         
  -4   8   8         55.44         57.49         2.48 o                         
  -3   8   8         55.56         62.92         2.52 o                         
  -2   8   8          2.85          2.19         0.81 o                         
  -1   8   8          3.97          1.73         0.75 o                         
   0   8   8         14.80         16.22         1.46 o                         
   1   8   8          1.25          0.68         0.81 o                         
   2   8   8          0.83          1.17         0.90 o                         
  -6   9   8         28.52         25.35         1.98 o                         
  -5   9   8         11.28         10.19         1.45 o                         
  -4   9   8          0.46          1.88         1.24 o                         
  -3   9   8         64.15         62.88         2.64 o                         
  -2   9   8         16.27         18.84         1.51 o                         
  -1   9   8          5.48          4.39         1.29 o                         
   0   9   8         10.54          8.24         1.34 o                         
   1   9   8          9.18         10.12         1.44 o                         
  -6  10   8         16.60         19.90         2.03 o                         
  -5  10   8          0.32          0.06         1.27 o                         
  -4  10   8          5.71          3.87         1.36 o                         
  -3  10   8          5.40          2.70         0.89 o                         
  -2  10   8          4.56          1.23         0.59 o                         
  -1  10   8          2.61          0.27         0.66 o                         
   0  10   8          6.25          7.05         1.11 o                         
   1  10   8          2.53          1.40         1.14 o                         
  -5  11   8          8.00         10.28         1.81 o                         
  -4  11   8          1.86          0.70         1.36 o                         
  -3  11   8         85.69         75.75         2.82 o                         
  -2  11   8         31.69         30.92         1.92 o                         
  -1  11   8          2.44          1.00         0.85 o                         
   0  11   8         17.17         10.53         1.72 o                         
  -2  12   8          0.00         -0.78         0.78 o                         
  -4 -10   9          2.02          1.73         1.03 o                         
  -3 -10   9          2.44          2.92         1.02 o                         
  -2 -10   9         18.20         14.75         1.21 o                         
  -1 -10   9          6.33          5.62         1.25 o                         
  -5  -9   9         22.45         23.22         1.82 o                         
  -4  -9   9          7.68          7.24         1.09 o                         
  -3  -9   9          3.55          2.51         1.01 o                         
  -2  -9   9          1.80          0.91         0.81 o                         
  -1  -9   9          0.84          0.41         0.99 o                         
   0  -9   9          2.64          0.96         1.09 o                         
  -6  -8   9          5.95          4.73         0.90 o                         
  -5  -8   9         21.56         22.77         1.24 o                         
  -4  -8   9         99.44        108.77         2.79 o                         
  -3  -8   9         29.45         29.76         1.29 o                         
  -2  -8   9         23.05         26.68         1.42 o                         
  -1  -8   9          6.40          8.38         1.39 o                         
   0  -8   9          5.62          5.46         1.33 o                         
   1  -8   9          4.63          4.31         1.37 o                         
  -7  -7   9         17.60         24.40         1.36 o                         
  -6  -7   9          1.88          0.36         0.81 o                         
  -5  -7   9         40.10         47.15         1.62 o                         
  -4  -7   9          5.63          6.90         0.66 o                         
  -3  -7   9         47.84         49.93         1.49 o                         
  -2  -7   9          3.34          3.18         0.92 o                         
  -1  -7   9          1.52          2.04         0.96 o                         
   0  -7   9         17.25         18.36         1.24 o                         
   1  -7   9          6.10          7.15         1.26 o                         
  -7  -6   9         27.63         29.92         2.23 o                         
  -6  -6   9          1.16          0.42         0.79 o                         
  -5  -6   9         31.34         31.42         1.71 o                         
  -4  -6   9        106.44        109.73         1.85 o                         
  -3  -6   9          1.34          0.25         0.62 o                         
  -2  -6   9         25.87         28.27         1.79 o                         
  -1  -6   9          4.04          6.05         0.92 o                         
   0  -6   9         10.25         10.51         1.29 o                         
   1  -6   9         20.52         20.66         1.50 o                         
   2  -6   9          3.87          1.52         1.24 o                         
  -7  -5   9          6.35         10.69         1.01 o                         
  -6  -5   9          6.95          7.00         0.94 o                         
  -5  -5   9         61.53         59.55         2.03 o                         
  -4  -5   9         16.43         15.25         0.78 o                         
  -3  -5   9         57.16         49.50         1.66 o                         
  -2  -5   9          6.07          7.71         0.94 o                         
  -1  -5   9          2.90          3.16         0.87 o                         
   0  -5   9         47.05         48.32         2.06 o                         
   1  -5   9          6.31          8.14         0.92 o                         
   2  -5   9          3.70          3.71         1.01 o                         
  -8  -4   9          9.85          9.60         0.97 o                         
  -7  -4   9         44.71         44.10         1.58 o                         
  -6  -4   9         69.88         85.86         1.95 o                         
  -5  -4   9         30.15         24.55         1.26 o                         
  -4  -4   9        244.33        235.65         2.77 o                         
  -3  -4   9         86.17         88.42         2.03 o                         
  -2  -4   9         21.92         20.80         1.37 o                         
  -1  -4   9          6.22          4.50         0.87 o                         
   0  -4   9         27.53         31.10         1.34 o                         
   1  -4   9         12.05         10.42         1.01 o                         
   2  -4   9         10.68          6.27         1.08 o                         
  -8  -3   9          1.31          0.48         0.81 o                         
  -7  -3   9          0.14          0.42         1.04 o                         
  -6  -3   9          6.34          4.98         1.07 o                         
  -5  -3   9         44.44         53.97         1.80 o                         
  -4  -3   9         14.05         17.22         1.01 o                         
  -3  -3   9        102.06         84.20         2.05 o                         
  -2  -3   9         88.49         98.81         2.47 o                         
  -1  -3   9         93.20         84.25         2.70 o                         
   0  -3   9         11.76          7.81         0.93 o                         
   1  -3   9         29.86         26.67         1.93 o                         
   2  -3   9          3.80          4.51         1.06 o                         
  -8  -2   9          9.56          8.89         1.27 o                         
  -7  -2   9         39.21         43.24         1.56 o                         
  -6  -2   9         27.95         19.90         1.29 o                         
  -5  -2   9         55.40         54.33         1.94 o                         
  -4  -2   9        131.88        128.96         1.95 o                         
  -3  -2   9         17.02         18.08         1.30 o                         
  -2  -2   9         57.21         58.67         2.00 o                         
  -1  -2   9          8.79         11.19         1.41 o                         
   0  -2   9        140.32        135.03         2.88 o                         
   1  -2   9         66.22         70.72         2.20 o                         
   2  -2   9         15.39         16.06         1.28 o                         
  -8  -1   9          6.07         11.76         1.15 o                         
  -7  -1   9          5.22          6.88         0.73 o                         
  -6  -1   9         16.56         16.77         0.85 o                         
  -5  -1   9         94.88         95.12         1.88 o                         
  -4  -1   9         74.99         76.12         1.63 o                         
  -3  -1   9        382.27        369.68         3.97 o                         
  -2  -1   9        103.87         96.38         2.34 o                         
  -1  -1   9        216.72        217.28         3.15 o                         
   0  -1   9        210.91        205.01         3.06 o                         
   1  -1   9          3.76          6.30         0.94 o                         
   2  -1   9          1.75          0.47         0.99 o                         
   3  -1   9         10.62          9.63         1.62 o                         
  -8   0   9          0.16         -0.31         0.94 o                         
  -7   0   9          0.00         -0.62         0.62 o                         
  -6   0   9         42.78         40.19         1.18 o                         
  -5   0   9         67.31         55.53         2.20 o                         
  -4   0   9          9.20          9.87         0.90 o                         
  -3   0   9        101.98        102.84         2.05 o                         
  -2   0   9          2.51          2.26         1.03 o                         
  -1   0   9         68.61         74.25         2.38 o                         
   0   0   9          3.39          4.20         1.12 o                         
   1   0   9         26.64         25.86         1.61 o                         
   2   0   9         36.90         35.73         2.17 o                         
   3   0   9         51.78         46.74         2.24 o                         
  -8   1   9          6.10         10.44         1.25 o                         
  -7   1   9          5.18          5.63         1.03 o                         
  -6   1   9         16.50         16.12         0.93 o                         
  -5   1   9         94.73         94.22         1.83 o                         
  -4   1   9         74.95         73.42         1.71 o                         
  -3   1   9        382.26        374.12         4.46 o                         
  -2   1   9        103.92         93.85         2.68 o                         
  -1   1   9        216.57        221.46         3.73 o                         
   0   1   9        211.06        211.03         7.05 o                         
   1   1   9          3.75          3.07         1.09 o                         
   2   1   9          1.75         -0.01         0.75 o                         
   3   1   9         10.60          9.78         1.47 o                         
  -8   2   9          9.56         10.01         1.30 o                         
  -7   2   9         39.09         42.71         1.89 o                         
  -6   2   9         27.93         19.39         1.29 o                         
  -5   2   9         55.30         55.68         1.90 o                         
  -4   2   9        131.68        128.23         2.41 o                         
  -3   2   9         16.99         18.70         1.42 o                         
  -2   2   9         57.25         57.83         2.22 o                         
  -1   2   9          8.83         13.18         1.43 o                         
   0   2   9        140.23        133.35         3.67 o                         
   1   2   9         66.27         71.10         2.67 o                         
   2   2   9         15.36         11.66         1.29 o                         
  -8   3   9          1.30         -0.38         1.10 o                         
  -7   3   9          0.14         -0.93         0.99 o                         
  -6   3   9          6.32          3.95         1.09 o                         
  -5   3   9         44.25         48.66         2.74 o                         
  -4   3   9         14.05         16.44         1.63 o                         
  -3   3   9        102.00         87.72         2.38 o                         
  -2   3   9         88.60        101.73         2.60 o                         
  -1   3   9         93.32         86.93         2.86 o                         
   0   3   9         11.75         10.04         1.51 o                         
   1   3   9         29.86         28.60         2.30 o                         
   2   3   9          3.77          4.32         1.15 o                         
  -8   4   9          9.84         11.53         1.48 o                         
  -7   4   9         44.71         42.93         2.10 o                         
  -6   4   9         69.92         84.15         2.37 o                         
  -5   4   9         30.16         23.20         3.20 o                         
  -4   4   9        244.21        244.86         3.82 o                         
  -3   4   9         85.94         87.51         2.31 o                         
  -2   4   9         21.93         22.93         1.79 o                         
  -1   4   9          6.21          3.72         1.09 o                         
   0   4   9         27.63         28.47         2.53 o                         
   1   4   9         11.98         10.54         3.76 o                         
   2   4   9         10.65          9.31         1.34 o                         
  -7   5   9          6.30         10.32         1.35 o                         
  -6   5   9          6.98          7.36         1.59 o                         
  -5   5   9         61.42         56.42         2.04 o                         
  -4   5   9         16.51         14.88         1.23 o                         
  -3   5   9         57.12         48.86         2.07 o                         
  -2   5   9          6.05          5.27         1.20 o                         
  -1   5   9          2.87          3.66         1.19 o                         
   0   5   9         47.11         48.25         2.23 o                         
   1   5   9          6.30          6.56         1.58 o                         
   2   5   9          3.70          4.58         1.42 o                         
  -7   6   9         27.66         26.71         1.81 o                         
  -6   6   9          1.16          0.03         1.08 o                         
  -5   6   9         31.34         34.67         1.75 o                         
  -4   6   9        106.57        112.34         2.30 o                         
  -3   6   9          1.33          0.84         1.20 o                         
  -2   6   9         25.86         28.10         2.02 o                         
  -1   6   9          4.06          6.09         1.22 o                         
   0   6   9         10.22         10.63         1.42 o                         
   1   6   9         20.48         21.41         1.75 o                         
   2   6   9          3.87          0.21         0.81 o                         
  -7   7   9         17.67         22.56         2.38 o                         
  -6   7   9          1.90         -0.83         1.17 o                         
  -5   7   9         40.16         44.81         2.24 o                         
  -4   7   9          5.64          5.31         1.13 o                         
  -3   7   9         47.74         49.60         2.80 o                         
  -2   7   9          3.29          1.92         0.59 o                         
  -1   7   9          1.55          1.87         0.64 o                         
   0   7   9         17.22         21.93         1.79 o                         
   1   7   9          6.08          5.46         1.37 o                         
  -6   8   9          5.97          4.45         1.62 o                         
  -5   8   9         21.59         24.09         1.65 o                         
  -4   8   9         99.47        107.40         3.57 o                         
  -3   8   9         29.39         26.89         2.04 o                         
  -2   8   9         23.05         31.46         3.16 o                         
  -1   8   9          6.39          7.16         1.58 o                         
   0   8   9          5.62          7.61         1.54 o                         
   1   8   9          4.61          2.77         1.63 o                         
  -5   9   9         22.48         18.55         1.88 o                         
  -4   9   9          7.66          6.77         1.34 o                         
  -3   9   9          3.56          0.90         0.86 o                         
  -2   9   9          1.80          0.13         0.64 o                         
  -1   9   9          0.86          0.72         0.61 o                         
   0   9   9          2.67          0.50         0.82 o                         
  -4  10   9          2.06          1.13         1.51 o                         
  -3  10   9          2.42          2.57         1.44 o                         
  -2  10   9         18.19         14.03         2.07 o                         
  -1  10   9          6.33          5.48         1.74 o                         
  -5  -8  10          3.48          2.13         0.75 o                         
  -4  -8  10          1.85          1.51         0.63 o                         
  -3  -8  10         11.53         12.68         1.56 o                         
  -2  -8  10          0.04         -0.17         0.68 o                         
  -1  -8  10          4.55          6.38         1.67 o                         
  -6  -7  10          9.68         11.59         1.04 o                         
  -5  -7  10          7.43          9.97         0.82 o                         
  -4  -7  10         65.08         68.71         1.68 o                         
  -3  -7  10          9.99         12.35         1.50 o                         
  -2  -7  10         43.60         40.03         2.76 o                         
  -1  -7  10          5.09          7.21         1.31 o                         
  -6  -6  10          1.90          1.74         0.81 o                         
  -5  -6  10          9.52         12.23         0.89 o                         
  -4  -6  10         13.09         18.11         1.03 o                         
  -3  -6  10          6.22          4.76         0.79 o                         
  -2  -6  10          0.25          0.17         0.60 o                         
  -1  -6  10          8.93          6.17         1.26 o                         
   0  -6  10         59.23         66.20         3.96 o                         
  -7  -5  10         11.91         12.06         1.33 o                         
  -6  -5  10         23.04         25.95         1.88 o                         
  -5  -5  10          9.18          9.06         1.12 o                         
  -4  -5  10         17.19         11.72         1.13 o                         
  -3  -5  10         89.03         88.16         2.03 o                         
  -2  -5  10         27.03         26.84         1.45 o                         
  -1  -5  10         51.51         58.04         2.00 o                         
   0  -5  10          2.89          1.98         1.01 o                         
  -7  -4  10         29.84         37.71         1.50 o                         
  -6  -4  10         15.65         20.39         1.40 o                         
  -5  -4  10         30.64         31.75         2.14 o                         
  -4  -4  10         30.29         37.73         1.61 o                         
  -3  -4  10          2.59          3.59         1.11 o                         
  -2  -4  10         25.92         21.27         1.69 o                         
  -1  -4  10         86.83         93.79         2.48 o                         
   0  -4  10          8.43         10.36         1.24 o                         
   1  -4  10         14.48         17.27         2.06 o                         
  -7  -3  10         28.96         33.99         1.26 o                         
  -6  -3  10          8.55          8.22         1.30 o                         
  -5  -3  10         34.90         37.91         1.53 o                         
  -4  -3  10          3.24          2.72         0.72 o                         
  -3  -3  10         13.26         13.28         1.27 o                         
  -2  -3  10         17.30         20.31         1.28 o                         
  -1  -3  10         27.29         24.80         1.55 o                         
   0  -3  10         40.02         40.87         1.82 o                         
   1  -3  10         19.97         16.67         1.96 o                         
  -7  -2  10         64.94         62.03         1.54 o                         
  -6  -2  10         17.96         13.55         1.81 o                         
  -5  -2  10          6.29          6.86         0.94 o                         
  -4  -2  10        147.31        139.05         2.18 o                         
  -3  -2  10         43.39         39.23         1.97 o                         
  -2  -2  10         51.18         47.59         1.94 o                         
  -1  -2  10         15.16         18.68         1.53 o                         
   0  -2  10         56.76         57.90         2.90 o                         
   1  -2  10          8.21          7.44         1.31 o                         
  -7  -1  10         33.77         38.54         1.53 o                         
  -6  -1  10         20.50         19.39         1.12 o                         
  -5  -1  10         60.79         59.72         1.76 o                         
  -4  -1  10         19.90         26.44         1.27 o                         
  -3  -1  10          7.30          5.83         1.01 o                         
  -2  -1  10          2.76          4.45         1.16 o                         
  -1  -1  10          1.40         -0.37         1.48 o                         
   0  -1  10         23.29         19.70         1.58 o                         
   1  -1  10          2.55          1.58         0.69 o                         
  -8   0  10          0.07         -0.55         2.08 o                         
  -7   0  10         17.16         27.33         1.01 o                         
  -6   0  10          5.97         10.30         1.01 o                         
  -5   0  10          1.37          0.73         0.61 o                         
  -4   0  10        251.09        242.57         4.93 o                         
  -3   0  10         25.68         24.68         1.42 o                         
  -2   0  10         74.60         70.28         2.34 o                         
  -1   0  10         99.36         94.28         2.97 o                         
   0   0  10          6.43          5.32         1.28 o                         
   1   0  10         11.21         13.17         1.53 o                         
  -7   1  10         33.76         36.64         1.18 o                         
  -6   1  10         20.58         22.96         1.58 o                         
  -5   1  10         60.94         57.18         1.91 o                         
  -4   1  10         19.87         27.67         1.38 o                         
  -3   1  10          7.28          5.90         1.02 o                         
  -2   1  10          2.72          2.40         1.03 o                         
  -1   1  10          1.39          0.33         1.36 o                         
   0   1  10         23.18         20.65         1.61 o                         
   1   1  10          2.54          2.31         1.25 o                         
  -7   2  10         64.96         61.62         1.94 o                         
  -6   2  10         18.04         15.94         1.61 o                         
  -5   2  10          6.33          4.26         1.10 o                         
  -4   2  10        147.50        136.90         2.64 o                         
  -3   2  10         43.46         39.63         1.90 o                         
  -2   2  10         51.23         45.10         1.97 o                         
  -1   2  10         15.16         17.13         3.77 o                         
   0   2  10         56.81         56.65         2.61 o                         
   1   2  10          8.23          7.23         1.61 o                         
  -7   3  10         28.91         34.71         1.68 o                         
  -6   3  10          8.52         10.35         1.69 o                         
  -5   3  10         35.04         36.25         1.92 o                         
  -4   3  10          3.25          3.59         1.08 o                         
  -3   3  10         13.27         11.99         1.43 o                         
  -2   3  10         17.32         22.94         1.90 o                         
  -1   3  10         27.22         23.71         1.77 o                         
   0   3  10         40.01         39.36         2.54 o                         
   1   3  10         19.92         22.65         1.96 o                         
  -7   4  10         29.94         37.15         2.04 o                         
  -6   4  10         15.59         20.47         3.57 o                         
  -5   4  10         30.64         32.30         1.64 o                         
  -4   4  10         30.24         35.50         1.73 o                         
  -3   4  10          2.58          2.41         1.23 o                         
  -2   4  10         25.94         22.74         2.19 o                         
  -1   4  10         86.93         88.27         2.90 o                         
   0   4  10          8.46         11.55         1.61 o                         
   1   4  10         14.46         16.95         1.94 o                         
  -7   5  10         11.86         12.99         1.40 o                         
  -6   5  10         23.00         25.63         2.00 o                         
  -5   5  10          9.20          7.67         1.48 o                         
  -4   5  10         17.20          8.83         1.31 o                         
  -3   5  10         88.93         89.49         2.84 o                         
  -2   5  10         27.01         25.49         2.65 o                         
  -1   5  10         51.45         57.75         3.59 o                         
   0   5  10          2.90          3.38         1.34 o                         
  -6   6  10          1.90          0.54         1.01 o                         
  -5   6  10          9.48         11.18         1.12 o                         
  -4   6  10         13.15         17.45         1.83 o                         
  -3   6  10          6.24          2.95         1.22 o                         
  -2   6  10          0.25         -0.82         1.34 o                         
  -1   6  10          8.97          4.13         1.47 o                         
   0   6  10         59.32         65.42         2.69 o                         
  -6   7  10          9.65         16.33         3.33 o                         
  -5   7  10          7.40          5.72         1.61 o                         
  -4   7  10         65.12         62.75         3.12 o                         
  -3   7  10          9.89          9.89         1.37 o                         
  -2   7  10         43.66         42.89         2.91 o                         
  -1   7  10          5.07          5.17         1.55 o                         
  -5   8  10          3.48          3.50         1.33 o                         
  -4   8  10          1.86          1.37         2.00 o                         
  -3   8  10         11.51          8.91         1.54 o                         
  -2   8  10          0.04         -0.09         0.60 o                         
  -1   8  10          4.53          4.25         1.88 o                         
  -4  -6  11         37.99         35.96         1.53 o                         
  -3  -6  11          9.99         13.66         1.23 o                         
  -5  -5  11          7.78          9.11         1.07 o                         
  -4  -5  11         22.93         26.32         1.96 o                         
  -3  -5  11         12.15          9.43         1.03 o                         
  -2  -5  11          3.44          2.73         1.01 o                         
  -6  -4  11         20.44         16.11         1.57 o                         
  -5  -4  11          0.21         -0.19         0.52 o                         
  -4  -4  11         28.36         25.58         1.66 o                         
  -3  -4  11         45.97         47.00         1.88 o                         
  -2  -4  11          3.48          1.62         0.99 o                         
  -1  -4  11          1.64          1.90         1.19 o                         
  -6  -3  11          8.03          9.39         1.43 o                         
  -5  -3  11         34.52         33.62         1.41 o                         
  -4  -3  11         13.59         15.66         1.18 o                         
  -3  -3  11          9.87          9.60         1.17 o                         
  -2  -3  11         16.63         16.14         1.64 o                         
  -1  -3  11          2.95          2.53         1.26 o                         
  -6  -2  11          7.74          5.78         0.89 o                         
  -5  -2  11         15.51         16.07         1.12 o                         
  -4  -2  11         23.62         31.03         1.63 o                         
  -3  -2  11          1.14          0.19         1.04 o                         
  -2  -2  11         18.59         22.41         1.88 o                         
  -1  -2  11          1.98          4.03         1.34 o                         
  -6  -1  11          7.03          9.86         1.17 o                         
  -5  -1  11         35.75         42.30         1.69 o                         
  -4  -1  11          8.20          5.86         1.12 o                         
  -3  -1  11         37.35         35.89         1.60 o                         
  -2  -1  11         15.16         14.78         1.52 o                         
  -1  -1  11          9.51         10.34         1.82 o                         
   0  -1  11         13.93         16.10         1.80 o                         
  -6   0  11          6.00          6.61         0.99 o                         
  -5   0  11         30.58         38.29         1.57 o                         
  -4   0  11         10.90         13.86         1.24 o                         
  -3   0  11          7.25          8.63         1.15 o                         
  -2   0  11          2.15          0.40         1.23 o                         
  -1   0  11          3.00          2.78         1.46 o                         
   0   0  11         45.36         47.47         2.42 o                         
  -6   1  11          7.05          8.40         1.31 o                         
  -5   1  11         35.59         38.80         1.74 o                         
  -4   1  11          8.20          6.93         1.08 o                         
  -3   1  11         37.20         33.97         2.10 o                         
  -2   1  11         15.15         17.13         1.45 o                         
  -1   1  11          9.57          7.71         1.56 o                         
   0   1  11         13.95         11.36         1.63 o                         
  -6   2  11          7.69          4.49         1.22 o                         
  -5   2  11         15.48         14.72         1.44 o                         
  -4   2  11         23.68         27.15         2.57 o                         
  -3   2  11          1.14         -0.88         1.52 o                         
  -2   2  11         18.61         19.08         1.84 o                         
  -1   2  11          1.96          1.29         1.53 o                         
  -6   3  11          8.02         10.38         1.46 o                         
  -5   3  11         34.58         39.13         2.44 o                         
  -4   3  11         13.54         12.85         1.27 o                         
  -3   3  11          9.81          6.65         1.49 o                         
  -2   3  11         16.65         16.54         1.62 o                         
  -1   3  11          2.93          2.73         1.47 o                         
  -6   4  11         20.43         19.92         1.78 o                         
  -5   4  11          0.21          0.73         0.98 o                         
  -4   4  11         28.46         24.61         1.84 o                         
  -3   4  11         45.96         51.26         2.57 o                         
  -2   4  11          3.47         -0.40         1.43 o                         
  -1   4  11          1.64          2.59         1.51 o                         
  -5   5  11          7.73         10.43         1.81 o                         
  -4   5  11         22.97         29.51         2.07 o                         
  -3   5  11         12.11         12.66         1.89 o                         
  -2   5  11          3.45          4.38         1.67 o                         
  -4   6  11         38.05         38.77         2.85 o                         
  -3   6  11         10.02         15.86         2.14 o                         
  -4   0  12         11.86         15.82         2.64 o                         
                                                                                
