# Supplementary material for: Psilacetin derivatives: fumarate salts of the meth­yl–ethyl, meth­yl–allyl and diallyl variants of the psilocin prodrug
Source: Acta Crystallogr E Crystallogr Commun. 2021 Jan 8;77(Pt 2):101–6. doi: 10.1107/S2056989021000116 (PMC7869532; doi:10.1107/S2056989021000116)
Supplement: Supplementary file 4 [file e-77-00101-IIsup3.hkl]

data_II                                                                         
_shelx_title ' UMD1958I_a.res in P2(1)'                                         
_shelx_refln_list_code          4                                               
_shelx_F_calc_maximum       38.15                                               
_exptl_crystal_F_000       412.00                                               
_reflns_d_resolution_high  0.8192                                               
                                                                                
loop_                                                                           
 _space_group_symop_operation_xyz                                               
 'x, y, z'                                                                      
 '-x, y+1/2, -z'                                                                
                                                                                
_cell_length_a     7.9702                                                       
_cell_length_b    14.1788                                                       
_cell_length_c     9.8035                                                       
_cell_angle_alpha  90.000                                                       
_cell_angle_beta  113.394                                                       
_cell_angle_gamma  90.000                                                       
                                                                                
_shelx_F_squared_multiplier     1.000                                           
                                                                                
loop_                                                                           
 _refln_index_h                                                                 
 _refln_index_k                                                                 
 _refln_index_l                                                                 
 _refln_F_squared_calc                                                          
 _refln_F_squared_meas                                                          
 _refln_F_squared_sigma                                                         
 _refln_observed_status                                                         
   1 -17   0          3.87          5.58         3.69 o                         
   0 -16   0          0.48          0.65         0.44 o                         
   1 -16   0         14.18         16.53         1.20 o                         
   2 -16   0          1.60          1.12         0.47 o                         
   3 -16   0          3.98          6.99         1.38 o                         
   1 -15   0         29.79         34.54         1.95 o                         
   2 -15   0         16.94         17.89         1.24 o                         
   3 -15   0          7.63          8.12         1.69 o                         
   4 -15   0         12.43         12.64         1.43 o                         
   0 -14   0         74.98         79.88         4.50 o                         
   1 -14   0          2.51          1.95         0.91 o                         
   2 -14   0          2.53          1.17         1.01 o                         
   3 -14   0          5.88          4.56         0.76 o                         
   4 -14   0          0.25         -0.38         0.38 o                         
   5 -14   0         10.07         10.58         0.93 o                         
   1 -13   0         18.86         18.20         1.58 o                         
   2 -13   0          4.46          2.09         0.61 o                         
   3 -13   0          3.00          1.69         0.42 o                         
   4 -13   0         33.90         36.54         1.43 o                         
   5 -13   0          2.96          1.79         0.76 o                         
   0 -12   0         30.10         25.35         1.19 o                         
   1 -12   0         23.67         21.31         0.89 o                         
   2 -12   0         31.00         32.72         0.88 o                         
   3 -12   0         46.86         43.67         1.15 o                         
   4 -12   0         14.16         14.60         1.17 o                         
   5 -12   0         14.22         13.56         1.00 o                         
   6 -12   0         23.91         23.43         1.26 o                         
   1 -11   0         16.36         13.80         0.64 o                         
   2 -11   0         37.27         40.92         0.97 o                         
   3 -11   0         37.32         34.20         0.87 o                         
   4 -11   0         13.22         12.60         1.09 o                         
   5 -11   0          3.87          3.08         0.76 o                         
   6 -11   0          9.30         12.00         1.05 o                         
   0 -10   0        178.24        172.70         3.55 o                         
   1 -10   0         50.41         50.08         0.91 o                         
   2 -10   0         28.68         28.80         0.72 o                         
   3 -10   0        162.73        155.05         2.18 o                         
   4 -10   0          2.52          1.81         0.71 o                         
   5 -10   0          8.78          7.74         0.88 o                         
   6 -10   0         28.47         31.19         1.50 o                         
   7 -10   0         41.64         44.26         2.15 o                         
   1  -9   0        174.38        157.82         2.29 o                         
   2  -9   0        146.22        138.61         2.75 o                         
   3  -9   0         43.48         36.46         0.81 o                         
   4  -9   0         34.47         34.09         1.23 o                         
   5  -9   0         17.06         21.13         1.12 o                         
   6  -9   0         42.89         45.00         1.62 o                         
   7  -9   0          2.72          2.47         1.03 o                         
   0  -8   0          1.45          2.51         0.79 o                         
   1  -8   0        190.30        182.09         2.58 o                         
   2  -8   0        147.06        133.06         1.83 o                         
   3  -8   0        265.52        281.26         3.64 o                         
   4  -8   0         82.67         90.57         1.87 o                         
   5  -8   0         81.52         83.47         2.05 o                         
   6  -8   0         26.44         31.30         1.34 o                         
   7  -8   0          8.79          8.75         1.16 o                         
   1  -7   0        352.74        299.65         3.72 o                         
   2  -7   0        354.61        385.16         4.54 o                         
   3  -7   0        102.36         96.14         1.41 o                         
   4  -7   0         87.95         89.94         1.82 o                         
   5  -7   0         58.85         63.39         1.65 o                         
   6  -7   0         16.23         17.13         1.34 o                         
   7  -7   0          8.17          8.60         1.10 o                         
   8  -7   0          7.16          6.48         1.22 o                         
   0  -6   0        141.80        129.01         2.59 o                         
   1  -6   0        535.18        529.70         6.10 o                         
   2  -6   0         40.62         44.16         0.74 o                         
   3  -6   0        248.43        216.37         4.71 o                         
   4  -6   0         24.21         21.30         0.89 o                         
   5  -6   0         82.42         78.08         1.48 o                         
   6  -6   0         25.13         23.66         1.06 o                         
   7  -6   0         28.04         26.28         0.96 o                         
   8  -6   0         10.37         10.52         0.84 o                         
   1  -5   0          1.39          2.96         0.43 o                         
   2  -5   0         93.35         89.81         2.43 o                         
   3  -5   0        430.42        405.46         5.68 o                         
   4  -5   0        120.41        121.29         1.80 o                         
   5  -5   0        174.68        164.64         2.65 o                         
   6  -5   0         92.86         82.23         1.91 o                         
   7  -5   0         22.41         25.12         1.27 o                         
   8  -5   0          6.09          7.76         0.73 o                         
   1  -4   0        229.95        224.59         2.63 o                         
   2  -4   0        211.83        215.28         3.05 o                         
   3  -4   0        436.03        428.64         6.46 o                         
   4  -4   0        164.52        163.92         2.50 o                         
   5  -4   0         66.32         70.81         1.27 o                         
   6  -4   0         38.23         41.77         1.33 o                         
   7  -4   0         30.68         33.52         1.52 o                         
   8  -4   0          3.41          4.19         0.70 o                         
   1  -3   0        624.17        610.30         7.78 o                         
   2  -3   0       1293.21       1263.46        45.69 o                         
   3  -3   0         65.96         55.19         1.25 o                         
   4  -3   0         36.55         34.55         0.88 o                         
   5  -3   0         27.21         26.89         0.77 o                         
   6  -3   0        101.55        102.10         2.20 o                         
   7  -3   0         20.20         20.10         1.09 o                         
   8  -3   0         14.40         14.99         0.89 o                         
   1  -2   0         55.75         72.80         1.03 o                         
   2  -2   0        293.76        227.26         3.42 o                         
   3  -2   0       1068.44       1173.16        19.01 o                         
   4  -2   0          4.22          7.29         0.79 o                         
   5  -2   0         33.64         30.50         1.44 o                         
   6  -2   0        218.18        229.77         4.11 o                         
   7  -2   0         55.45         39.90         1.48 o                         
   8  -2   0          4.97          5.73         0.71 o                         
   2  -1   0        552.83        602.12         9.69 o                         
   3  -1   0       1285.71       1215.76        21.92 o                         
   4  -1   0         94.39        106.45         2.85 o                         
   5  -1   0        135.27        142.86         2.24 o                         
   6  -1   0        173.32        169.83         2.95 o                         
   7  -1   0         27.18         22.31         1.36 o                         
   8  -1   0         40.68         42.09         1.52 o                         
   1   0   0        257.31        284.94         7.28 o                         
   2   0   0         57.43         71.77         1.32 o                         
   4   0   0        955.09        959.04        15.54 o                         
   5   0   0         18.75         18.78         0.85 o                         
   6   0   0         56.74         59.43         1.40 o                         
   7   0   0         31.04         27.87         1.24 o                         
   8   0   0         16.61         18.73         0.94 o                         
   2   1   0        552.22        601.48        10.11 o                         
   3   1   0       1284.63       1223.83        21.92 o                         
   4   1   0         94.09        105.26         2.92 o                         
   5   1   0        135.54        138.94         2.41 o                         
   6   1   0        173.11        165.56         3.17 o                         
   7   1   0         27.16         26.58         1.16 o                         
   8   1   0         40.78         39.18         1.36 o                         
   1   2   0         56.01         73.94         0.96 o                         
   2   2   0        293.43        222.52         2.93 o                         
   3   2   0       1069.27       1193.48        21.26 o                         
   4   2   0          4.23          7.67         0.76 o                         
   5   2   0         33.56         32.32         1.50 o                         
   6   2   0        218.21        237.36         4.20 o                         
   7   2   0         55.38         41.96         1.60 o                         
   8   2   0          4.98          5.66         0.68 o                         
   1   3   0        622.82        615.93         9.85 o                         
   3   3   0         66.01         53.35         1.34 o                         
   4   3   0         36.61         34.15         0.96 o                         
   5   3   0         27.33         27.46         0.63 o                         
   6   3   0        101.91        112.00         4.18 o                         
   7   3   0         20.11         21.20         0.98 o                         
   8   3   0         14.38         14.25         1.07 o                         
   1   4   0        229.74        220.40         2.76 o                         
   2   4   0        211.57        211.16         3.03 o                         
   3   4   0        436.36        425.87         6.19 o                         
   4   4   0        164.06        166.51         2.32 o                         
   5   4   0         66.26         71.00         1.38 o                         
   6   4   0         38.45         40.08         0.95 o                         
   7   4   0         30.73         27.84         1.08 o                         
   8   4   0          3.39          4.44         0.62 o                         
   1   5   0          1.39          2.70         0.50 o                         
   2   5   0         93.36         88.29         2.62 o                         
   3   5   0        430.21        408.01         5.33 o                         
   4   5   0        120.61        120.94         1.68 o                         
   5   5   0        174.31        171.57         2.53 o                         
   6   5   0         92.77         82.07         1.39 o                         
   7   5   0         22.35         22.80         0.96 o                         
   8   5   0          6.10          6.73         0.52 o                         
   0   6   0        141.39        128.55         2.32 o                         
   1   6   0        535.20        528.42         6.16 o                         
   2   6   0         40.69         44.65         0.88 o                         
   3   6   0        248.48        221.97         4.85 o                         
   4   6   0         24.13         21.30         0.74 o                         
   5   6   0         82.35         79.13         1.51 o                         
   6   6   0         25.26         23.30         1.02 o                         
   7   6   0         28.02         28.90         1.72 o                         
   8   6   0         10.37          8.83         0.79 o                         
   1   7   0        352.88        295.94         3.73 o                         
   2   7   0        354.67        385.77         4.77 o                         
   3   7   0        102.42         96.36         1.46 o                         
   4   7   0         87.89         89.43         1.67 o                         
   5   7   0         58.93         59.06         1.22 o                         
   6   7   0         16.31         15.20         0.77 o                         
   7   7   0          8.16          7.99         0.69 o                         
   8   7   0          7.12          6.58         1.22 o                         
   0   8   0          1.43          2.06         0.46 o                         
   1   8   0        190.44        179.26         2.61 o                         
   2   8   0        147.10        133.93         1.84 o                         
   3   8   0        265.49        281.85         5.19 o                         
   4   8   0         82.46         89.00         2.09 o                         
   5   8   0         81.58         84.13         1.56 o                         
   6   8   0         26.31         26.81         1.01 o                         
   7   8   0          8.79          9.10         0.59 o                         
   1   9   0        174.32        156.31         2.30 o                         
   2   9   0        146.10        140.30         2.70 o                         
   3   9   0         43.49         35.48         0.76 o                         
   4   9   0         34.48         35.28         0.96 o                         
   5   9   0         17.08         19.24         1.14 o                         
   6   9   0         42.88         44.04         1.13 o                         
   7   9   0          2.72          2.02         0.52 o                         
   0  10   0        178.31        174.83         3.20 o                         
   1  10   0         50.47         50.80         0.98 o                         
   2  10   0         28.56         28.02         0.57 o                         
   3  10   0        162.89        152.37         2.16 o                         
   4  10   0          2.55          2.66         0.46 o                         
   5  10   0          8.77          7.16         0.57 o                         
   6  10   0         28.44         32.15         1.24 o                         
   7  10   0         41.64         42.89         1.92 o                         
   1  11   0         16.36         14.33         0.60 o                         
   2  11   0         37.26         39.23         0.91 o                         
   3  11   0         37.34         36.00         0.83 o                         
   4  11   0         13.21         13.71         0.69 o                         
   5  11   0          3.87          4.71         0.55 o                         
   6  11   0          9.28         11.96         0.71 o                         
   0  12   0         30.21         27.03         1.14 o                         
   1  12   0         23.64         20.89         0.73 o                         
   2  12   0         30.97         33.38         0.94 o                         
   3  12   0         46.95         43.87         0.82 o                         
   4  12   0         14.18         14.61         0.76 o                         
   5  12   0         14.23         14.53         0.70 o                         
   6  12   0         23.89         23.91         0.93 o                         
   1  13   0         18.83         18.86         0.72 o                         
   2  13   0          4.45          3.91         0.55 o                         
   3  13   0          3.00          3.35         0.46 o                         
   4  13   0         33.89         33.15         0.95 o                         
   5  13   0          2.97          1.60         0.51 o                         
   0  14   0         75.14         76.25         1.92 o                         
   1  14   0          2.52          4.32         0.51 o                         
   2  14   0          2.53          2.17         0.52 o                         
   3  14   0          5.88          5.11         0.51 o                         
   4  14   0          0.24          0.58         0.41 o                         
   5  14   0         10.09         10.25         0.56 o                         
   1  15   0         29.78         34.14         1.04 o                         
   2  15   0         16.96         19.50         0.79 o                         
   3  15   0          7.62          7.66         0.56 o                         
   4  15   0         12.41         11.65         0.91 o                         
   0  16   0          0.48          1.13         0.69 o                         
   1  16   0         14.17         17.10         0.78 o                         
   2  16   0          1.59          1.64         0.52 o                         
   3  16   0          3.96          6.34         0.62 o                         
   1  17   0          3.87          4.36         0.59 o                         
   1 -17   1          1.81          0.85         0.44 o                         
  -3 -16   1          4.08          2.70         1.00 o                         
  -2 -16   1          7.07          6.52         1.58 o                         
  -1 -16   1         21.08         18.35         1.86 o                         
   0 -16   1         17.65         12.46         1.26 o                         
   1 -16   1          6.18          7.44         0.91 o                         
   2 -16   1          1.38          0.56         0.40 o                         
  -4 -15   1          5.29          4.21         1.44 o                         
  -3 -15   1          1.35          0.47         0.28 o                         
  -2 -15   1          3.68          1.61         0.40 o                         
  -1 -15   1          6.34          7.74         0.77 o                         
   0 -15   1          6.32          6.29         0.90 o                         
   1 -15   1         11.62         11.82         1.06 o                         
   2 -15   1          1.12          0.83         0.30 o                         
   3 -15   1          0.42          0.25         0.34 o                         
   4 -15   1          8.43          8.47         2.44 o                         
  -5 -14   1          9.72          9.82         0.98 o                         
  -4 -14   1          4.61          3.39         1.03 o                         
  -3 -14   1          0.40          0.51         0.35 o                         
  -2 -14   1          6.72          5.22         1.41 o                         
  -1 -14   1          5.41          5.44         1.44 o                         
   0 -14   1         21.92         20.40         2.45 o                         
   1 -14   1          2.62          2.32         0.70 o                         
   2 -14   1          4.68          2.56         0.75 o                         
   3 -14   1         10.55          9.45         0.86 o                         
   4 -14   1          2.86          3.68         0.72 o                         
  -6 -13   1          7.28          6.13         0.93 o                         
  -5 -13   1          3.69          2.86         0.82 o                         
  -4 -13   1         19.07         19.90         2.02 o                         
  -3 -13   1         32.24         31.66         1.32 o                         
  -2 -13   1         10.87          7.15         0.73 o                         
  -1 -13   1          1.27          1.58         0.50 o                         
   0 -13   1          8.28          4.87         1.27 o                         
   1 -13   1          3.14          1.03         0.52 o                         
   2 -13   1         14.95         12.10         0.97 o                         
   3 -13   1         16.35         17.45         0.96 o                         
   4 -13   1          6.41          5.84         0.78 o                         
   5 -13   1         12.50         11.71         1.34 o                         
  -6 -12   1         13.74         12.98         0.99 o                         
  -5 -12   1          6.58          4.38         0.80 o                         
  -4 -12   1          6.38          5.65         0.79 o                         
  -3 -12   1         19.87         24.38         0.97 o                         
  -2 -12   1          3.29          2.40         0.43 o                         
  -1 -12   1         16.23         17.34         1.27 o                         
   0 -12   1         20.66         17.50         0.85 o                         
   1 -12   1         17.77         18.70         0.81 o                         
   2 -12   1         11.35         12.40         0.80 o                         
   3 -12   1          2.43          1.37         0.48 o                         
   4 -12   1         38.76         37.85         1.07 o                         
   5 -12   1          5.14          8.41         1.18 o                         
   6 -12   1          6.81          4.85         1.17 o                         
  -7 -11   1         15.12         13.49         1.11 o                         
  -6 -11   1          1.34          1.28         0.80 o                         
  -5 -11   1          1.99          2.43         0.76 o                         
  -4 -11   1          5.30          5.29         0.72 o                         
  -3 -11   1         56.38         51.24         1.16 o                         
  -2 -11   1          9.42          8.69         0.50 o                         
  -1 -11   1         73.03         75.15         1.57 o                         
   0 -11   1          5.28          5.48         0.48 o                         
   1 -11   1        102.21         99.55         1.68 o                         
   2 -11   1         48.08         48.15         1.17 o                         
   3 -11   1         26.67         29.63         1.42 o                         
   4 -11   1          0.68          0.54         0.40 o                         
   5 -11   1         11.87         11.70         1.19 o                         
   6 -11   1          1.62          1.75         0.94 o                         
  -7 -10   1          6.12          6.86         0.94 o                         
  -6 -10   1          7.76          8.74         0.88 o                         
  -5 -10   1         24.35         24.81         1.27 o                         
  -4 -10   1         52.34         51.15         1.76 o                         
  -3 -10   1         88.89         98.21         1.72 o                         
  -2 -10   1         59.21         58.49         1.04 o                         
  -1 -10   1          2.15          1.66         0.30 o                         
   0 -10   1        244.33        241.89         3.43 o                         
   1 -10   1         95.32         94.11         1.46 o                         
   2 -10   1         24.29         21.01         0.72 o                         
   3 -10   1          0.96          2.66         0.40 o                         
   4 -10   1         12.16         10.12         0.72 o                         
   5 -10   1          8.44          8.85         1.77 o                         
   6 -10   1          1.36          2.16         0.90 o                         
  -7  -9   1         10.46         11.58         0.93 o                         
  -6  -9   1         56.67         58.57         1.80 o                         
  -5  -9   1         22.92         27.04         1.16 o                         
  -4  -9   1         97.78        103.38         2.04 o                         
  -3  -9   1        122.93        132.53         2.42 o                         
  -2  -9   1         94.92         89.76         1.42 o                         
  -1  -9   1         87.48         88.78         2.17 o                         
   0  -9   1         43.97         40.83         0.88 o                         
   1  -9   1         62.00         69.75         1.62 o                         
   2  -9   1        164.12        157.35         2.18 o                         
   3  -9   1         38.60         41.24         0.90 o                         
   4  -9   1         84.95         81.99         1.58 o                         
   5  -9   1         73.62         76.04         3.55 o                         
   6  -9   1          0.08          0.47         0.84 o                         
   7  -9   1         12.67         12.40         1.18 o                         
  -8  -8   1          1.17          1.23         1.09 o                         
  -7  -8   1         12.62         12.04         0.88 o                         
  -6  -8   1         23.03         23.43         1.19 o                         
  -5  -8   1          2.57          2.85         0.64 o                         
  -4  -8   1         56.00         59.65         1.46 o                         
  -3  -8   1         25.17         23.76         0.74 o                         
  -2  -8   1         74.86         80.86         2.55 o                         
  -1  -8   1         73.30         65.13         1.26 o                         
   0  -8   1       1454.37       1388.31        17.78 o                         
   1  -8   1         21.24         22.24         0.72 o                         
   2  -8   1         40.18         47.35         1.26 o                         
   3  -8   1         18.86         17.42         0.81 o                         
   4  -8   1        108.57        102.74         1.68 o                         
   5  -8   1         26.42         28.53         1.17 o                         
   6  -8   1         28.95         30.60         1.72 o                         
   7  -8   1          1.25          2.76         0.93 o                         
  -8  -7   1          7.84          7.30         1.27 o                         
  -7  -7   1          0.62          2.06         0.84 o                         
  -6  -7   1         29.26         29.51         1.71 o                         
  -5  -7   1         71.32         73.47         1.67 o                         
  -4  -7   1         64.57         70.76         1.54 o                         
  -3  -7   1        106.26        100.37         1.92 o                         
  -2  -7   1         57.09         47.13         0.82 o                         
  -1  -7   1         85.44        102.41         1.44 o                         
   0  -7   1        110.30         97.15         1.66 o                         
   1  -7   1        143.84        144.07         1.93 o                         
   2  -7   1        355.46        377.01         4.95 o                         
   3  -7   1          1.00          1.86         0.34 o                         
   4  -7   1         71.74         72.12         1.49 o                         
   5  -7   1        262.28        254.10         5.09 o                         
   6  -7   1          4.97          5.00         0.59 o                         
   7  -7   1          0.62          1.22         0.99 o                         
  -8  -6   1          6.45          5.95         1.08 o                         
  -7  -6   1         72.84         69.64         1.74 o                         
  -6  -6   1         40.61         33.41         1.31 o                         
  -5  -6   1         75.60         65.23         1.55 o                         
  -4  -6   1         11.84          8.13         0.61 o                         
  -3  -6   1        195.46        201.13         3.27 o                         
  -2  -6   1        664.19        711.68         9.09 o                         
  -1  -6   1        801.23        729.09         8.84 o                         
   1  -6   1         23.67         20.11         0.54 o                         
   2  -6   1        235.20        239.77         3.25 o                         
   3  -6   1        431.75        424.96         5.89 o                         
   4  -6   1        107.20        105.93         2.10 o                         
   5  -6   1         30.03         32.72         2.03 o                         
   6  -6   1        100.63        100.06         2.23 o                         
   7  -6   1         18.18         15.89         0.95 o                         
   8  -6   1          3.15          3.67         0.94 o                         
  -8  -5   1          7.92          9.95         1.20 o                         
  -7  -5   1          3.54          3.30         0.44 o                         
  -6  -5   1         25.68         23.30         0.80 o                         
  -5  -5   1        108.21        100.14         1.97 o                         
  -4  -5   1        333.95        347.39         5.34 o                         
  -3  -5   1        235.09        220.09         3.53 o                         
  -2  -5   1        162.98        174.56         2.39 o                         
  -1  -5   1        228.65        205.96         2.58 o                         
   0  -5   1         57.44         53.06         1.21 o                         
   1  -5   1        245.04        218.66         2.76 o                         
   2  -5   1        153.99        125.22         1.81 o                         
   3  -5   1        195.21        200.88         2.75 o                         
   4  -5   1         75.53         75.57         1.84 o                         
   5  -5   1        120.27        128.45         4.06 o                         
   6  -5   1          6.13          9.88         0.78 o                         
   7  -5   1         13.06         13.25         0.84 o                         
   8  -5   1          4.02          4.90         0.74 o                         
  -8  -4   1          0.95          0.89         0.54 o                         
  -7  -4   1         14.82         14.98         1.16 o                         
  -6  -4   1         80.99         73.76         1.48 o                         
  -5  -4   1         97.56         98.58         1.52 o                         
  -4  -4   1         49.81         55.86         1.23 o                         
  -3  -4   1       1314.90       1372.59        20.12 o                         
  -2  -4   1        352.54        342.47         5.57 o                         
  -1  -4   1        194.31        190.86         2.38 o                         
   1  -4   1         46.81         40.61         1.02 o                         
   2  -4   1        106.34         89.03         1.91 o                         
   3  -4   1        483.94        501.94         6.52 o                         
   4  -4   1         42.90         45.78         1.34 o                         
   5  -4   1        104.24        100.42         2.13 o                         
   6  -4   1         45.32         41.24         1.36 o                         
   7  -4   1         39.42         35.58         1.28 o                         
   8  -4   1          6.12          5.09         0.87 o                         
  -9  -3   1         12.15         10.02         0.81 o                         
  -8  -3   1         13.95         13.86         0.96 o                         
  -7  -3   1         78.69         74.65         2.71 o                         
  -6  -3   1         56.20         59.81         1.23 o                         
  -5  -3   1        772.38        745.70         9.63 o                         
  -4  -3   1        175.87        186.78         2.56 o                         
  -3  -3   1        152.67        179.34         2.73 o                         
   1  -3   1        403.93        345.61         4.76 o                         
   2  -3   1        220.77        215.24         3.06 o                         
   3  -3   1        166.68        201.85         5.56 o                         
   4  -3   1         59.00         65.54         1.51 o                         
   5  -3   1          4.15          5.20         0.50 o                         
   6  -3   1         18.61         17.42         1.08 o                         
   7  -3   1         11.72         11.50         0.87 o                         
   8  -3   1         10.41         10.52         1.04 o                         
  -9  -2   1          6.69          5.57         0.70 o                         
  -8  -2   1         12.47         16.45         0.93 o                         
  -7  -2   1        180.08        166.32         3.00 o                         
  -6  -2   1         99.25         99.48         1.90 o                         
  -5  -2   1         35.94         41.30         0.85 o                         
  -4  -2   1        226.03        214.35         2.94 o                         
   2  -2   1        683.00        671.03        10.16 o                         
   4  -2   1         25.04         22.74         1.01 o                         
   5  -2   1         17.01         15.29         0.91 o                         
   6  -2   1         58.19         51.36         1.72 o                         
   7  -2   1          2.11          1.35         0.67 o                         
   8  -2   1          1.12          1.46         0.42 o                         
  -9  -1   1          7.07          5.01         0.73 o                         
  -8  -1   1         26.44         25.03         1.05 o                         
  -7  -1   1         24.43         25.58         1.08 o                         
  -6  -1   1         61.18         57.88         1.31 o                         
  -5  -1   1         83.33         73.47         2.18 o                         
  -4  -1   1         66.60         68.82         1.12 o                         
  -3  -1   1         36.62         30.45         0.62 o                         
  -2  -1   1        257.86        288.21         3.55 o                         
   1  -1   1        664.24        642.81        16.65 o                         
   2  -1   1        569.44        483.90         6.74 o                         
   3  -1   1        943.40       1000.60        14.61 o                         
   4  -1   1        305.92        284.08         4.44 o                         
   5  -1   1        287.32        273.53         4.37 o                         
   6  -1   1         25.53         24.43         1.05 o                         
   7  -1   1          7.02          7.00         0.71 o                         
   8  -1   1          8.25         10.02         0.87 o                         
  -9   0   1         11.55          9.74         0.88 o                         
  -8   0   1         37.12         35.77         1.17 o                         
  -7   0   1         16.67         13.32         0.86 o                         
  -6   0   1         33.19         35.45         1.06 o                         
  -5   0   1        221.21        206.25         3.06 o                         
  -4   0   1        836.34        811.03        11.10 o                         
  -2   0   1        203.67        229.69         3.22 o                         
  -1   0   1          5.24          1.61         0.28 o                         
   2   0   1        151.74        117.66         2.33 o                         
   3   0   1        138.85        107.57         1.71 o                         
   4   0   1         37.70         37.53         0.88 o                         
   5   0   1         49.94         48.32         1.19 o                         
   6   0   1          0.55          1.00         0.55 o                         
   7   0   1         83.29         73.45         1.92 o                         
   8   0   1          2.15          2.49         0.63 o                         
  -9   1   1          7.03          6.41         0.77 o                         
  -8   1   1         26.41         22.69         1.03 o                         
  -7   1   1         24.45         23.78         1.13 o                         
  -6   1   1         60.97         57.17         1.43 o                         
  -5   1   1         83.47         70.09         1.69 o                         
  -4   1   1         66.69         70.17         1.46 o                         
  -3   1   1         36.57         29.85         0.70 o                         
  -2   1   1        257.93        295.52         5.03 o                         
   1   1   1        664.76        645.40        23.20 o                         
   2   1   1        569.33        488.56         6.70 o                         
   3   1   1        943.32        984.44        12.62 o                         
   4   1   1        305.71        283.27         4.09 o                         
   5   1   1        287.18        271.80         4.01 o                         
   6   1   1         25.38         26.31         1.22 o                         
   7   1   1          7.01          7.02         0.80 o                         
   8   1   1          8.22         10.19         0.78 o                         
  -9   2   1          6.72          6.09         0.80 o                         
  -8   2   1         12.44         14.30         0.89 o                         
  -7   2   1        180.28        165.89         4.19 o                         
  -6   2   1         99.53         97.19         1.74 o                         
  -5   2   1         35.83         41.29         0.83 o                         
  -4   2   1        225.99        219.95         3.17 o                         
   2   2   1        683.11        699.60         8.78 o                         
   4   2   1         25.05         19.26         0.76 o                         
   5   2   1         16.99         16.35         0.73 o                         
   6   2   1         57.92         55.75         2.45 o                         
   7   2   1          2.13          1.28         0.43 o                         
   8   2   1          1.13          1.59         0.50 o                         
  -9   3   1         12.23         11.56         0.82 o                         
  -8   3   1         13.97         15.07         1.24 o                         
  -7   3   1         78.65         89.28         2.58 o                         
  -6   3   1         56.19         59.77         1.01 o                         
  -5   3   1        771.95        745.91         9.07 o                         
  -4   3   1        176.10        181.62         2.38 o                         
  -3   3   1        152.37        182.34         2.67 o                         
   1   3   1        404.99        343.16         4.37 o                         
   2   3   1        221.00        216.10         2.71 o                         
   3   3   1        166.66        193.47         2.67 o                         
   4   3   1         58.96         67.38         1.10 o                         
   5   3   1          4.20          6.35         0.39 o                         
   6   3   1         18.67         16.60         1.04 o                         
   7   3   1         11.79         11.26         0.82 o                         
   8   3   1         10.37         10.06         0.78 o                         
  -8   4   1          0.96          0.95         0.46 o                         
  -7   4   1         14.81         15.04         0.76 o                         
  -6   4   1         80.59         73.16         1.19 o                         
  -5   4   1         97.45         95.17         1.40 o                         
  -4   4   1         49.63         54.03         1.08 o                         
  -3   4   1       1313.71       1364.46        22.02 o                         
  -2   4   1        351.96        330.25         4.70 o                         
  -1   4   1        194.53        191.57         2.27 o                         
   1   4   1         46.80         40.19         1.21 o                         
   2   4   1        106.44         86.96         1.91 o                         
   3   4   1        484.40        503.21         6.52 o                         
   4   4   1         42.93         44.73         0.87 o                         
   5   4   1        104.24        100.68         1.58 o                         
   6   4   1         45.09         37.73         1.10 o                         
   7   4   1         39.39         35.02         1.20 o                         
   8   4   1          6.14          5.37         0.61 o                         
  -8   5   1          7.95          8.72         1.29 o                         
  -7   5   1          3.54          2.74         0.68 o                         
  -6   5   1         25.68         23.46         1.40 o                         
  -5   5   1        108.39        102.20         1.67 o                         
  -4   5   1        334.12        339.27         4.62 o                         
  -3   5   1        235.52        222.82         3.06 o                         
  -2   5   1        163.54        173.08         2.23 o                         
  -1   5   1        228.78        204.67         2.45 o                         
   0   5   1         57.35         54.65         1.07 o                         
   1   5   1        245.36        218.33         2.75 o                         
   2   5   1        154.08        125.59         1.68 o                         
   3   5   1        195.26        198.31         3.50 o                         
   4   5   1         75.26         73.49         1.24 o                         
   5   5   1        120.50        125.16         1.95 o                         
   6   5   1          6.15          8.74         0.81 o                         
   7   5   1         13.04         12.67         0.74 o                         
   8   5   1          4.01          3.79         0.59 o                         
  -8   6   1          6.46          7.08         1.01 o                         
  -7   6   1         72.99         69.64         1.76 o                         
  -6   6   1         40.75         37.31         1.13 o                         
  -5   6   1         75.53         62.46         1.24 o                         
  -4   6   1         11.77          9.53         0.49 o                         
  -3   6   1        195.83        202.27         2.81 o                         
  -2   6   1        663.58        704.70         8.56 o                         
  -1   6   1        800.42        737.32         8.38 o                         
   1   6   1         23.72         20.94         0.72 o                         
   2   6   1        235.07        240.70         3.05 o                         
   3   6   1        431.71        409.95         5.46 o                         
   4   6   1        107.47        106.92         2.05 o                         
   5   6   1         30.06         29.89         1.18 o                         
   6   6   1        100.62         97.54         2.11 o                         
   7   6   1         18.18         15.43         0.75 o                         
   8   6   1          3.16          4.53         0.58 o                         
  -8   7   1          7.83          7.78         0.81 o                         
  -7   7   1          0.62          2.39         0.50 o                         
  -6   7   1         29.16         32.66         0.99 o                         
  -5   7   1         71.15         75.28         1.50 o                         
  -4   7   1         64.45         70.67         1.27 o                         
  -3   7   1        105.94        107.05         3.27 o                         
  -2   7   1         57.05         47.08         0.81 o                         
  -1   7   1         85.50        101.98         1.86 o                         
   0   7   1        110.27         95.46         1.29 o                         
   1   7   1        144.02        141.78         1.81 o                         
   2   7   1        354.96        370.64         4.64 o                         
   3   7   1          0.98          1.63         0.29 o                         
   4   7   1         71.78         70.56         1.49 o                         
   5   7   1        262.12        251.41         3.32 o                         
   6   7   1          4.92          5.61         0.37 o                         
   7   7   1          0.62          0.56         0.40 o                         
  -8   8   1          1.17          0.34         0.31 o                         
  -7   8   1         12.68         10.53         0.64 o                         
  -6   8   1         23.01         20.48         0.95 o                         
  -5   8   1          2.60          2.87         0.67 o                         
  -4   8   1         56.14         61.58         1.20 o                         
  -3   8   1         25.16         22.63         0.76 o                         
  -2   8   1         74.82         79.32         2.38 o                         
  -1   8   1         73.37         66.58         1.16 o                         
   0   8   1       1455.13       1406.49        16.75 o                         
   1   8   1         21.24         23.52         0.86 o                         
   2   8   1         40.13         46.17         1.08 o                         
   3   8   1         18.99         17.01         0.57 o                         
   4   8   1        108.73        105.04         1.55 o                         
   5   8   1         26.45         28.50         1.14 o                         
   6   8   1         28.98         28.92         0.95 o                         
   7   8   1          1.25          2.32         0.51 o                         
  -7   9   1         10.45         12.54         0.91 o                         
  -6   9   1         56.62         59.38         1.47 o                         
  -5   9   1         22.92         24.08         0.88 o                         
  -4   9   1         97.72         96.47         2.19 o                         
  -3   9   1        122.97        126.85         1.90 o                         
  -2   9   1         94.87         88.58         1.47 o                         
  -1   9   1         87.23         88.60         1.69 o                         
   0   9   1         43.78         39.91         0.83 o                         
   1   9   1         62.07         71.30         1.74 o                         
   2   9   1        164.01        158.72         2.04 o                         
   3   9   1         38.59         42.77         0.86 o                         
   4   9   1         84.81         80.73         1.30 o                         
   5   9   1         73.61         70.76         1.51 o                         
   6   9   1          0.08          0.65         0.43 o                         
   7   9   1         12.68         12.74         0.63 o                         
  -7  10   1          6.09          7.87         0.64 o                         
  -6  10   1          7.80          7.42         0.61 o                         
  -5  10   1         24.33         26.82         1.24 o                         
  -4  10   1         52.31         51.08         1.15 o                         
  -3  10   1         88.68         98.86         1.55 o                         
  -2  10   1         59.13         59.01         1.13 o                         
  -1  10   1          2.13          1.72         0.38 o                         
   0  10   1        244.52        238.80         2.99 o                         
   1  10   1         95.44         93.59         1.34 o                         
   2  10   1         24.24         21.49         0.91 o                         
   3  10   1          0.95          2.02         0.37 o                         
   4  10   1         12.14         10.48         0.47 o                         
   5  10   1          8.44          9.16         0.56 o                         
   6  10   1          1.35          1.52         0.51 o                         
  -7  11   1         15.12         14.22         0.81 o                         
  -6  11   1          1.37          2.09         0.56 o                         
  -5  11   1          2.00          2.79         0.52 o                         
  -4  11   1          5.30          5.11         0.52 o                         
  -3  11   1         56.30         51.34         0.96 o                         
  -2  11   1          9.40          8.82         0.54 o                         
  -1  11   1         73.07         73.05         1.28 o                         
   0  11   1          5.23          4.97         0.42 o                         
   1  11   1        102.19        101.17         1.57 o                         
   2  11   1         48.17         48.19         0.84 o                         
   3  11   1         26.73         29.47         0.73 o                         
   4  11   1          0.68          1.64         0.44 o                         
   5  11   1         11.90         12.75         0.65 o                         
   6  11   1          1.62          1.24         0.36 o                         
  -6  12   1         13.75         13.20         0.88 o                         
  -5  12   1          6.59          5.19         0.58 o                         
  -4  12   1          6.39          6.52         0.71 o                         
  -3  12   1         19.82         24.47         0.81 o                         
  -2  12   1          3.28          3.21         0.49 o                         
  -1  12   1         16.16         18.09         0.72 o                         
   0  12   1         20.72         19.89         0.71 o                         
   1  12   1         17.76         18.53         0.74 o                         
   2  12   1         11.35         11.91         0.59 o                         
   3  12   1          2.41          1.84         0.42 o                         
   4  12   1         38.78         39.36         0.77 o                         
   5  12   1          5.14          6.70         0.72 o                         
   6  12   1          6.78          7.10         1.04 o                         
  -6  13   1          7.28          7.44         0.64 o                         
  -5  13   1          3.67          2.88         0.54 o                         
  -4  13   1         19.08         19.63         0.81 o                         
  -3  13   1         32.21         30.26         0.89 o                         
  -2  13   1         10.83          9.00         0.58 o                         
  -1  13   1          1.27          2.22         0.48 o                         
   0  13   1          8.25          5.07         0.53 o                         
   1  13   1          3.13          2.59         0.50 o                         
   2  13   1         14.95         12.72         0.63 o                         
   3  13   1         16.39         19.00         0.67 o                         
   4  13   1          6.40          5.09         0.35 o                         
   5  13   1         12.50         12.57         0.75 o                         
  -5  14   1          9.72         10.39         0.64 o                         
  -4  14   1          4.60          3.77         0.71 o                         
  -3  14   1          0.40          0.89         0.44 o                         
  -2  14   1          6.74          5.57         0.63 o                         
  -1  14   1          5.43          4.20         0.56 o                         
   0  14   1         21.94         25.25         0.98 o                         
   1  14   1          2.62          3.03         0.52 o                         
   2  14   1          4.66          4.05         0.54 o                         
   3  14   1         10.55          9.00         0.55 o                         
   4  14   1          2.87          3.36         0.54 o                         
  -4  15   1          5.29          5.26         0.76 o                         
  -3  15   1          1.35          0.78         0.45 o                         
  -2  15   1          3.68          3.41         0.52 o                         
  -1  15   1          6.34          8.47         0.65 o                         
   0  15   1          6.32          6.97         0.60 o                         
   1  15   1         11.59         12.27         0.69 o                         
   2  15   1          1.12          0.84         0.57 o                         
   3  15   1          0.42          0.42         0.54 o                         
   4  15   1          8.45          8.28         0.72 o                         
  -3  16   1          4.11          3.22         0.55 o                         
  -2  16   1          7.07          7.39         0.69 o                         
  -1  16   1         21.10         19.84         0.81 o                         
   0  16   1         17.65         12.13         0.72 o                         
   1  16   1          6.18          8.40         0.72 o                         
   2  16   1          1.38          1.80         0.64 o                         
   3  16   1         13.04         16.89         4.05 o                         
  -1  17   1          6.33          6.17         0.67 o                         
   0  17   1          5.30          5.41         0.68 o                         
   1  17   1          1.80          1.00         0.58 o                         
  -3 -16   2          2.19          1.06         0.51 o                         
  -2 -16   2          3.00          1.26         0.46 o                         
  -1 -16   2          6.66          9.32         1.19 o                         
   0 -16   2          6.05          6.37         1.06 o                         
   1 -16   2          8.61          7.25         0.99 o                         
   2 -16   2          0.53          0.77         0.42 o                         
  -4 -15   2          2.75          3.57         1.12 o                         
  -3 -15   2         15.13         15.70         1.86 o                         
  -2 -15   2          4.78          5.27         0.81 o                         
  -1 -15   2          4.48          1.86         1.15 o                         
   0 -15   2         19.28         20.49         1.48 o                         
   1 -15   2          8.37          8.69         1.63 o                         
   2 -15   2          1.90          0.81         0.40 o                         
   3 -15   2          3.32          1.54         0.39 o                         
  -5 -14   2          1.36          0.72         0.85 o                         
  -4 -14   2          0.69          0.92         0.83 o                         
  -3 -14   2         13.24         13.95         0.95 o                         
  -2 -14   2          2.22          1.63         0.55 o                         
  -1 -14   2         11.99         10.80         2.12 o                         
   0 -14   2         14.49         12.04         1.52 o                         
   1 -14   2          8.27          7.36         1.51 o                         
   2 -14   2          0.16          0.18         0.29 o                         
   3 -14   2         25.96         22.45         1.30 o                         
   4 -14   2         26.81         27.69         1.72 o                         
  -6 -13   2          5.80          5.41         0.91 o                         
  -5 -13   2          0.37         -0.06         0.77 o                         
  -4 -13   2         38.26         39.74         1.61 o                         
  -3 -13   2          7.59          9.94         0.69 o                         
  -2 -13   2         10.11          9.32         1.03 o                         
  -1 -13   2         25.67         29.99         1.55 o                         
   0 -13   2         14.51         17.57         2.13 o                         
   1 -13   2          3.31          0.67         0.52 o                         
   2 -13   2          7.94          6.10         1.79 o                         
   3 -13   2         20.91         22.89         1.41 o                         
   4 -13   2         14.52         13.16         0.93 o                         
   5 -13   2          0.37          0.40         1.01 o                         
  -6 -12   2         13.13         13.25         0.98 o                         
  -5 -12   2          3.57          3.24         0.78 o                         
  -4 -12   2          9.15         10.44         0.96 o                         
  -3 -12   2         63.49         58.26         1.28 o                         
  -2 -12   2         22.69         22.09         0.81 o                         
  -1 -12   2         29.60         28.55         1.28 o                         
   0 -12   2        169.62        168.88         4.16 o                         
   1 -12   2         43.89         44.71         2.22 o                         
   2 -12   2          1.53         -0.08         0.25 o                         
   3 -12   2         19.20         18.53         1.59 o                         
   4 -12   2          0.80          0.63         0.35 o                         
   5 -12   2         13.49         16.76         0.86 o                         
  -7 -11   2         15.19         17.85         1.14 o                         
  -6 -11   2          0.30         -0.26         0.70 o                         
  -5 -11   2         18.15         18.65         1.47 o                         
  -4 -11   2         13.94         13.51         0.91 o                         
  -3 -11   2         39.97         35.24         0.89 o                         
  -2 -11   2         52.43         55.00         1.09 o                         
  -1 -11   2         14.57         13.30         1.23 o                         
   0 -11   2          3.97          2.68         0.49 o                         
   1 -11   2         60.09         58.30         1.26 o                         
   2 -11   2         57.45         57.32         1.40 o                         
   3 -11   2         26.22         29.50         1.69 o                         
   4 -11   2         35.34         31.08         1.63 o                         
   5 -11   2         23.31         24.62         1.36 o                         
   6 -11   2          5.33          4.03         1.15 o                         
  -7 -10   2         54.45         54.52         1.74 o                         
  -6 -10   2         17.37         14.03         1.02 o                         
  -5 -10   2         37.21         33.68         1.44 o                         
  -4 -10   2         28.83         32.72         1.20 o                         
  -3 -10   2         40.06         42.14         0.95 o                         
  -2 -10   2         19.74         20.91         0.78 o                         
  -1 -10   2          8.75         11.46         0.59 o                         
   0 -10   2          7.48          8.78         0.60 o                         
   1 -10   2         71.03         69.29         2.89 o                         
   2 -10   2          2.39          3.62         0.54 o                         
   3 -10   2        104.62        104.64         3.29 o                         
   4 -10   2         95.34        105.20         2.32 o                         
   5 -10   2         45.01         48.18         1.76 o                         
   6 -10   2         13.50         12.47         1.14 o                         
  -8  -9   2          5.16          5.60         1.04 o                         
  -7  -9   2         11.17         12.58         1.02 o                         
  -6  -9   2          4.27          4.53         0.95 o                         
  -5  -9   2         24.56         26.11         1.15 o                         
  -4  -9   2         44.60         44.85         1.47 o                         
  -3  -9   2         33.81         31.41         0.76 o                         
  -2  -9   2        107.68        105.66         1.77 o                         
  -1  -9   2         63.69         59.40         1.24 o                         
   0  -9   2        276.75        262.45         3.78 o                         
   1  -9   2         14.83         13.03         0.90 o                         
   2  -9   2         16.06         15.08         0.70 o                         
   3  -9   2         13.84         16.92         1.14 o                         
   4  -9   2        190.65        193.01         3.73 o                         
   5  -9   2          6.68          5.87         1.04 o                         
   6  -9   2         19.32         22.80         1.23 o                         
  -8  -8   2          5.02          4.75         0.81 o                         
  -7  -8   2         32.93         33.90         1.51 o                         
  -6  -8   2         76.38         72.72         2.18 o                         
  -5  -8   2         67.77         73.86         1.74 o                         
  -4  -8   2         17.86         17.01         0.81 o                         
  -3  -8   2         32.53         26.71         0.66 o                         
  -2  -8   2        205.40        196.97         2.94 o                         
  -1  -8   2        153.07        147.71         2.74 o                         
   0  -8   2        443.53        413.71         5.79 o                         
   1  -8   2        332.82        364.82         5.59 o                         
   2  -8   2         11.07         11.91         0.62 o                         
   3  -8   2        123.33        119.35         2.21 o                         
   4  -8   2          5.98          5.45         0.67 o                         
   5  -8   2         39.40         48.04         1.53 o                         
   6  -8   2         20.70         18.02         1.41 o                         
   7  -8   2          1.11          2.17         0.97 o                         
  -8  -7   2          2.78          3.20         0.74 o                         
  -7  -7   2         33.57         38.18         1.50 o                         
  -6  -7   2          3.00          2.61         0.80 o                         
  -5  -7   2         11.50         13.53         0.80 o                         
  -4  -7   2         25.62         26.70         0.99 o                         
  -3  -7   2        411.55        417.37         5.18 o                         
  -2  -7   2         16.96         15.10         0.54 o                         
  -1  -7   2         95.98        109.00         3.57 o                         
   0  -7   2        145.88        172.55         2.56 o                         
   1  -7   2        141.81        141.31         2.33 o                         
   2  -7   2         39.87         42.30         1.44 o                         
   3  -7   2        115.19        105.93         2.31 o                         
   4  -7   2          1.06          3.11         0.59 o                         
   5  -7   2        183.86        183.11         3.92 o                         
   6  -7   2          0.99          0.31         0.51 o                         
   7  -7   2         27.13         26.99         1.33 o                         
  -8  -6   2         18.50         18.64         1.07 o                         
  -7  -6   2         67.69         63.56         1.81 o                         
  -6  -6   2         35.09         32.78         1.32 o                         
  -5  -6   2        212.73        219.81         3.73 o                         
  -4  -6   2         27.02         27.16         0.97 o                         
  -3  -6   2         40.16         42.81         1.08 o                         
  -2  -6   2        162.93        151.01         2.07 o                         
  -1  -6   2         48.58         45.36         1.55 o                         
   0  -6   2        424.73        423.58         5.20 o                         
   1  -6   2        194.02        189.77         3.04 o                         
   2  -6   2         11.11         12.05         0.57 o                         
   3  -6   2        268.62        257.36         3.81 o                         
   4  -6   2        156.55        166.56         2.85 o                         
   5  -6   2         58.28         53.09         1.59 o                         
   6  -6   2         35.49         31.99         1.64 o                         
   7  -6   2          5.89          6.92         0.96 o                         
  -9  -5   2         11.65         10.49         1.24 o                         
  -8  -5   2          0.43          1.07         0.61 o                         
  -7  -5   2         12.23         16.93         0.92 o                         
  -6  -5   2        109.81        106.21         2.30 o                         
  -5  -5   2         29.38         34.53         1.18 o                         
  -4  -5   2         36.59         22.24         0.96 o                         
  -3  -5   2        685.42        714.04        11.61 o                         
  -2  -5   2       1140.17       1179.80        16.18 o                         
  -1  -5   2        593.72        616.49         8.48 o                         
   0  -5   2         64.68         72.83         1.06 o                         
   1  -5   2         87.95         87.71         1.72 o                         
   2  -5   2        161.71        159.76         3.91 o                         
   3  -5   2         66.60         65.42         1.22 o                         
   4  -5   2          3.42          3.02         0.41 o                         
   5  -5   2        145.10        144.49         2.89 o                         
   6  -5   2          6.47          6.03         0.98 o                         
   7  -5   2         17.87         20.93         2.26 o                         
  -9  -4   2          0.19          1.52         0.65 o                         
  -8  -4   2         21.64         19.63         1.00 o                         
  -7  -4   2          4.75          9.49         0.74 o                         
  -6  -4   2         36.57         33.41         0.93 o                         
  -5  -4   2         12.12         12.62         0.72 o                         
  -4  -4   2         27.45         43.09         1.14 o                         
  -3  -4   2         23.38         26.39         1.02 o                         
  -2  -4   2         26.03         26.69         0.84 o                         
  -1  -4   2        720.29        711.70         9.68 o                         
   0  -4   2        953.61        952.30        12.99 o                         
   1  -4   2         17.34         24.92         0.71 o                         
   2  -4   2          2.54          3.00         0.56 o                         
   3  -4   2         31.40         32.81         0.84 o                         
   4  -4   2         87.04         86.56         1.51 o                         
   5  -4   2          6.99          8.77         0.82 o                         
   6  -4   2         60.12         54.41         1.94 o                         
   7  -4   2          6.97          9.11         0.87 o                         
  -9  -3   2         19.82         22.73         1.52 o                         
  -8  -3   2          9.27          8.74         0.94 o                         
  -7  -3   2        261.19        244.55         4.02 o                         
  -6  -3   2        139.67        140.15         2.29 o                         
  -5  -3   2         78.29         77.39         1.28 o                         
  -4  -3   2        285.83        285.87         3.80 o                         
  -3  -3   2        296.41        309.08         3.81 o                         
   0  -3   2        389.16        340.17         4.13 o                         
   1  -3   2        466.04        469.87         7.06 o                         
   2  -3   2        217.57        231.86         3.60 o                         
   3  -3   2        291.14        275.19         3.96 o                         
   4  -3   2          3.68          3.52         0.53 o                         
   5  -3   2         27.42         24.26         1.27 o                         
   6  -3   2          5.54          5.75         0.89 o                         
   7  -3   2         13.43         13.90         1.39 o                         
   8  -3   2          3.12          2.92         1.05 o                         
  -9  -2   2          4.62          6.20         0.80 o                         
  -8  -2   2          0.84          0.59         0.28 o                         
  -7  -2   2        149.34        137.99         2.35 o                         
  -6  -2   2         54.42         56.47         1.56 o                         
  -5  -2   2        139.36        141.17         2.05 o                         
  -4  -2   2         19.99         22.71         0.60 o                         
  -3  -2   2        163.23        184.00         2.50 o                         
  -2  -2   2         21.06         14.56         0.41 o                         
   1  -2   2        148.22        178.12         2.36 o                         
   2  -2   2         41.38         34.81         1.03 o                         
   3  -2   2        257.39        290.57         5.67 o                         
   4  -2   2        126.78        128.42         2.50 o                         
   5  -2   2          0.35          0.80         0.46 o                         
   6  -2   2         10.91         10.78         1.07 o                         
   7  -2   2         43.08         41.58         1.47 o                         
   8  -2   2          0.52          1.29         1.04 o                         
  -9  -1   2          1.71          0.85         0.40 o                         
  -8  -1   2         10.52          9.49         0.94 o                         
  -7  -1   2          3.46          5.95         0.57 o                         
  -6  -1   2         45.81         40.17         0.93 o                         
  -5  -1   2        232.17        236.41         3.25 o                         
  -4  -1   2        105.06        106.72         1.57 o                         
  -3  -1   2          9.89          8.91         0.38 o                         
  -2  -1   2        907.50        943.10        33.87 o                         
   1  -1   2        661.89        638.71         8.79 o                         
   2  -1   2        150.75        184.98         2.67 o                         
   3  -1   2        608.76        634.48         8.74 o                         
   4  -1   2        201.28        189.48         2.96 o                         
   5  -1   2         92.53         81.19         1.99 o                         
   6  -1   2          3.33          4.54         0.89 o                         
   7  -1   2          0.41          0.65         0.36 o                         
   8  -1   2          0.42         -0.02         0.40 o                         
  -9   0   2         15.47         17.51         1.00 o                         
  -8   0   2         13.75         13.70         0.89 o                         
  -7   0   2        181.81        187.57         3.65 o                         
  -6   0   2          0.24         -0.34         0.41 o                         
  -5   0   2        159.22        145.60         2.11 o                         
  -4   0   2         51.43         63.67         1.25 o                         
  -3   0   2        187.56        191.83         2.59 o                         
  -2   0   2          0.24          0.76         0.29 o                         
   2   0   2          8.59          2.95         0.37 o                         
   3   0   2        293.22        360.72         5.08 o                         
   4   0   2         59.25         58.47         1.18 o                         
   5   0   2         60.76         60.00         1.41 o                         
   6   0   2         12.61          3.70         0.74 o                         
   7   0   2          0.17          0.65         0.68 o                         
   8   0   2          3.16          3.94         0.90 o                         
  -9   1   2          1.70          0.41         0.52 o                         
  -8   1   2         10.53          9.92         0.89 o                         
  -7   1   2          3.45          5.18         0.74 o                         
  -6   1   2         45.87         40.16         1.14 o                         
  -5   1   2        232.33        240.20         3.48 o                         
  -4   1   2        104.98        105.55         1.68 o                         
  -3   1   2          9.93          9.74         0.39 o                         
   1   1   2        662.68        653.57        10.48 o                         
   2   1   2        150.66        184.07         2.52 o                         
   3   1   2        608.86        635.48         8.19 o                         
   4   1   2        201.71        194.14         2.92 o                         
   5   1   2         92.67         83.94         2.11 o                         
   6   1   2          3.34          4.98         1.02 o                         
   7   1   2          0.41          1.18         0.40 o                         
   8   1   2          0.42          0.42         0.40 o                         
  -9   2   2          4.59          5.91         0.68 o                         
  -8   2   2          0.85          0.24         0.59 o                         
  -7   2   2        149.36        144.59         2.31 o                         
  -6   2   2         54.34         54.28         2.09 o                         
  -5   2   2        139.51        140.88         2.20 o                         
  -4   2   2         20.03         23.74         0.65 o                         
  -3   2   2        163.01        186.26         2.44 o                         
  -2   2   2         21.00         14.02         0.39 o                         
   1   2   2        148.33        173.57         2.55 o                         
   2   2   2         41.51         39.02         1.48 o                         
   3   2   2        257.19        291.62         3.90 o                         
   4   2   2        126.90        130.20         2.52 o                         
   5   2   2          0.34          0.55         0.45 o                         
   6   2   2         10.96          8.68         0.73 o                         
   7   2   2         43.00         40.25         1.39 o                         
   8   2   2          0.52          0.25         0.34 o                         
  -9   3   2         19.77         23.05         1.05 o                         
  -8   3   2          9.24          8.91         0.65 o                         
  -7   3   2        261.37        253.15         4.01 o                         
  -6   3   2        139.36        141.13         2.25 o                         
  -5   3   2         78.35         77.76         1.52 o                         
  -4   3   2        285.47        283.29         3.78 o                         
  -3   3   2        296.25        305.92         3.61 o                         
   0   3   2        388.81        336.22         4.38 o                         
   1   3   2        465.51        475.44         6.10 o                         
   2   3   2        217.58        230.91         2.77 o                         
   3   3   2        291.14        276.97         3.30 o                         
   4   3   2          3.68          3.24         0.34 o                         
   5   3   2         27.31         23.90         0.79 o                         
   6   3   2          5.53          7.71         0.68 o                         
   7   3   2         13.42         13.18         0.81 o                         
   8   3   2          3.10          1.71         0.67 o                         
  -9   4   2          0.19          0.34         0.37 o                         
  -8   4   2         21.58         22.31         0.98 o                         
  -7   4   2          4.76          6.94         2.77 o                         
  -6   4   2         36.45         33.19         0.76 o                         
  -5   4   2         12.18         14.72         0.74 o                         
  -4   4   2         27.54         39.34         1.12 o                         
  -3   4   2         23.24         27.42         0.69 o                         
  -2   4   2         26.15         25.98         0.98 o                         
  -1   4   2        719.87        707.80         9.66 o                         
   0   4   2        953.74        960.84        14.07 o                         
   1   4   2         17.25         24.56         0.65 o                         
   2   4   2          2.52          2.83         0.33 o                         
   3   4   2         31.42         32.75         0.66 o                         
   4   4   2         87.32         87.01         1.32 o                         
   5   4   2          7.01          7.64         0.50 o                         
   6   4   2         60.14         55.30         1.39 o                         
   7   4   2          6.96          9.14         0.74 o                         
  -9   5   2         11.69          8.57         1.65 o                         
  -8   5   2          0.42          0.93         0.41 o                         
  -7   5   2         12.28         12.10         0.93 o                         
  -6   5   2        109.81        107.38         1.80 o                         
  -5   5   2         29.37         34.10         0.90 o                         
  -4   5   2         36.49         28.13         1.08 o                         
  -3   5   2        685.72        707.81         8.63 o                         
  -2   5   2       1139.43       1206.31        16.23 o                         
  -1   5   2        593.96        621.23         7.09 o                         
   0   5   2         64.90         73.43         1.09 o                         
   1   5   2         87.72         87.88         1.28 o                         
   2   5   2        161.91        163.87         3.56 o                         
   3   5   2         66.60         66.39         0.94 o                         
   4   5   2          3.45          3.83         0.39 o                         
   5   5   2        145.05        142.27         2.21 o                         
   6   5   2          6.51          6.79         0.55 o                         
   7   5   2         17.88         18.00         0.97 o                         
  -8   6   2         18.47         21.05         1.05 o                         
  -7   6   2         67.76         63.44         1.56 o                         
  -6   6   2         35.00         31.22         0.92 o                         
  -5   6   2        212.43        226.26         3.19 o                         
  -4   6   2         26.92         28.32         0.83 o                         
  -3   6   2         40.13         40.48         0.88 o                         
  -2   6   2        162.49        151.68         2.22 o                         
  -1   6   2         48.76         46.92         1.20 o                         
   0   6   2        425.05        427.08         5.23 o                         
   1   6   2        193.92        189.28         2.47 o                         
   2   6   2         11.13         11.70         0.48 o                         
   3   6   2        268.78        263.30         3.37 o                         
   4   6   2        156.54        162.63         2.18 o                         
   5   6   2         58.29         51.85         0.96 o                         
   6   6   2         35.35         34.10         1.00 o                         
   7   6   2          5.92          6.91         0.66 o                         
  -8   7   2          2.78          2.47         0.49 o                         
  -7   7   2         33.56         36.47         1.23 o                         
  -6   7   2          3.04          2.43         0.50 o                         
  -5   7   2         11.52         13.59         0.71 o                         
  -4   7   2         25.65         23.61         1.37 o                         
  -3   7   2        411.39        419.00         5.19 o                         
  -2   7   2         16.86         14.93         0.46 o                         
  -1   7   2         96.12        106.08         2.55 o                         
   0   7   2        146.00        174.16         2.29 o                         
   1   7   2        141.39        140.77         1.93 o                         
   2   7   2         40.11         42.85         0.93 o                         
   3   7   2        114.96        106.45         1.99 o                         
   4   7   2          1.04          2.70         0.27 o                         
   5   7   2        184.00        180.65         2.49 o                         
   6   7   2          0.99          0.82         0.34 o                         
   7   7   2         27.12         27.09         0.84 o                         
  -8   8   2          5.03          5.61         0.59 o                         
  -7   8   2         32.94         33.52         1.25 o                         
  -6   8   2         76.37         73.92         1.53 o                         
  -5   8   2         67.75         69.08         1.36 o                         
  -4   8   2         17.85         16.10         0.67 o                         
  -3   8   2         32.57         28.49         0.65 o                         
  -2   8   2        205.46        196.97         2.44 o                         
  -1   8   2        153.15        147.61         2.09 o                         
   0   8   2        443.60        412.37         5.13 o                         
   1   8   2        333.06        365.65         4.59 o                         
   2   8   2         11.06         12.04         0.49 o                         
   3   8   2        123.59        119.52         1.97 o                         
   4   8   2          5.95          6.78         0.53 o                         
   5   8   2         39.39         43.49         0.95 o                         
   6   8   2         20.63         17.68         0.59 o                         
   7   8   2          1.10          2.26         0.46 o                         
  -8   9   2          5.17          5.89         0.66 o                         
  -7   9   2         11.21         10.86         0.70 o                         
  -6   9   2          4.27          3.43         0.55 o                         
  -5   9   2         24.57         23.26         0.91 o                         
  -4   9   2         44.59         47.66         1.08 o                         
  -3   9   2         33.74         30.86         0.70 o                         
  -2   9   2        107.70        105.86         1.55 o                         
  -1   9   2         63.74         59.10         0.98 o                         
   0   9   2        276.82        260.32         3.37 o                         
   1   9   2         14.83         14.14         0.54 o                         
   2   9   2         16.02         15.58         0.79 o                         
   3   9   2         13.87         17.63         0.86 o                         
   4   9   2        190.88        197.88         2.89 o                         
   5   9   2          6.65          7.81         0.50 o                         
   6   9   2         19.33         21.54         0.93 o                         
  -7  10   2         54.51         55.42         1.35 o                         
  -6  10   2         17.39         14.33         0.77 o                         
  -5  10   2         37.15         33.35         1.01 o                         
  -4  10   2         28.73         31.26         0.93 o                         
  -3  10   2         40.06         42.83         0.85 o                         
  -2  10   2         19.67         21.19         0.69 o                         
  -1  10   2          8.70         10.70         0.64 o                         
   0  10   2          7.47          9.62         0.47 o                         
   1  10   2         71.09         70.29         1.30 o                         
   2  10   2          2.42          4.33         0.43 o                         
   3  10   2        104.58        103.11         2.64 o                         
   4  10   2         95.33        105.42         1.80 o                         
   5  10   2         45.01         47.02         1.08 o                         
   6  10   2         13.53         16.70         0.95 o                         
  -7  11   2         15.20         15.28         0.83 o                         
  -6  11   2          0.30         -0.06         0.53 o                         
  -5  11   2         18.16         18.17         0.85 o                         
  -4  11   2         13.87         17.39         0.84 o                         
  -3  11   2         39.91         35.81         0.81 o                         
  -2  11   2         52.43         52.05         1.07 o                         
  -1  11   2         14.61         13.48         0.60 o                         
   0  11   2          3.97          4.55         0.53 o                         
   1  11   2         60.01         59.24         1.21 o                         
   2  11   2         57.23         59.07         1.16 o                         
   3  11   2         26.15         27.98         0.87 o                         
   4  11   2         35.36         33.60         1.02 o                         
   5  11   2         23.31         23.15         1.57 o                         
   6  11   2          5.32          6.16         0.71 o                         
  -6  12   2         13.12         15.46         0.78 o                         
  -5  12   2          3.59          2.18         0.51 o                         
  -4  12   2          9.13         10.82         0.66 o                         
  -3  12   2         63.54         59.50         1.23 o                         
  -2  12   2         22.70         22.87         0.78 o                         
  -1  12   2         29.63         30.40         0.87 o                         
   0  12   2        169.63        169.84         2.44 o                         
   1  12   2         43.98         44.32         1.13 o                         
   2  12   2          1.53          0.45         0.41 o                         
   3  12   2         19.22         18.08         0.81 o                         
   4  12   2          0.80          0.76         0.45 o                         
   5  12   2         13.51         16.22         1.00 o                         
  -6  13   2          5.81          4.80         0.61 o                         
  -5  13   2          0.38          0.58         0.49 o                         
  -4  13   2         38.14         37.96         1.00 o                         
  -3  13   2          7.61         10.58         0.79 o                         
  -2  13   2         10.15          8.93         0.65 o                         
  -1  13   2         25.63         29.54         0.92 o                         
   0  13   2         14.49         17.90         0.72 o                         
   1  13   2          3.31          2.99         0.55 o                         
   2  13   2          7.92         10.62         0.66 o                         
   3  13   2         20.95         22.26         0.79 o                         
   4  13   2         14.51         12.79         0.57 o                         
   5  13   2          0.37         -0.26         0.60 o                         
  -5  14   2          1.35          0.36         0.71 o                         
  -4  14   2          0.70          0.85         0.62 o                         
  -3  14   2         13.21         14.29         0.67 o                         
  -2  14   2          2.21          1.64         0.50 o                         
  -1  14   2         11.99         10.62         0.64 o                         
   0  14   2         14.49         12.74         0.70 o                         
   1  14   2          8.26          7.76         0.65 o                         
   2  14   2          0.16         -0.22         0.57 o                         
   3  14   2         25.99         23.14         0.83 o                         
   4  14   2         26.82         27.58         0.82 o                         
  -4  15   2          2.76          2.86         0.82 o                         
  -3  15   2         15.16         15.04         0.79 o                         
  -2  15   2          4.80          6.04         0.63 o                         
  -1  15   2          4.51          4.07         0.66 o                         
   0  15   2         19.24         20.41         1.44 o                         
   1  15   2          8.34          8.07         0.67 o                         
   2  15   2          1.89          0.99         0.55 o                         
   3  15   2          3.32          2.74         0.60 o                         
  -3  16   2          2.20          0.25         0.48 o                         
  -2  16   2          3.00          2.48         0.57 o                         
  -1  16   2          6.67          9.69         0.67 o                         
   0  16   2          6.06          6.58         0.70 o                         
   1  16   2          8.62          9.35         0.83 o                         
   2  16   2          0.53          0.04         0.57 o                         
  -1  17   2          5.46          6.98         0.65 o                         
   0  17   2          2.69          3.82         0.77 o                         
  -3 -16   3          4.10          2.12         0.65 o                         
  -2 -16   3          0.07          0.72         0.35 o                         
  -1 -16   3          1.02          0.30         0.30 o                         
   0 -16   3          7.19          8.66         1.21 o                         
   1 -16   3          6.83          7.84         1.24 o                         
  -4 -15   3          0.89          0.15         0.61 o                         
  -3 -15   3         14.06         12.42         1.47 o                         
  -2 -15   3         10.93         11.36         1.99 o                         
  -1 -15   3          0.70         -0.07         0.45 o                         
   0 -15   3          5.04          6.19         1.20 o                         
   1 -15   3          3.58          4.67         0.98 o                         
   2 -15   3          8.76          8.81         1.07 o                         
  -5 -14   3          9.31          8.63         0.98 o                         
  -4 -14   3          1.71          0.60         0.97 o                         
  -3 -14   3          3.00          2.19         0.61 o                         
  -2 -14   3          3.51          3.13         0.76 o                         
  -1 -14   3         40.10         42.30         2.53 o                         
   0 -14   3          6.19          3.59         1.92 o                         
   1 -14   3          3.00          3.18         0.85 o                         
   2 -14   3          2.61          3.58         1.11 o                         
   3 -14   3         14.23         13.67         2.37 o                         
  -6 -13   3          0.14          0.40         0.90 o                         
  -5 -13   3          7.38         10.21         1.01 o                         
  -4 -13   3          4.66          3.58         0.50 o                         
  -3 -13   3          7.01          4.96         0.63 o                         
  -2 -13   3         41.52         39.20         1.52 o                         
  -1 -13   3         25.70         30.48         2.10 o                         
   0 -13   3          4.11          1.53         1.54 o                         
   1 -13   3          9.81          9.60         2.00 o                         
   2 -13   3         27.17         26.42         1.64 o                         
   3 -13   3          1.04         -0.12         0.42 o                         
   4 -13   3          5.07          4.77         0.75 o                         
  -7 -12   3          0.84          1.58         1.67 o                         
  -6 -12   3          5.27          6.87         1.05 o                         
  -5 -12   3         25.16         21.66         1.29 o                         
  -4 -12   3         14.12         17.42         1.25 o                         
  -3 -12   3         12.08         13.84         0.97 o                         
  -2 -12   3         40.29         41.52         1.70 o                         
  -1 -12   3         19.89         19.53         1.14 o                         
   0 -12   3         37.46         34.40         2.20 o                         
   1 -12   3          8.14          6.68         1.01 o                         
   2 -12   3         25.79         27.07         1.45 o                         
   3 -12   3          7.32          8.42         0.82 o                         
   4 -12   3          0.80          0.44         0.36 o                         
   5 -12   3          7.33          7.71         0.82 o                         
  -7 -11   3         14.22         14.77         1.36 o                         
  -6 -11   3          5.37          5.62         0.91 o                         
  -5 -11   3          4.03          2.96         0.83 o                         
  -4 -11   3         75.34         71.76         1.43 o                         
  -3 -11   3        130.90        134.92         2.27 o                         
  -2 -11   3         37.33         43.86         1.08 o                         
  -1 -11   3         26.24         27.13         1.02 o                         
   0 -11   3         46.29         45.53         1.10 o                         
   1 -11   3         22.75         18.93         1.86 o                         
   2 -11   3         46.83         39.00         1.26 o                         
   3 -11   3          7.09          8.51         1.10 o                         
   4 -11   3         35.89         34.27         1.47 o                         
   5 -11   3          2.56          0.72         0.59 o                         
  -7 -10   3          4.43          3.29         0.90 o                         
  -6 -10   3         21.56         17.00         0.99 o                         
  -5 -10   3         18.66         13.92         0.90 o                         
  -4 -10   3         79.61         82.50         2.00 o                         
  -3 -10   3         17.94         18.00         1.00 o                         
  -2 -10   3         39.03         32.10         0.92 o                         
  -1 -10   3         15.50         15.09         0.66 o                         
   0 -10   3        110.30        112.22         1.78 o                         
   1 -10   3         16.88         13.67         0.78 o                         
   2 -10   3         25.94         24.94         1.15 o                         
   3 -10   3        144.39        133.13         3.43 o                         
   4 -10   3        151.78        166.79         4.40 o                         
   5 -10   3          0.38          0.82         0.38 o                         
  -8  -9   3          0.53         -0.28         0.75 o                         
  -7  -9   3         35.32         35.32         1.43 o                         
  -6  -9   3         15.06         11.95         1.21 o                         
  -5  -9   3         76.05         75.30         1.78 o                         
  -4  -9   3         39.76         39.70         1.40 o                         
  -3  -9   3          9.39         13.53         0.87 o                         
  -2  -9   3         89.77         97.32         1.43 o                         
  -1  -9   3         51.11         58.68         1.06 o                         
   0  -9   3         71.45         80.30         1.36 o                         
   1  -9   3          3.62          3.04         0.45 o                         
   2  -9   3         95.05        101.38         2.73 o                         
   3  -9   3        118.31        114.90         2.42 o                         
   4  -9   3         84.04         93.44         3.73 o                         
   5  -9   3          9.33          9.32         1.04 o                         
   6  -9   3          3.34          2.91         1.05 o                         
  -8  -8   3          9.97         10.21         0.95 o                         
  -7  -8   3         11.35         14.46         1.07 o                         
  -6  -8   3         22.30         20.92         1.26 o                         
  -5  -8   3         10.68         11.04         0.79 o                         
  -4  -8   3         23.95         23.15         1.01 o                         
  -3  -8   3         48.84         54.03         1.20 o                         
  -2  -8   3         97.71         95.46         1.41 o                         
  -1  -8   3         77.15         81.23         1.30 o                         
   0  -8   3        105.08        114.05         1.72 o                         
   1  -8   3          4.41          6.02         0.47 o                         
   2  -8   3         26.75         33.50         0.98 o                         
   3  -8   3         12.42         10.09         0.69 o                         
   4  -8   3         90.48        101.79         2.33 o                         
   5  -8   3         47.41         54.63         1.85 o                         
   6  -8   3          1.28          0.80         0.39 o                         
  -8  -7   3          3.16          3.48         0.77 o                         
  -7  -7   3         46.37         53.40         1.73 o                         
  -6  -7   3         28.59         28.56         1.25 o                         
  -5  -7   3         18.52         18.72         0.92 o                         
  -4  -7   3        147.23        147.73         2.66 o                         
  -3  -7   3         88.54         94.36         1.40 o                         
  -2  -7   3        151.41        155.57         2.21 o                         
  -1  -7   3        211.91        224.46         3.06 o                         
   0  -7   3        189.52        188.44         2.48 o                         
   1  -7   3         32.17         28.31         0.81 o                         
   2  -7   3         87.01         86.56         1.56 o                         
   3  -7   3        108.53        107.74         1.87 o                         
   4  -7   3         21.72         25.78         1.23 o                         
   5  -7   3         10.70         12.87         1.18 o                         
   6  -7   3         12.39         12.50         1.16 o                         
  -9  -6   3         25.06         28.16         1.38 o                         
  -8  -6   3          6.49          5.48         0.83 o                         
  -7  -6   3         10.13          9.60         0.90 o                         
  -6  -6   3        143.74        135.12         2.84 o                         
  -5  -6   3        100.93        103.53         2.23 o                         
  -4  -6   3         33.19         39.62         1.22 o                         
  -3  -6   3        147.64        148.90         2.28 o                         
  -2  -6   3        517.21        560.09         7.26 o                         
  -1  -6   3        815.71        868.31        12.04 o                         
   0  -6   3        548.34        596.11         8.25 o                         
   1  -6   3         53.55         60.94         1.18 o                         
   2  -6   3         14.21         11.45         0.84 o                         
   3  -6   3         23.47         18.42         0.74 o                         
   4  -6   3        347.95        331.73         5.30 o                         
   5  -6   3         27.24         26.66         1.47 o                         
   6  -6   3          0.37          0.61         0.41 o                         
   7  -6   3          9.52         13.04         1.07 o                         
  -9  -5   3         10.83         12.38         0.92 o                         
  -8  -5   3          8.25          6.92         0.77 o                         
  -7  -5   3        116.59        116.52         2.55 o                         
  -6  -5   3         14.76         19.56         1.03 o                         
  -5  -5   3        100.33        105.05         2.21 o                         
  -4  -5   3        256.88        244.27         3.36 o                         
  -3  -5   3        280.46        279.88         3.75 o                         
  -2  -5   3        217.36        192.91         2.66 o                         
  -1  -5   3        140.14        167.63         3.00 o                         
   0  -5   3        132.70        114.44         1.70 o                         
   1  -5   3         41.24         42.19         0.93 o                         
   2  -5   3        250.69        267.06         4.20 o                         
   3  -5   3         80.38         90.55         2.64 o                         
   4  -5   3        157.48        150.33         2.45 o                         
   5  -5   3         43.02         38.41         1.69 o                         
   6  -5   3          4.28          6.30         0.84 o                         
   7  -5   3         16.22         18.77         1.31 o                         
  -9  -4   3          3.20          2.48         0.54 o                         
  -8  -4   3         32.36         32.56         1.24 o                         
  -7  -4   3         77.17         71.51         1.49 o                         
  -6  -4   3         53.20         53.11         1.04 o                         
  -5  -4   3        106.73         99.21         1.56 o                         
  -4  -4   3          7.66          5.85         0.36 o                         
  -3  -4   3        522.34        568.16         7.31 o                         
  -1  -4   3        380.01        366.79         5.12 o                         
   0  -4   3        225.47        252.79         3.00 o                         
   1  -4   3        357.09        412.41         5.83 o                         
   2  -4   3        276.55        297.18         4.58 o                         
   3  -4   3        227.64        227.39         3.69 o                         
   4  -4   3        224.91        217.96         5.20 o                         
   5  -4   3         40.37         42.26         1.42 o                         
   6  -4   3         42.01         40.27         1.50 o                         
   7  -4   3         34.77         48.67         2.70 o                         
  -9  -3   3          5.08          5.40         0.61 o                         
  -8  -3   3          8.39          7.82         0.88 o                         
  -7  -3   3         54.01         58.19         1.32 o                         
  -6  -3   3         57.41         55.91         1.09 o                         
  -5  -3   3        131.55        119.65         1.80 o                         
  -4  -3   3         29.58         30.70         1.06 o                         
  -3  -3   3        106.79        126.88         1.70 o                         
  -2  -3   3        541.18        494.22         6.90 o                         
  -1  -3   3         21.36         34.36         0.64 o                         
   0  -3   3        458.71        450.98         6.78 o                         
   1  -3   3        599.54        598.51         7.67 o                         
   2  -3   3         26.79         21.02         0.67 o                         
   3  -3   3         33.64         33.24         1.08 o                         
   4  -3   3         51.64         42.98         1.10 o                         
   5  -3   3        134.54        136.80         3.86 o                         
   6  -3   3         36.15         32.61         1.38 o                         
   7  -3   3          7.72          9.62         0.92 o                         
  -9  -2   3         19.36         23.55         1.31 o                         
  -8  -2   3         37.90         37.73         1.36 o                         
  -7  -2   3         15.56         15.88         0.80 o                         
  -6  -2   3        288.86        259.11         3.88 o                         
  -5  -2   3        122.08        134.19         2.00 o                         
  -4  -2   3        173.54        180.87         2.37 o                         
  -3  -2   3         61.48         64.08         2.42 o                         
  -2  -2   3          8.15          8.45         0.38 o                         
  -1  -2   3        328.94        280.75         3.49 o                         
   0  -2   3       1002.31        921.38        16.40 o                         
   1  -2   3       1110.63       1077.41        15.88 o                         
   2  -2   3        327.71        331.65         4.71 o                         
   3  -2   3        168.63        177.15         2.68 o                         
   4  -2   3         92.41         81.83         1.78 o                         
   5  -2   3        167.10        153.97         4.02 o                         
   6  -2   3          6.45          5.90         0.92 o                         
   7  -2   3         60.26         63.38         1.87 o                         
  -9  -1   3          6.56          8.55         0.62 o                         
  -8  -1   3         23.24         21.13         1.53 o                         
  -7  -1   3        258.87        262.19         3.93 o                         
  -6  -1   3          8.34          9.82         0.85 o                         
  -5  -1   3        425.62        411.35         5.43 o                         
  -4  -1   3        295.88        330.22         7.02 o                         
  -3  -1   3        254.00        227.00         5.93 o                         
  -2  -1   3         24.07         18.64         0.57 o                         
  -1  -1   3        642.52        549.28         6.69 o                         
   0  -1   3        138.82        149.94         1.86 o                         
   1  -1   3        684.14        692.39         9.45 o                         
   2  -1   3         66.46         63.76         1.26 o                         
   3  -1   3        126.33        116.90         1.87 o                         
   4  -1   3         37.92         31.69         1.09 o                         
   5  -1   3         30.70         28.13         1.37 o                         
   6  -1   3          4.17          3.74         0.81 o                         
   7  -1   3          1.04          0.80         0.71 o                         
  -9   0   3          0.06          0.54         0.63 o                         
  -8   0   3         31.69         28.51         1.05 o                         
  -7   0   3        584.04        561.33         7.93 o                         
  -6   0   3        269.11        256.85         3.54 o                         
  -5   0   3          1.45          2.26         0.33 o                         
  -4   0   3        164.40        186.39         2.59 o                         
  -3   0   3        350.54        326.96         4.29 o                         
  -2   0   3        146.27        127.38         2.08 o                         
  -1   0   3        555.63        556.81         7.65 o                         
   0   0   3         14.21         13.43         0.49 o                         
   1   0   3        491.08        514.55         7.34 o                         
   2   0   3       1027.85       1080.65        13.76 o                         
   3   0   3         74.01         63.45         1.18 o                         
   4   0   3         51.07         53.04         1.02 o                         
   5   0   3          7.61          3.88         0.58 o                         
   6   0   3         45.27         39.85         1.68 o                         
   7   0   3         50.83         56.89         1.71 o                         
  -9   1   3          6.55          9.06         0.75 o                         
  -8   1   3         23.20         22.02         1.10 o                         
  -7   1   3        258.86        252.19         4.18 o                         
  -6   1   3          8.29         10.73         0.78 o                         
  -5   1   3        425.46        413.50         6.55 o                         
  -4   1   3        295.74        339.86        11.08 o                         
  -3   1   3        253.68        220.27         3.12 o                         
  -2   1   3         24.02         19.71         0.77 o                         
  -1   1   3        642.66        558.80         7.58 o                         
   0   1   3        138.99        149.88         3.05 o                         
   1   1   3        684.08        689.15         9.48 o                         
   2   1   3         66.36         66.00         1.64 o                         
   3   1   3        126.45        115.88         1.90 o                         
   4   1   3         38.06         31.76         0.77 o                         
   5   1   3         30.72         30.09         1.01 o                         
   6   1   3          4.17          3.47         0.65 o                         
   7   1   3          1.04          0.45         0.38 o                         
  -9   2   3         19.34         26.52         1.60 o                         
  -8   2   3         37.97         37.76         1.20 o                         
  -7   2   3         15.56         15.05         0.79 o                         
  -6   2   3        288.88        265.15         4.18 o                         
  -5   2   3        121.95        139.36         2.14 o                         
  -4   2   3        173.47        180.96         2.64 o                         
  -3   2   3         61.62         63.74         1.61 o                         
  -2   2   3          8.08          8.24         0.46 o                         
  -1   2   3        329.61        284.78         4.03 o                         
   0   2   3       1003.27        897.42        19.05 o                         
   1   2   3       1110.96       1075.21        19.37 o                         
   2   2   3        327.47        329.93         4.39 o                         
   3   2   3        169.00        177.33         2.37 o                         
   4   2   3         92.40         83.79         1.78 o                         
   5   2   3        167.03        157.19         2.64 o                         
   6   2   3          6.42          5.65         0.76 o                         
   7   2   3         60.29         66.63         2.00 o                         
  -9   3   3          5.10          7.62         1.08 o                         
  -8   3   3          8.33          9.56         0.60 o                         
  -7   3   3         54.04         58.70         1.61 o                         
  -6   3   3         57.54         57.33         1.18 o                         
  -5   3   3        131.70        121.45         1.93 o                         
  -4   3   3         29.65         29.84         0.93 o                         
  -3   3   3        106.72        125.01         1.61 o                         
  -2   3   3        542.05        502.71         6.08 o                         
  -1   3   3         21.39         35.22         0.71 o                         
   0   3   3        458.64        457.39         5.87 o                         
   1   3   3        599.01        590.05         7.65 o                         
   2   3   3         26.84         22.09         0.57 o                         
   3   3   3         33.70         32.44         0.77 o                         
   4   3   3         51.63         43.77         0.95 o                         
   5   3   3        134.59        131.75         2.28 o                         
   6   3   3         36.18         32.86         1.17 o                         
   7   3   3          7.76         10.69         1.13 o                         
  -9   4   3          3.20          4.22         0.99 o                         
  -8   4   3         32.39         31.54         0.79 o                         
  -7   4   3         77.08         74.56         1.39 o                         
  -6   4   3         53.12         53.02         1.24 o                         
  -5   4   3        106.63        100.09         1.45 o                         
  -4   4   3          7.65          5.51         0.31 o                         
  -3   4   3        521.77        563.89         6.53 o                         
  -1   4   3        380.51        366.45         4.50 o                         
   0   4   3        225.25        251.83         3.37 o                         
   1   4   3        356.78        420.71         5.82 o                         
   2   4   3        276.58        292.96         3.95 o                         
   3   4   3        228.00        231.46         2.85 o                         
   4   4   3        224.65        225.16         3.54 o                         
   5   4   3         40.43         40.34         0.97 o                         
   6   4   3         42.07         41.27         1.26 o                         
   7   4   3         34.75         46.75         2.39 o                         
  -9   5   3         10.82         11.13         0.82 o                         
  -8   5   3          8.23          8.16         0.71 o                         
  -7   5   3        116.76        113.16         2.43 o                         
  -6   5   3         14.75         20.88         0.86 o                         
  -5   5   3        100.46        103.84         1.83 o                         
  -4   5   3        256.51        250.03         3.43 o                         
  -3   5   3        280.36        279.46         3.34 o                         
  -2   5   3        217.59        194.20         2.24 o                         
  -1   5   3        139.88        163.69         2.94 o                         
   0   5   3        132.42        118.66         1.90 o                         
   1   5   3         41.15         42.14         0.81 o                         
   2   5   3        250.63        267.51         4.57 o                         
   3   5   3         80.44         89.02         2.46 o                         
   4   5   3        157.30        152.05         3.04 o                         
   5   5   3         42.96         40.69         0.98 o                         
   6   5   3          4.27          4.28         0.63 o                         
   7   5   3         16.16         17.12         0.93 o                         
  -9   6   3         25.01         25.63         1.05 o                         
  -8   6   3          6.52          5.52         0.70 o                         
  -7   6   3         10.14         11.23         0.87 o                         
  -6   6   3        143.53        138.34         2.18 o                         
  -5   6   3        101.02        100.57         1.79 o                         
  -4   6   3         33.14         38.89         1.06 o                         
  -3   6   3        147.58        146.29         1.80 o                         
  -2   6   3        517.11        559.43         6.18 o                         
  -1   6   3        816.71        886.03        10.05 o                         
   0   6   3        549.10        602.66         7.33 o                         
   1   6   3         53.88         60.66         1.03 o                         
   2   6   3         14.28         14.54         0.68 o                         
   3   6   3         23.52         19.49         0.69 o                         
   4   6   3        348.10        335.81         4.59 o                         
   5   6   3         27.13         26.54         0.94 o                         
   6   6   3          0.38          0.13         0.26 o                         
   7   6   3          9.54         12.89         0.90 o                         
  -8   7   3          3.14          3.50         0.64 o                         
  -7   7   3         46.42         49.49         1.23 o                         
  -6   7   3         28.63         25.53         0.91 o                         
  -5   7   3         18.54         16.55         0.69 o                         
  -4   7   3        147.25        153.02         2.13 o                         
  -3   7   3         88.55         95.25         1.26 o                         
  -2   7   3        151.28        154.42         1.88 o                         
  -1   7   3        211.56        224.31         2.90 o                         
   0   7   3        189.59        191.36         2.51 o                         
   1   7   3         32.23         28.06         0.70 o                         
   2   7   3         86.96         87.98         1.38 o                         
   3   7   3        108.56        106.71         1.74 o                         
   4   7   3         21.79         24.91         0.85 o                         
   5   7   3         10.70         11.95         0.60 o                         
   6   7   3         12.40         12.11         0.55 o                         
  -8   8   3          9.98         10.71         0.82 o                         
  -7   8   3         11.34         12.63         0.70 o                         
  -6   8   3         22.26         21.71         0.91 o                         
  -5   8   3         10.74         10.35         0.98 o                         
  -4   8   3         23.89         25.94         1.02 o                         
  -3   8   3         48.70         53.04         0.99 o                         
  -2   8   3         97.61         94.08         1.28 o                         
  -1   8   3         77.23         79.51         1.26 o                         
   0   8   3        105.11        114.04         1.66 o                         
   1   8   3          4.46          4.96         0.42 o                         
   2   8   3         26.81         33.68         0.83 o                         
   3   8   3         12.48          9.97         0.61 o                         
   4   8   3         90.58         96.36         1.80 o                         
   5   8   3         47.27         51.07         1.18 o                         
   6   8   3          1.30          0.82         0.43 o                         
  -8   9   3          0.52          1.27         0.55 o                         
  -7   9   3         35.36         34.79         1.26 o                         
  -6   9   3         15.04         11.67         0.70 o                         
  -5   9   3         75.99         72.97         1.51 o                         
  -4   9   3         39.69         43.62         1.03 o                         
  -3   9   3          9.39         12.76         0.85 o                         
  -2   9   3         89.78         94.89         1.31 o                         
  -1   9   3         50.91         58.70         1.01 o                         
   0   9   3         71.55         81.49         1.35 o                         
   1   9   3          3.65          3.48         0.42 o                         
   2   9   3         95.06        102.83         2.34 o                         
   3   9   3        118.28        114.46         1.79 o                         
   4   9   3         84.00         94.36         1.65 o                         
   5   9   3          9.29         10.60         0.61 o                         
   6   9   3          3.36          4.15         0.60 o                         
  -7  10   3          4.46          3.03         0.58 o                         
  -6  10   3         21.52         19.65         0.86 o                         
  -5  10   3         18.62         15.32         0.78 o                         
  -4  10   3         79.62         79.65         1.50 o                         
  -3  10   3         17.89         16.06         0.75 o                         
  -2  10   3         39.12         32.55         0.79 o                         
  -1  10   3         15.49         15.21         0.60 o                         
   0  10   3        110.40        109.32         1.67 o                         
   1  10   3         16.85         13.88         0.67 o                         
   2  10   3         26.04         23.86         0.80 o                         
   3  10   3        144.53        136.76         2.05 o                         
   4  10   3        151.91        161.71         2.46 o                         
   5  10   3          0.37          1.62         0.48 o                         
  -7  11   3         14.21         15.42         1.04 o                         
  -6  11   3          5.38          4.53         0.58 o                         
  -5  11   3          4.00          2.63         0.52 o                         
  -4  11   3         75.46         71.12         1.41 o                         
  -3  11   3        131.03        135.16         1.87 o                         
  -2  11   3         37.34         43.00         0.96 o                         
  -1  11   3         26.24         25.64         0.94 o                         
   0  11   3         46.27         45.77         1.13 o                         
   1  11   3         22.75         22.12         0.75 o                         
   2  11   3         46.84         42.11         1.00 o                         
   3  11   3          7.11          8.24         0.59 o                         
   4  11   3         35.87         34.35         0.99 o                         
   5  11   3          2.57          1.96         0.47 o                         
  -7  12   3          0.84         -0.61         1.47 o                         
  -6  12   3          5.27          7.10         0.71 o                         
  -5  12   3         25.14         24.16         0.91 o                         
  -4  12   3         14.10         17.38         0.74 o                         
  -3  12   3         12.11         14.36         0.66 o                         
  -2  12   3         40.26         37.12         0.98 o                         
  -1  12   3         19.90         20.08         0.74 o                         
   0  12   3         37.45         36.50         0.97 o                         
   1  12   3          8.09          8.80         0.53 o                         
   2  12   3         25.81         27.44         0.91 o                         
   3  12   3          7.31         11.14         0.62 o                         
   4  12   3          0.79          1.24         0.47 o                         
   5  12   3          7.33          8.87         0.67 o                         
  -6  13   3          0.14          0.23         0.53 o                         
  -5  13   3          7.35          8.69         0.64 o                         
  -4  13   3          4.67          3.25         0.42 o                         
  -3  13   3          7.00          5.35         0.51 o                         
  -2  13   3         41.51         38.46         1.17 o                         
  -1  13   3         25.65         31.33         0.97 o                         
   0  13   3          4.12          5.37         0.61 o                         
   1  13   3          9.82         11.39         0.57 o                         
   2  13   3         27.20         28.89         0.91 o                         
   3  13   3          1.04          0.29         0.47 o                         
   4  13   3          5.09          5.20         0.59 o                         
  -5  14   3          9.31          8.37         0.80 o                         
  -4  14   3          1.71          1.67         0.57 o                         
  -3  14   3          3.00          2.41         0.48 o                         
  -2  14   3          3.47          4.31         0.54 o                         
  -1  14   3         40.09         41.44         1.11 o                         
   0  14   3          6.17          5.95         0.59 o                         
   1  14   3          3.00          3.60         0.47 o                         
   2  14   3          2.62          3.64         0.53 o                         
   3  14   3         14.22         13.82         0.71 o                         
  -4  15   3          0.89          0.95         0.64 o                         
  -3  15   3         14.07         14.33         0.72 o                         
  -2  15   3         10.92         15.71         0.75 o                         
  -1  15   3          0.70          0.76         0.51 o                         
   0  15   3          5.04          3.54         0.62 o                         
   1  15   3          3.57          3.88         0.62 o                         
   2  15   3          8.75         10.24         0.87 o                         
  -3  16   3          4.11          3.88         0.56 o                         
  -2  16   3          0.07          0.04         0.60 o                         
  -1  16   3          1.02          0.49         0.68 o                         
   0  16   3          7.21          7.82         0.76 o                         
   1  16   3          6.84          7.26         0.68 o                         
  -2 -16   4          0.96          0.31         0.60 o                         
  -1 -16   4          0.10         -0.07         0.43 o                         
   0 -16   4          0.07          0.14         0.28 o                         
  -4 -15   4          1.59          0.73         0.50 o                         
  -3 -15   4          1.08          0.15         0.42 o                         
  -2 -15   4          0.22          0.68         0.39 o                         
  -1 -15   4         15.48         17.63         1.54 o                         
   0 -15   4          9.56          8.52         1.24 o                         
   1 -15   4          0.09          0.37         0.26 o                         
   2 -15   4          3.13          1.95         1.84 o                         
  -5 -14   4          0.33          0.37         0.74 o                         
  -4 -14   4          9.66          8.16         0.73 o                         
  -3 -14   4          9.26          9.46         1.51 o                         
  -2 -14   4         14.77         13.33         1.23 o                         
  -1 -14   4          0.02          0.12         0.33 o                         
   0 -14   4         12.93         10.79         1.08 o                         
   1 -14   4          4.31          2.72         1.03 o                         
   2 -14   4          3.13          1.38         0.81 o                         
   3 -14   4          4.71          3.61         0.83 o                         
  -6 -13   4          1.32          0.77         0.88 o                         
  -5 -13   4          1.87          1.87         0.84 o                         
  -4 -13   4          5.74          5.21         0.74 o                         
  -3 -13   4          9.38          8.10         0.88 o                         
  -2 -13   4         11.00          8.12         0.78 o                         
  -1 -13   4          7.12          6.11         1.57 o                         
   0 -13   4         54.30         52.44         3.64 o                         
   1 -13   4         21.42         23.30         1.71 o                         
   2 -13   4         15.38         12.49         1.23 o                         
   3 -13   4         49.99         48.03         1.72 o                         
  -6 -12   4          0.84          1.38         0.87 o                         
  -5 -12   4          1.19          0.60         0.86 o                         
  -4 -12   4         11.07         11.04         0.68 o                         
  -3 -12   4         87.44         81.63         2.56 o                         
  -2 -12   4         86.58         88.28         2.38 o                         
  -1 -12   4         14.29         11.04         1.40 o                         
   0 -12   4          1.18          0.24         0.22 o                         
   1 -12   4         22.43         17.56         2.17 o                         
   2 -12   4         46.87         47.60         1.47 o                         
   3 -12   4         12.66         13.81         0.99 o                         
   4 -12   4         17.64         19.50         1.25 o                         
  -7 -11   4         16.14         16.67         1.10 o                         
  -6 -11   4          4.93          3.08         0.87 o                         
  -5 -11   4          0.44         -0.64         0.64 o                         
  -4 -11   4          3.74          5.89         0.65 o                         
  -3 -11   4         10.82         10.82         0.65 o                         
  -2 -11   4         31.45         32.17         1.06 o                         
  -1 -11   4         62.34         68.93         1.69 o                         
   0 -11   4          8.33          8.62         0.83 o                         
   1 -11   4         21.53         17.99         1.71 o                         
   2 -11   4          6.94         10.33         0.97 o                         
   3 -11   4         91.13         93.22         2.28 o                         
   4 -11   4          7.08          7.34         0.98 o                         
  -7 -10   4          7.11          7.31         0.92 o                         
  -6 -10   4         43.86         43.78         1.63 o                         
  -5 -10   4         14.03         16.21         1.16 o                         
  -4 -10   4         50.04         55.93         1.34 o                         
  -3 -10   4         23.15         26.92         0.84 o                         
  -2 -10   4         65.89         69.89         1.64 o                         
  -1 -10   4         10.63         14.29         0.57 o                         
   0 -10   4         34.99         38.66         0.91 o                         
   1 -10   4         87.82         86.46         1.80 o                         
   2 -10   4          2.19          3.37         0.70 o                         
   3 -10   4         16.42         19.04         1.50 o                         
   4 -10   4          4.90          4.22         0.83 o                         
   5 -10   4          6.88          8.56         0.94 o                         
  -8  -9   4          4.97          5.72         0.88 o                         
  -7  -9   4        102.51        104.80         2.35 o                         
  -6  -9   4         15.61         16.31         1.10 o                         
  -5  -9   4         10.07          8.16         0.88 o                         
  -4  -9   4         59.84         61.61         1.25 o                         
  -3  -9   4         83.39         81.35         1.44 o                         
  -2  -9   4         18.26         15.77         0.60 o                         
  -1  -9   4         14.62         19.59         0.67 o                         
   0  -9   4         37.06         42.04         1.16 o                         
   1  -9   4          7.28          6.88         0.54 o                         
   2  -9   4          1.31          0.78         0.29 o                         
   3  -9   4         14.37         14.99         1.09 o                         
   4  -9   4         12.20         11.68         0.99 o                         
   5  -9   4         31.75         33.03         1.52 o                         
  -8  -8   4          0.82          1.19         0.78 o                         
  -7  -8   4         14.52         14.26         0.96 o                         
  -6  -8   4         23.61         20.94         1.12 o                         
  -5  -8   4        140.08        130.89         2.59 o                         
  -4  -8   4          0.43          0.55         0.36 o                         
  -3  -8   4        253.55        255.88         3.33 o                         
  -2  -8   4        267.80        257.34         3.30 o                         
  -1  -8   4         84.19         80.54         1.27 o                         
   0  -8   4         73.93         69.26         1.13 o                         
   1  -8   4         52.40         58.15         1.23 o                         
   2  -8   4        144.32        146.34         2.63 o                         
   3  -8   4          8.51         11.93         0.78 o                         
   4  -8   4          5.34          6.93         1.13 o                         
   5  -8   4         22.86         26.11         1.35 o                         
   6  -8   4          4.84          6.19         0.96 o                         
  -8  -7   4          7.63          7.94         0.88 o                         
  -7  -7   4         34.92         34.44         1.61 o                         
  -6  -7   4         72.47         70.13         2.30 o                         
  -5  -7   4         57.98         63.15         1.73 o                         
  -4  -7   4         56.59         55.32         1.50 o                         
  -3  -7   4        116.20        110.14         1.70 o                         
  -2  -7   4        438.88        426.21         6.03 o                         
  -1  -7   4        179.26        191.16         2.72 o                         
   0  -7   4         19.63         15.37         0.64 o                         
   1  -7   4         20.25         15.85         0.64 o                         
   2  -7   4         16.84         16.66         0.95 o                         
   3  -7   4        106.25        106.22         2.11 o                         
   4  -7   4         92.98         96.38         2.68 o                         
   5  -7   4         17.11         19.78         1.14 o                         
   6  -7   4          7.32          9.66         0.96 o                         
  -9  -6   4          5.76          7.26         1.04 o                         
  -8  -6   4          0.96         -0.03         0.93 o                         
  -7  -6   4         96.87         94.27         2.27 o                         
  -6  -6   4         68.06         73.81         1.92 o                         
  -5  -6   4          2.56          4.64         0.58 o                         
  -4  -6   4         86.76         76.28         1.38 o                         
  -3  -6   4        155.19        162.15         2.33 o                         
  -2  -6   4         80.38         82.10         1.45 o                         
  -1  -6   4        109.87        119.38         1.81 o                         
   0  -6   4         92.65         98.48         1.43 o                         
   1  -6   4        217.46        224.04         3.09 o                         
   2  -6   4         22.04         19.22         0.95 o                         
   3  -6   4        126.55        132.72         2.44 o                         
   4  -6   4         54.76         62.62         2.06 o                         
   5  -6   4         51.06         51.28         1.68 o                         
   6  -6   4          4.87          5.52         0.88 o                         
  -9  -5   4         14.78         16.50         1.31 o                         
  -8  -5   4          4.71          5.64         0.86 o                         
  -7  -5   4        142.52        153.37         3.13 o                         
  -6  -5   4         33.42         30.37         0.81 o                         
  -5  -5   4         23.59         29.48         1.07 o                         
  -4  -5   4        209.70        212.44         2.97 o                         
  -3  -5   4        150.21        173.46         3.61 o                         
  -2  -5   4        663.27        655.19         9.11 o                         
  -1  -5   4        244.99        287.06         3.63 o                         
   0  -5   4        367.38        400.78         4.99 o                         
   1  -5   4         25.61         25.57         0.75 o                         
   2  -5   4        281.92        305.53         4.42 o                         
   3  -5   4         92.16         88.15         1.77 o                         
   4  -5   4         32.90         36.10         1.78 o                         
   5  -5   4         22.25         21.71         1.16 o                         
   6  -5   4          6.24          5.37         0.84 o                         
  -9  -4   4          2.02          2.89         0.89 o                         
  -8  -4   4          9.71         12.01         0.84 o                         
  -7  -4   4        110.27        106.26         1.95 o                         
  -6  -4   4        185.63        188.77         2.94 o                         
  -5  -4   4         27.18         26.61         0.80 o                         
  -4  -4   4         37.84         44.78         0.84 o                         
  -3  -4   4        128.57        143.94         2.67 o                         
  -2  -4   4        318.47        353.00         4.99 o                         
  -1  -4   4         54.64         44.94         1.03 o                         
   0  -4   4        283.18        300.97         3.75 o                         
   1  -4   4        277.17        293.25         3.69 o                         
   2  -4   4        450.98        455.37         6.40 o                         
   3  -4   4         48.29         47.16         1.69 o                         
   4  -4   4         85.32         92.44         2.43 o                         
   5  -4   4         18.63         15.27         1.34 o                         
   6  -4   4         10.88         16.64         1.12 o                         
  -9  -3   4          8.33          8.68         1.08 o                         
  -8  -3   4        152.59        145.47         2.74 o                         
  -7  -3   4        181.06        187.43         2.95 o                         
  -6  -3   4         31.15         32.77         0.94 o                         
  -5  -3   4         87.42         91.97         3.18 o                         
  -4  -3   4        366.91        386.03         4.78 o                         
  -3  -3   4         18.72         15.68         0.61 o                         
  -2  -3   4         66.68         58.95         1.71 o                         
  -1  -3   4        307.98        302.56         4.50 o                         
   0  -3   4          5.24          7.94         0.37 o                         
   1  -3   4        125.51        121.54         1.68 o                         
   2  -3   4         80.18         82.37         1.60 o                         
   3  -3   4         83.31         73.31         1.40 o                         
   4  -3   4          2.41          2.55         0.54 o                         
   5  -3   4         27.49         30.78         1.51 o                         
   6  -3   4          5.37          6.33         0.96 o                         
  -9  -2   4          7.93          8.55         0.77 o                         
  -8  -2   4         40.09         43.84         1.41 o                         
  -7  -2   4         59.55         62.04         1.37 o                         
  -6  -2   4        212.36        213.75         3.33 o                         
  -5  -2   4        227.20        250.30         3.25 o                         
  -4  -2   4        580.50        651.68        17.71 o                         
  -3  -2   4        312.75        353.43         4.91 o                         
  -2  -2   4        948.20        909.88        11.71 o                         
  -1  -2   4         96.31        134.30         2.66 o                         
   0  -2   4        197.18        195.70         2.53 o                         
   1  -2   4        256.13        302.13         3.77 o                         
   2  -2   4         11.23         13.74         0.52 o                         
   3  -2   4         80.07         76.57         1.43 o                         
   4  -2   4        874.23        850.78        12.74 o                         
   5  -2   4          3.03          1.81         1.05 o                         
   6  -2   4          0.89          0.23         0.55 o                         
   7  -2   4         39.41         44.72         1.88 o                         
  -9  -1   4          2.07          0.95         0.35 o                         
  -8  -1   4         48.44         45.46         1.35 o                         
  -7  -1   4        293.75        273.59         4.51 o                         
  -6  -1   4         99.83         98.46         1.77 o                         
  -5  -1   4         21.50         27.25         0.71 o                         
  -4  -1   4        190.03        203.24         4.76 o                         
  -3  -1   4        120.23        138.51         1.99 o                         
  -2  -1   4       1160.77       1093.42        17.45 o                         
  -1  -1   4         28.36         36.12         1.20 o                         
   0  -1   4        170.17        196.59         2.52 o                         
   1  -1   4         24.13         26.24         0.90 o                         
   2  -1   4         97.56         95.31         1.49 o                         
   3  -1   4         39.15         39.02         0.95 o                         
   4  -1   4         31.54         32.55         1.12 o                         
   5  -1   4         85.21         73.82         2.52 o                         
   6  -1   4         37.50         37.11         1.42 o                         
   7  -1   4          8.29          7.24         0.99 o                         
  -9   0   4          8.53          9.15         0.68 o                         
  -8   0   4        216.86        204.21         3.43 o                         
  -7   0   4         49.25         45.37         1.19 o                         
  -6   0   4        405.31        405.06         5.80 o                         
  -5   0   4         25.79         22.89         0.72 o                         
  -4   0   4        434.90        407.46         5.05 o                         
  -3   0   4        647.66        631.55         8.13 o                         
  -2   0   4       1026.52       1154.30        29.38 o                         
  -1   0   4        167.66        144.09         2.03 o                         
   0   0   4         21.99         15.07         1.61 o                         
   1   0   4        439.32        512.95         6.68 o                         
   2   0   4        106.94        103.28         1.59 o                         
   3   0   4        177.92        170.90         2.47 o                         
   4   0   4       1000.14        897.52        14.13 o                         
   5   0   4         20.47         19.93         1.00 o                         
   6   0   4          2.10          2.83         0.73 o                         
   7   0   4         50.93         56.26         2.00 o                         
  -9   1   4          2.07          1.56         0.54 o                         
  -8   1   4         48.32         43.62         1.40 o                         
  -7   1   4        293.33        289.90         4.55 o                         
  -6   1   4         99.80        104.05         1.91 o                         
  -5   1   4         21.62         29.17         1.00 o                         
  -4   1   4        189.66        196.20         3.79 o                         
  -3   1   4        120.27        141.06         2.06 o                         
  -2   1   4       1161.00       1063.05        22.51 o                         
  -1   1   4         28.23         36.58         1.99 o                         
   0   1   4        170.30        193.97         2.88 o                         
   1   1   4         24.03         25.25         1.01 o                         
   2   1   4         97.54         94.69         1.60 o                         
   3   1   4         39.37         39.70         1.14 o                         
   4   1   4         31.45         31.81         2.19 o                         
   5   1   4         85.05         79.36         1.91 o                         
   6   1   4         37.62         32.52         1.36 o                         
   7   1   4          8.25          6.97         0.93 o                         
  -9   2   4          7.95          7.42         0.53 o                         
  -8   2   4         40.21         46.00         1.34 o                         
  -7   2   4         59.57         59.54         1.61 o                         
  -6   2   4        212.15        227.46         3.61 o                         
  -5   2   4        227.77        251.53         3.44 o                         
  -4   2   4        580.41        628.64        11.72 o                         
  -3   2   4        312.37        343.82         4.32 o                         
  -2   2   4        948.06        919.40        11.67 o                         
  -1   2   4         96.35        132.23         4.04 o                         
   0   2   4        197.03        196.24         2.87 o                         
   1   2   4        256.08        296.69         4.28 o                         
   2   2   4         11.21         13.45         0.53 o                         
   3   2   4         79.97         75.73         1.44 o                         
   4   2   4        874.33        845.94        11.06 o                         
   5   2   4          3.02          2.31         0.55 o                         
   6   2   4          0.89          0.55         0.49 o                         
   7   2   4         39.41         38.23         1.65 o                         
  -9   3   4          8.30          8.68         0.54 o                         
  -8   3   4        152.80        143.50         3.22 o                         
  -7   3   4        181.23        180.39         3.44 o                         
  -6   3   4         31.17         32.56         0.95 o                         
  -5   3   4         87.27         90.83         3.09 o                         
  -4   3   4        367.16        378.45         4.75 o                         
  -3   3   4         18.65         15.83         0.47 o                         
  -2   3   4         66.56         59.05         1.91 o                         
  -1   3   4        308.08        305.93         5.42 o                         
   0   3   4          5.30          7.92         0.48 o                         
   1   3   4        125.10        119.48         1.78 o                         
   2   3   4         80.03         81.30         1.46 o                         
   3   3   4         83.29         72.69         1.22 o                         
   4   3   4          2.39          4.11         0.45 o                         
   5   3   4         27.38         32.98         1.18 o                         
   6   3   4          5.33          5.34         0.67 o                         
  -9   4   4          2.02          2.72         0.41 o                         
  -8   4   4          9.71         11.66         0.56 o                         
  -7   4   4        110.31        107.61         2.16 o                         
  -6   4   4        185.59        187.03         2.75 o                         
  -5   4   4         27.15         27.40         0.76 o                         
  -4   4   4         37.87         44.20         0.86 o                         
  -3   4   4        128.41        141.27         1.83 o                         
  -2   4   4        318.99        351.37         4.40 o                         
  -1   4   4         54.65         45.54         1.11 o                         
   0   4   4        282.66        296.82         4.04 o                         
   1   4   4        277.80        291.29         4.52 o                         
   2   4   4        451.63        451.04         5.62 o                         
   3   4   4         48.40         46.50         1.47 o                         
   4   4   4         85.50         91.18         1.62 o                         
   5   4   4         18.63         15.41         0.76 o                         
   6   4   4         10.86         15.65         1.33 o                         
  -9   5   4         14.75         16.11         0.87 o                         
  -8   5   4          4.74          5.72         0.75 o                         
  -7   5   4        142.66        150.18         3.06 o                         
  -6   5   4         33.45         31.76         1.12 o                         
  -5   5   4         23.56         28.94         0.85 o                         
  -4   5   4        209.59        210.99         2.63 o                         
  -3   5   4        149.93        172.64         3.09 o                         
  -2   5   4        663.52        661.68         8.04 o                         
  -1   5   4        244.80        289.16         3.90 o                         
   0   5   4        367.16        406.29         5.32 o                         
   1   5   4         25.55         27.35         0.75 o                         
   2   5   4        282.04        301.14         3.89 o                         
   3   5   4         92.24         87.11         1.67 o                         
   4   5   4         32.82         36.34         0.95 o                         
   5   5   4         22.20         20.23         0.81 o                         
   6   5   4          6.22          6.17         0.67 o                         
  -9   6   4          5.76          7.44         0.71 o                         
  -8   6   4          0.96          0.33         0.46 o                         
  -7   6   4         96.92         91.86         1.95 o                         
  -6   6   4         68.05         69.68         1.45 o                         
  -5   6   4          2.54          5.00         0.56 o                         
  -4   6   4         86.82         76.90         1.25 o                         
  -3   6   4        155.24        162.47         2.21 o                         
  -2   6   4         80.36         81.38         1.27 o                         
  -1   6   4        109.63        120.94         2.79 o                         
   0   6   4         92.78         98.69         1.47 o                         
   1   6   4        217.39        218.55         2.92 o                         
   2   6   4         21.95         17.83         0.66 o                         
   3   6   4        126.49        132.55         2.13 o                         
   4   6   4         54.71         60.90         1.33 o                         
   5   6   4         51.15         51.16         1.30 o                         
   6   6   4          4.88          3.28         0.74 o                         
  -8   7   4          7.65          7.93         0.93 o                         
  -7   7   4         34.96         36.59         1.11 o                         
  -6   7   4         72.37         67.80         1.40 o                         
  -5   7   4         57.99         62.31         1.20 o                         
  -4   7   4         56.63         53.72         0.88 o                         
  -3   7   4        116.11        108.86         1.35 o                         
  -2   7   4        439.02        426.84         5.06 o                         
  -1   7   4        179.54        193.07         2.58 o                         
   0   7   4         19.68         14.83         0.56 o                         
   1   7   4         20.28         17.00         0.62 o                         
   2   7   4         16.82         19.14         0.86 o                         
   3   7   4        106.38        105.60         1.62 o                         
   4   7   4         92.93         94.33         1.73 o                         
   5   7   4         17.13         19.97         0.90 o                         
   6   7   4          7.31         11.54         0.94 o                         
  -8   8   4          0.83          0.92         0.52 o                         
  -7   8   4         14.54         16.33         0.80 o                         
  -6   8   4         23.67         25.09         0.97 o                         
  -5   8   4        139.88        133.50         2.01 o                         
  -4   8   4          0.42          0.78         0.29 o                         
  -3   8   4        253.44        256.92         2.86 o                         
  -2   8   4        267.56        252.21         2.98 o                         
  -1   8   4         84.21         80.02         1.30 o                         
   0   8   4         73.81         68.25         1.18 o                         
   1   8   4         52.32         57.45         1.41 o                         
   2   8   4        144.42        145.06         2.19 o                         
   3   8   4          8.51         12.06         0.85 o                         
   4   8   4          5.37          6.52         0.55 o                         
   5   8   4         22.90         23.95         0.97 o                         
   6   8   4          4.84          5.66         0.74 o                         
  -8   9   4          4.96          5.94         0.81 o                         
  -7   9   4        102.59        106.90         1.98 o                         
  -6   9   4         15.61         17.20         0.96 o                         
  -5   9   4         10.10          6.84         0.62 o                         
  -4   9   4         59.81         60.17         0.98 o                         
  -3   9   4         83.43         80.37         1.11 o                         
  -2   9   4         18.30         15.85         0.58 o                         
  -1   9   4         14.62         18.84         0.79 o                         
   0   9   4         37.06         41.05         0.91 o                         
   1   9   4          7.23          6.58         0.49 o                         
   2   9   4          1.31          1.17         0.44 o                         
   3   9   4         14.36         16.77         0.68 o                         
   4   9   4         12.20         13.33         0.69 o                         
   5   9   4         31.79         33.74         1.06 o                         
  -7  10   4          7.11          7.18         0.71 o                         
  -6  10   4         43.85         41.47         1.22 o                         
  -5  10   4         14.09         14.95         0.82 o                         
  -4  10   4         50.05         56.79         1.02 o                         
  -3  10   4         23.07         26.31         0.69 o                         
  -2  10   4         65.81         70.59         1.29 o                         
  -1  10   4         10.65         15.39         0.63 o                         
   0  10   4         35.03         39.46         1.01 o                         
   1  10   4         87.92         87.60         1.57 o                         
   2  10   4          2.17          3.57         0.51 o                         
   3  10   4         16.40         19.56         0.79 o                         
   4  10   4          4.90          3.75         0.53 o                         
   5  10   4          6.88          8.59         0.64 o                         
  -7  11   4         16.18         15.61         0.89 o                         
  -6  11   4          4.96          4.29         0.60 o                         
  -5  11   4          0.44          1.10         0.51 o                         
  -4  11   4          3.71          6.62         0.41 o                         
  -3  11   4         10.82         10.68         0.54 o                         
  -2  11   4         31.44         32.19         0.84 o                         
  -1  11   4         62.26         67.15         1.31 o                         
   0  11   4          8.32         11.27         0.71 o                         
   1  11   4         21.55         21.98         0.80 o                         
   2  11   4          6.95         10.20         0.62 o                         
   3  11   4         91.10         97.00         1.68 o                         
   4  11   4          7.11          6.54         0.58 o                         
  -6  12   4          0.84          0.22         0.52 o                         
  -5  12   4          1.18         -0.29         0.46 o                         
  -4  12   4         11.10         11.09         0.50 o                         
  -3  12   4         87.48         82.79         1.36 o                         
  -2  12   4         86.51         85.73         1.41 o                         
  -1  12   4         14.34         12.62         0.59 o                         
   0  12   4          1.19          0.58         0.44 o                         
   1  12   4         22.48         24.27         0.86 o                         
   2  12   4         46.91         49.11         1.15 o                         
   3  12   4         12.66         13.91         0.73 o                         
   4  12   4         17.66         17.29         0.78 o                         
  -6  13   4          1.31          1.78         0.55 o                         
  -5  13   4          1.87          2.89         0.52 o                         
  -4  13   4          5.73          7.64         0.46 o                         
  -3  13   4          9.38          8.75         0.56 o                         
  -2  13   4         11.00         10.71         0.56 o                         
  -1  13   4          7.13          6.81         0.52 o                         
   0  13   4         54.28         50.05         1.12 o                         
   1  13   4         21.38         23.42         0.86 o                         
   2  13   4         15.35         16.90         0.74 o                         
   3  13   4         49.95         49.14         1.24 o                         
  -5  14   4          0.32          0.36         0.53 o                         
  -4  14   4          9.65          8.44         0.59 o                         
  -3  14   4          9.24         10.48         0.61 o                         
  -2  14   4         14.76         16.06         0.85 o                         
  -1  14   4          0.02          0.47         0.45 o                         
   0  14   4         12.89         10.97         0.63 o                         
   1  14   4          4.30          4.64         0.56 o                         
   2  14   4          3.13          2.34         0.53 o                         
   3  14   4          4.71          6.14         0.72 o                         
  -4  15   4          1.59          0.49         0.45 o                         
  -3  15   4          1.09          1.40         0.51 o                         
  -2  15   4          0.22          1.24         0.52 o                         
  -1  15   4         15.48         18.08         0.80 o                         
   0  15   4          9.57          8.71         0.69 o                         
   1  15   4          0.09          0.23         0.48 o                         
   2  15   4          3.12          4.35         0.82 o                         
  -2  16   4          0.96          0.90         0.55 o                         
  -1  16   4          0.11          0.14         0.53 o                         
   0  16   4          0.07          0.84         0.60 o                         
  -4 -15   5          0.50          0.01         0.42 o                         
  -3 -15   5          2.43          2.25         0.63 o                         
  -2 -15   5         11.81         11.96         1.22 o                         
  -1 -15   5          9.84          7.72         1.06 o                         
   0 -15   5          5.00          4.97         1.22 o                         
  -5 -14   5          5.23          5.73         0.97 o                         
  -4 -14   5          0.33          0.31         0.44 o                         
  -3 -14   5          1.28          0.78         0.40 o                         
  -2 -14   5          6.98          5.05         0.99 o                         
  -1 -14   5          0.08          0.05         0.40 o                         
   0 -14   5          8.90         10.31         1.27 o                         
   1 -14   5          0.48          0.41         0.49 o                         
   2 -14   5          6.12          7.32         2.63 o                         
  -6 -13   5          1.36          0.29         1.12 o                         
  -5 -13   5          0.58          0.52         0.82 o                         
  -4 -13   5         29.57         32.85         1.30 o                         
  -3 -13   5         30.92         35.87         1.36 o                         
  -2 -13   5          3.92          4.56         0.98 o                         
  -1 -13   5          1.65          0.74         0.51 o                         
   0 -13   5          5.60          6.20         0.99 o                         
   1 -13   5          5.78          8.91         1.22 o                         
   2 -13   5          9.98          9.44         1.09 o                         
  -6 -12   5         35.31         33.21         1.63 o                         
  -5 -12   5          4.49          4.04         1.01 o                         
  -4 -12   5          6.87          5.35         0.80 o                         
  -3 -12   5         11.81         15.88         1.20 o                         
  -2 -12   5          8.06         10.18         1.02 o                         
  -1 -12   5          5.58          2.21         1.71 o                         
   0 -12   5          1.50          0.30         0.30 o                         
   1 -12   5         18.21         23.28         1.95 o                         
   2 -12   5         10.50         10.39         1.03 o                         
   3 -12   5         25.72         26.46         1.36 o                         
  -7 -11   5          9.02          7.38         1.20 o                         
  -6 -11   5          2.35          2.37         0.86 o                         
  -5 -11   5          5.59          5.43         0.67 o                         
  -4 -11   5          6.57          6.42         0.60 o                         
  -3 -11   5         21.63         20.44         1.08 o                         
  -2 -11   5         25.06         21.10         1.00 o                         
  -1 -11   5         13.53         11.99         1.03 o                         
   0 -11   5         23.14         21.57         3.12 o                         
   1 -11   5          5.99          5.09         0.84 o                         
   2 -11   5          6.74          7.72         0.87 o                         
   3 -11   5         41.27         39.96         1.83 o                         
   4 -11   5          9.90         12.12         1.18 o                         
  -7 -10   5         19.72         19.42         1.52 o                         
  -6 -10   5         13.48         12.83         1.15 o                         
  -5 -10   5          4.71          5.32         0.58 o                         
  -4 -10   5          8.82          9.56         0.73 o                         
  -3 -10   5         73.77         81.93         1.73 o                         
  -2 -10   5         60.19         56.51         1.93 o                         
  -1 -10   5          3.78          3.88         0.54 o                         
   0 -10   5         25.50         22.93         0.90 o                         
   1 -10   5        102.53        102.17         2.22 o                         
   2 -10   5          5.16          5.42         0.76 o                         
   3 -10   5          0.29          0.23         0.42 o                         
   4 -10   5          8.61          8.37         0.96 o                         
  -8  -9   5          1.05          0.74         0.90 o                         
  -7  -9   5          7.25          9.38         1.09 o                         
  -6  -9   5         10.70         12.13         1.16 o                         
  -5  -9   5          4.34          4.97         0.57 o                         
  -4  -9   5          6.89          6.11         0.57 o                         
  -3  -9   5        340.31        340.83         4.69 o                         
  -2  -9   5         87.53         90.23         1.55 o                         
  -1  -9   5          7.22          7.76         0.48 o                         
   0  -9   5         45.11         40.05         0.85 o                         
   1  -9   5         31.58         36.12         1.29 o                         
   2  -9   5         19.46         18.18         1.10 o                         
   3  -9   5         67.26         73.35         1.95 o                         
   4  -9   5          3.14          2.71         0.94 o                         
   5  -9   5          5.69          7.95         1.29 o                         
  -8  -8   5          0.02         -0.31         0.79 o                         
  -7  -8   5          9.31          8.92         0.99 o                         
  -6  -8   5        111.68        107.21         2.78 o                         
  -5  -8   5         64.76         65.92         1.32 o                         
  -4  -8   5         88.14         96.97         1.74 o                         
  -3  -8   5         89.03         91.12         2.76 o                         
  -2  -8   5        178.41        189.71         3.06 o                         
  -1  -8   5          5.57          5.97         0.51 o                         
   0  -8   5         14.69         14.45         0.82 o                         
   1  -8   5          0.74          0.88         0.48 o                         
   2  -8   5         40.20         38.42         1.30 o                         
   3  -8   5         89.41         86.32         2.50 o                         
   4  -8   5        107.42        110.35         2.59 o                         
   5  -8   5          4.14          5.64         0.93 o                         
  -8  -7   5          4.82          5.42         0.94 o                         
  -7  -7   5         79.72         75.17         2.05 o                         
  -6  -7   5         36.66         40.75         1.58 o                         
  -5  -7   5          5.90          4.41         0.50 o                         
  -4  -7   5         86.96         86.49         1.81 o                         
  -3  -7   5        228.77        229.83         3.24 o                         
  -2  -7   5         40.81         39.68         0.96 o                         
  -1  -7   5         10.09          7.22         0.50 o                         
   0  -7   5         56.80         56.78         0.92 o                         
   1  -7   5        100.56         89.82         2.18 o                         
   2  -7   5         76.73         72.85         1.68 o                         
   3  -7   5        100.95         90.96         2.20 o                         
   4  -7   5          9.34         11.05         1.00 o                         
   5  -7   5          7.38         13.03         1.18 o                         
  -9  -6   5          8.03          8.22         1.02 o                         
  -8  -6   5         11.34         13.60         1.06 o                         
  -7  -6   5          7.82          7.57         0.88 o                         
  -6  -6   5        115.19        114.56         2.89 o                         
  -5  -6   5         60.10         55.69         1.35 o                         
  -4  -6   5         22.28         18.85         0.74 o                         
  -3  -6   5        183.80        182.49         2.61 o                         
  -2  -6   5        338.97        350.98         4.75 o                         
  -1  -6   5         20.52         21.42         0.65 o                         
   0  -6   5         93.48         74.40         1.24 o                         
   1  -6   5         74.78         79.74         1.43 o                         
   2  -6   5          2.28          1.21         0.48 o                         
   3  -6   5          2.63          1.90         0.74 o                         
   4  -6   5         98.56         95.76         2.65 o                         
   5  -6   5          5.73          8.02         1.15 o                         
  -9  -5   5          3.42          3.85         1.07 o                         
  -8  -5   5         44.72         41.74         1.61 o                         
  -7  -5   5        168.78        164.88         3.01 o                         
  -6  -5   5          6.28          6.62         0.61 o                         
  -5  -5   5         41.31         40.23         0.94 o                         
  -4  -5   5        130.31        132.20         2.14 o                         
  -3  -5   5        156.19        159.50         2.98 o                         
  -2  -5   5         42.37         49.00         0.99 o                         
  -1  -5   5         22.11         24.11         0.74 o                         
   0  -5   5         93.05         99.09         2.44 o                         
   1  -5   5         73.36         75.35         1.23 o                         
   2  -5   5        158.61        154.14         2.33 o                         
   3  -5   5          2.31          2.07         0.47 o                         
   4  -5   5          5.35          6.52         0.98 o                         
   5  -5   5         15.73         15.81         1.21 o                         
   6  -5   5          3.23          5.31         2.29 o                         
  -9  -4   5         15.77         15.60         0.98 o                         
  -8  -4   5         38.42         38.45         1.52 o                         
  -7  -4   5         60.68         58.95         1.39 o                         
  -6  -4   5         97.89         95.28         2.47 o                         
  -5  -4   5         33.90         34.47         0.81 o                         
  -4  -4   5         70.68         68.53         1.19 o                         
  -3  -4   5        129.55        127.13         2.48 o                         
  -2  -4   5         28.59         22.70         0.70 o                         
  -1  -4   5        119.44        126.97         1.79 o                         
   0  -4   5         57.93         59.69         1.03 o                         
   1  -4   5        419.08        415.72         5.19 o                         
   2  -4   5         13.14         14.15         0.85 o                         
   3  -4   5         41.09         37.56         1.13 o                         
   4  -4   5        228.57        224.26         4.70 o                         
   5  -4   5         40.91         39.27         1.56 o                         
   6  -4   5         29.66         31.50         2.57 o                         
  -9  -3   5         41.12         40.48         1.52 o                         
  -8  -3   5         48.82         42.20         1.38 o                         
  -7  -3   5        197.98        202.51         4.84 o                         
  -6  -3   5         28.07         32.69         1.10 o                         
  -5  -3   5         85.92         85.98         1.36 o                         
  -4  -3   5        217.88        227.67         3.14 o                         
  -3  -3   5        192.08        190.84         2.87 o                         
  -2  -3   5        146.65        146.69         1.87 o                         
  -1  -3   5        481.57        497.48         5.82 o                         
   0  -3   5         14.49         13.96         0.52 o                         
   1  -3   5        167.40        160.14         2.16 o                         
   2  -3   5         78.13         78.18         1.28 o                         
   3  -3   5        321.46        302.87         4.52 o                         
   4  -3   5          6.65          6.42         0.92 o                         
   5  -3   5         28.57         30.41         1.45 o                         
   6  -3   5          8.27         11.65         1.18 o                         
  -9  -2   5         15.23         17.66         1.03 o                         
  -8  -2   5          6.56          8.51         1.04 o                         
  -7  -2   5         71.13         74.97         2.47 o                         
  -6  -2   5         17.88         20.66         1.23 o                         
  -5  -2   5        508.04        546.32         9.22 o                         
  -4  -2   5         33.12         30.96         0.84 o                         
  -3  -2   5        316.79        296.99         4.04 o                         
  -2  -2   5         26.88         25.74         0.76 o                         
  -1  -2   5         23.97         15.89         0.78 o                         
   0  -2   5        367.62        420.48         5.55 o                         
   1  -2   5        224.72        231.08         3.04 o                         
   2  -2   5          5.84          7.42         0.45 o                         
   3  -2   5         35.61         31.77         1.00 o                         
   4  -2   5        128.00        122.43         2.67 o                         
   5  -2   5         17.67         16.17         1.01 o                         
   6  -2   5          4.79          5.18         0.89 o                         
  -9  -1   5          4.07          4.96         0.68 o                         
  -8  -1   5         98.61         97.55         1.89 o                         
  -7  -1   5        403.48        410.06         6.49 o                         
  -6  -1   5        177.57        182.96         5.08 o                         
  -5  -1   5        112.99        125.64         1.93 o                         
  -4  -1   5        989.73       1006.28        13.66 o                         
  -3  -1   5         98.22        103.50         2.40 o                         
  -2  -1   5        448.19        420.94         5.53 o                         
  -1  -1   5        351.82        332.82         4.57 o                         
   0  -1   5        127.48        132.91         1.84 o                         
   1  -1   5          9.20         12.58         0.63 o                         
   2  -1   5        397.39        392.16         4.97 o                         
   3  -1   5         18.81         17.84         0.70 o                         
   4  -1   5          9.08          8.73         0.71 o                         
   5  -1   5         31.78         32.88         1.37 o                         
   6  -1   5         13.58         15.71         1.09 o                         
  -9   0   5          1.35          0.40         0.25 o                         
  -8   0   5         32.76         40.43         1.18 o                         
  -7   0   5         70.14         68.26         1.47 o                         
  -6   0   5          4.53          5.68         0.56 o                         
  -5   0   5         81.33         75.37         1.24 o                         
  -4   0   5         28.93         30.77         0.78 o                         
  -3   0   5          1.15          2.68         0.43 o                         
  -2   0   5         42.28         58.79         1.29 o                         
  -1   0   5        375.77        400.85         5.65 o                         
   0   0   5        383.31        403.59         5.69 o                         
   1   0   5        352.27        335.20         4.50 o                         
   2   0   5        122.57        131.56         1.90 o                         
   3   0   5          4.21          6.32         0.51 o                         
   4   0   5          1.19          1.56         0.65 o                         
   5   0   5         43.03         38.62         1.51 o                         
   6   0   5          1.55          1.23         0.52 o                         
  -9   1   5          4.06          5.18         0.61 o                         
  -8   1   5         98.90         91.78         2.05 o                         
  -7   1   5        403.58        421.54         6.81 o                         
  -6   1   5        177.67        186.05         4.73 o                         
  -5   1   5        113.28        124.27         1.90 o                         
  -4   1   5        989.52       1000.50        12.13 o                         
  -3   1   5         98.08        102.46         1.68 o                         
  -2   1   5        448.82        419.21         5.91 o                         
  -1   1   5        350.84        331.06         4.73 o                         
   0   1   5        127.26        131.28         2.08 o                         
   1   1   5          9.23         11.80         0.53 o                         
   2   1   5        397.83        397.27         5.29 o                         
   3   1   5         18.81         16.91         0.74 o                         
   4   1   5          9.08          8.61         0.74 o                         
   5   1   5         31.89         31.30         1.32 o                         
   6   1   5         13.55         15.71         1.17 o                         
  -9   2   5         15.25         17.10         0.82 o                         
  -8   2   5          6.49          9.30         1.02 o                         
  -7   2   5         70.97         84.69         2.00 o                         
  -6   2   5         17.86         21.17         1.00 o                         
  -5   2   5        507.66        546.22         6.75 o                         
  -4   2   5         33.14         29.72         0.71 o                         
  -3   2   5        316.84        301.97         4.03 o                         
  -2   2   5         26.67         26.73         0.80 o                         
  -1   2   5         23.82         18.88         1.43 o                         
   0   2   5        367.48        415.15         5.92 o                         
   1   2   5        224.77        230.68         3.41 o                         
   2   2   5          5.93          7.93         0.50 o                         
   3   2   5         35.58         32.16         0.99 o                         
   4   2   5        127.69        129.34         2.18 o                         
   5   2   5         17.67         16.83         1.07 o                         
   6   2   5          4.76          5.81         1.11 o                         
  -9   3   5         41.10         38.35         1.27 o                         
  -8   3   5         48.58         46.17         1.60 o                         
  -7   3   5        197.84        222.28         7.81 o                         
  -6   3   5         28.02         32.96         0.85 o                         
  -5   3   5         85.92         84.27         1.35 o                         
  -4   3   5        217.82        227.20         2.96 o                         
  -3   3   5        191.96        194.04         2.75 o                         
  -2   3   5        146.63        147.11         2.29 o                         
  -1   3   5        481.99        500.13         6.98 o                         
   0   3   5         14.58         14.37         0.66 o                         
   1   3   5        167.63        153.49         2.86 o                         
   2   3   5         77.98         76.65         1.37 o                         
   3   3   5        321.37        310.36        10.49 o                         
   4   3   5          6.63          6.92         0.52 o                         
   5   3   5         28.71         31.63         1.26 o                         
   6   3   5          8.27         10.41         1.29 o                         
  -9   4   5         15.74         17.18         0.79 o                         
  -8   4   5         38.46         38.21         1.10 o                         
  -7   4   5         60.69         64.14         1.59 o                         
  -6   4   5         98.03         99.89         2.75 o                         
  -5   4   5         33.95         36.29         0.84 o                         
  -4   4   5         70.68         67.76         1.12 o                         
  -3   4   5        129.68        123.07         2.19 o                         
  -2   4   5         28.73         23.85         0.70 o                         
  -1   4   5        119.64        127.45         1.92 o                         
   0   4   5         57.87         60.47         1.33 o                         
   1   4   5        418.84        414.45         6.40 o                         
   2   4   5         13.10         13.97         0.57 o                         
   3   4   5         40.97         38.62         0.90 o                         
   4   4   5        228.60        217.32         3.01 o                         
   5   4   5         40.89         40.47         1.26 o                         
   6   4   5         29.68         31.10         1.25 o                         
  -9   5   5          3.43          3.58         0.98 o                         
  -8   5   5         44.75         42.19         1.59 o                         
  -7   5   5        168.66        173.95         3.22 o                         
  -6   5   5          6.29          7.21         0.53 o                         
  -5   5   5         41.42         40.31         0.94 o                         
  -4   5   5        130.26        131.04         1.89 o                         
  -3   5   5        156.05        160.31         2.21 o                         
  -2   5   5         42.50         49.14         1.00 o                         
  -1   5   5         22.01         22.94         0.71 o                         
   0   5   5         93.11         97.78         1.74 o                         
   1   5   5         73.35         76.35         1.44 o                         
   2   5   5        158.97        151.10         2.33 o                         
   3   5   5          2.34          3.61         0.53 o                         
   4   5   5          5.32          7.59         0.50 o                         
   5   5   5         15.74         18.41         0.98 o                         
   6   5   5          3.24          5.13         0.61 o                         
  -9   6   5          8.00          9.55         0.90 o                         
  -8   6   5         11.40         12.13         0.84 o                         
  -7   6   5          7.78          7.17         0.75 o                         
  -6   6   5        115.06        108.74         1.71 o                         
  -5   6   5         60.07         54.85         1.45 o                         
  -4   6   5         22.31         20.33         0.68 o                         
  -3   6   5        183.91        180.10         2.47 o                         
  -2   6   5        338.78        355.95         4.75 o                         
  -1   6   5         20.56         19.74         0.78 o                         
   0   6   5         93.64         76.14         1.42 o                         
   1   6   5         74.79         80.75         1.35 o                         
   2   6   5          2.31          1.71         0.46 o                         
   3   6   5          2.64          3.35         0.53 o                         
   4   6   5         98.57         97.17         1.70 o                         
   5   6   5          5.69          7.53         0.78 o                         
  -8   7   5          4.80          5.06         0.75 o                         
  -7   7   5         79.77         73.44         1.87 o                         
  -6   7   5         36.66         39.02         1.03 o                         
  -5   7   5          5.88          5.65         0.43 o                         
  -4   7   5         87.01         86.89         1.61 o                         
  -3   7   5        228.89        230.78         3.27 o                         
  -2   7   5         40.85         39.60         1.01 o                         
  -1   7   5         10.04          7.92         0.61 o                         
   0   7   5         56.72         55.78         1.07 o                         
   1   7   5        100.55         92.56         1.50 o                         
   2   7   5         76.74         77.22         1.37 o                         
   3   7   5        100.92         94.20         1.55 o                         
   4   7   5          9.36          9.58         0.64 o                         
   5   7   5          7.35         12.71         1.67 o                         
  -8   8   5          0.03          0.21         0.50 o                         
  -7   8   5          9.34          9.19         0.76 o                         
  -6   8   5        111.87        107.49         1.90 o                         
  -5   8   5         64.87         63.74         1.09 o                         
  -4   8   5         88.15         98.32         1.51 o                         
  -3   8   5         89.14         94.49         1.63 o                         
  -2   8   5        178.38        190.75         2.54 o                         
  -1   8   5          5.57          5.41         0.42 o                         
   0   8   5         14.71         15.73         0.67 o                         
   1   8   5          0.74          0.16         0.45 o                         
   2   8   5         40.23         39.67         1.02 o                         
   3   8   5         89.35         85.07         1.49 o                         
   4   8   5        107.46        110.07         1.90 o                         
   5   8   5          4.14          4.37         0.72 o                         
  -8   9   5          1.05          0.52         0.54 o                         
  -7   9   5          7.24          7.45         0.74 o                         
  -6   9   5         10.70         10.69         0.65 o                         
  -5   9   5          4.34          4.39         0.36 o                         
  -4   9   5          6.83          6.54         0.48 o                         
  -3   9   5        340.66        346.14         4.27 o                         
  -2   9   5         87.52         89.51         1.51 o                         
  -1   9   5          7.22          8.51         0.50 o                         
   0   9   5         45.19         39.27         1.02 o                         
   1   9   5         31.57         32.63         0.97 o                         
   2   9   5         19.43         18.36         0.78 o                         
   3   9   5         67.21         68.61         1.43 o                         
   4   9   5          3.12          3.65         0.53 o                         
   5   9   5          5.69          7.49         0.71 o                         
  -7  10   5         19.73         20.83         0.90 o                         
  -6  10   5         13.47         14.25         0.72 o                         
  -5  10   5          4.71          5.60         0.50 o                         
  -4  10   5          8.80          8.81         0.52 o                         
  -3  10   5         73.72         79.95         1.43 o                         
  -2  10   5         60.13         59.44         1.34 o                         
  -1  10   5          3.77          4.69         0.47 o                         
   0  10   5         25.55         22.65         0.81 o                         
   1  10   5        102.45        100.06         1.70 o                         
   2  10   5          5.15          5.25         0.60 o                         
   3  10   5          0.30          0.07         0.51 o                         
   4  10   5          8.67          9.29         0.69 o                         
  -7  11   5          9.04          6.86         0.66 o                         
  -6  11   5          2.36          2.49         0.53 o                         
  -5  11   5          5.57          5.88         0.51 o                         
  -4  11   5          6.55          7.41         0.50 o                         
  -3  11   5         21.62         19.40         0.74 o                         
  -2  11   5         25.08         25.33         0.76 o                         
  -1  11   5         13.51         12.23         0.61 o                         
   0  11   5         23.10         21.80         0.81 o                         
   1  11   5          5.99          6.18         0.56 o                         
   2  11   5          6.73          8.61         0.64 o                         
   3  11   5         41.27         39.21         1.10 o                         
   4  11   5          9.90         10.57         0.66 o                         
  -6  12   5         35.32         33.16         1.29 o                         
  -5  12   5          4.47          4.56         0.52 o                         
  -4  12   5          6.88          6.15         0.48 o                         
  -3  12   5         11.80         16.63         0.75 o                         
  -2  12   5          8.05          8.73         0.64 o                         
  -1  12   5          5.59          5.24         0.51 o                         
   0  12   5          1.50          1.78         0.48 o                         
   1  12   5         18.19         20.29         0.82 o                         
   2  12   5         10.50          9.27         0.64 o                         
   3  12   5         25.71         26.86         1.08 o                         
  -6  13   5          1.36          1.93         0.54 o                         
  -5  13   5          0.58          0.45         0.44 o                         
  -4  13   5         29.61         32.04         0.98 o                         
  -3  13   5         30.99         39.23         0.87 o                         
  -2  13   5          3.92          5.66         0.49 o                         
  -1  13   5          1.65          2.37         0.46 o                         
   0  13   5          5.60          6.79         0.59 o                         
   1  13   5          5.75          7.41         0.61 o                         
   2  13   5          9.96         10.76         0.75 o                         
  -5  14   5          5.23          5.65         0.57 o                         
  -4  14   5          0.33          1.12         0.37 o                         
  -3  14   5          1.27          1.34         0.41 o                         
  -2  14   5          6.98          6.35         0.51 o                         
  -1  14   5          0.08          0.36         0.44 o                         
   0  14   5          8.92          9.08         0.63 o                         
   1  14   5          0.47          0.08         0.57 o                         
   2  14   5          6.12          6.02         0.67 o                         
  -4  15   5          0.50          0.33         0.43 o                         
  -3  15   5          2.42          3.73         0.58 o                         
  -2  15   5         11.84         11.82         0.80 o                         
  -1  15   5          9.85         10.31         0.62 o                         
   0  15   5          4.98          4.50         0.61 o                         
  -4 -14   6          5.27          7.79         0.81 o                         
  -3 -14   6         17.76         12.31         1.02 o                         
  -2 -14   6          7.35          6.34         1.10 o                         
  -1 -14   6          4.13          2.69         0.72 o                         
   0 -14   6          4.42          3.95         1.04 o                         
  -5 -13   6          0.50          0.48         0.40 o                         
  -4 -13   6          1.25          0.32         0.34 o                         
  -3 -13   6         12.11         12.77         0.94 o                         
  -2 -13   6          3.13          0.39         0.50 o                         
  -1 -13   6          9.05          4.91         0.88 o                         
   0 -13   6          0.92          0.47         0.28 o                         
   1 -13   6          8.11          7.97         1.49 o                         
  -6 -12   6          6.57          5.29         0.95 o                         
  -5 -12   6         15.31         13.03         0.98 o                         
  -4 -12   6          9.84          9.03         0.72 o                         
  -3 -12   6          7.51          9.21         0.86 o                         
  -2 -12   6          2.52          1.04         0.57 o                         
  -1 -12   6          9.56         10.15         1.07 o                         
   0 -12   6          5.25          5.10         0.99 o                         
   1 -12   6          3.39          2.16         0.62 o                         
   2 -12   6          2.26          2.24         0.78 o                         
  -7 -11   6          6.85          6.06         1.03 o                         
  -6 -11   6          0.20          0.01         0.83 o                         
  -5 -11   6          7.01          8.41         1.14 o                         
  -4 -11   6         17.03         19.52         1.04 o                         
  -3 -11   6          1.87          4.32         1.00 o                         
  -2 -11   6          5.25          5.66         0.99 o                         
  -1 -11   6         24.49         24.33         1.89 o                         
   0 -11   6         46.34         47.90         2.48 o                         
   1 -11   6          3.43          3.56         0.75 o                         
   2 -11   6         12.97         10.71         0.99 o                         
   3 -11   6          1.52          0.83         0.44 o                         
  -7 -10   6         15.57         15.58         1.18 o                         
  -6 -10   6         14.97         14.09         1.08 o                         
  -5 -10   6          7.32          7.34         0.92 o                         
  -4 -10   6         94.06         92.64         2.27 o                         
  -3 -10   6        324.06        322.26         6.30 o                         
  -2 -10   6          5.23          3.36         0.72 o                         
  -1 -10   6          9.08         10.71         1.56 o                         
   0 -10   6          5.91          7.00         0.63 o                         
   1 -10   6         28.38         23.88         1.33 o                         
   2 -10   6          8.26          6.99         0.69 o                         
   3 -10   6          1.42          0.61         0.54 o                         
  -8  -9   6         15.39         14.16         1.22 o                         
  -7  -9   6         27.07         25.66         1.58 o                         
  -6  -9   6         12.43         15.25         0.85 o                         
  -5  -9   6         14.32         13.88         0.86 o                         
  -4  -9   6        183.42        169.43         4.70 o                         
  -3  -9   6          9.32         10.19         0.73 o                         
  -2  -9   6          6.32          3.69         0.63 o                         
  -1  -9   6         37.12         42.39         1.10 o                         
   0  -9   6         76.17         73.76         1.68 o                         
   1  -9   6          8.56          6.90         0.69 o                         
   2  -9   6          7.79          8.47         0.79 o                         
   3  -9   6          0.14          0.82         0.82 o                         
   4  -9   6          2.40          5.06         0.85 o                         
  -8  -8   6          0.73         -0.45         0.95 o                         
  -7  -8   6          3.05          3.19         1.00 o                         
  -6  -8   6          4.51          4.95         0.60 o                         
  -5  -8   6          0.68          0.61         0.37 o                         
  -4  -8   6         78.58         84.28         1.68 o                         
  -3  -8   6         82.14         74.79         2.09 o                         
  -2  -8   6         54.20         60.91         1.27 o                         
  -1  -8   6         11.83         12.41         0.65 o                         
   0  -8   6          3.79          4.98         0.36 o                         
   1  -8   6         64.61         62.24         1.54 o                         
   2  -8   6         10.67         11.88         0.86 o                         
   3  -8   6         28.34         32.98         1.65 o                         
   4  -8   6         13.48         14.43         0.99 o                         
  -8  -7   6         24.94         21.39         1.24 o                         
  -7  -7   6         68.99         72.47         2.34 o                         
  -6  -7   6         28.82         28.55         1.10 o                         
  -5  -7   6         12.31         11.23         0.74 o                         
  -4  -7   6         34.60         32.45         1.17 o                         
  -3  -7   6         12.79         15.92         0.80 o                         
  -2  -7   6          1.67          1.89         0.46 o                         
  -1  -7   6         77.89         75.96         1.24 o                         
   0  -7   6          1.29          1.14         0.33 o                         
   1  -7   6          8.10          7.91         0.60 o                         
   2  -7   6         12.20         11.18         0.82 o                         
   3  -7   6         13.89         14.32         1.59 o                         
   4  -7   6         17.34         20.18         1.24 o                         
  -9  -6   6          5.58          3.07         1.29 o                         
  -8  -6   6         13.34         14.08         1.09 o                         
  -7  -6   6         15.13         13.70         1.21 o                         
  -6  -6   6          4.63          5.44         0.65 o                         
  -5  -6   6         49.79         50.19         1.36 o                         
  -4  -6   6        101.55        101.31         1.83 o                         
  -3  -6   6         28.60         31.66         1.04 o                         
  -2  -6   6         97.32         90.60         1.54 o                         
  -1  -6   6         18.95         19.39         0.60 o                         
   0  -6   6         30.84         33.36         0.84 o                         
   1  -6   6        100.72        101.11         1.75 o                         
   2  -6   6         30.63         27.85         1.05 o                         
   3  -6   6          1.63          0.02         0.68 o                         
   4  -6   6         40.49         41.78         1.94 o                         
   5  -6   6          5.89          7.17         1.15 o                         
  -9  -5   6         10.32         10.66         0.75 o                         
  -8  -5   6         13.61         12.38         1.01 o                         
  -7  -5   6         48.75         56.22         1.59 o                         
  -6  -5   6         32.33         31.96         1.13 o                         
  -5  -5   6         62.70         61.71         1.54 o                         
  -4  -5   6        138.79        139.24         2.32 o                         
  -3  -5   6        321.15        337.66         4.60 o                         
  -2  -5   6         55.05         57.49         1.08 o                         
  -1  -5   6          5.88          6.17         0.39 o                         
   0  -5   6         11.66         12.41         0.55 o                         
   1  -5   6         86.29         82.63         1.41 o                         
   2  -5   6         25.92         23.30         0.90 o                         
   3  -5   6         42.10         39.79         2.40 o                         
   4  -5   6          4.08          3.98         0.82 o                         
   5  -5   6          5.23          6.86         0.95 o                         
  -9  -4   6         35.82         35.24         1.49 o                         
  -8  -4   6          1.06          0.55         0.34 o                         
  -7  -4   6         17.06         17.71         0.96 o                         
  -6  -4   6         41.97         38.50         1.19 o                         
  -5  -4   6          8.38          9.48         0.51 o                         
  -4  -4   6         16.40         12.37         0.70 o                         
  -3  -4   6         46.35         49.99         1.06 o                         
  -2  -4   6          3.71          4.95         0.33 o                         
  -1  -4   6         11.33         10.11         0.45 o                         
   0  -4   6         57.34         63.21         1.23 o                         
   1  -4   6         28.86         30.41         0.79 o                         
   2  -4   6         92.45         92.13         1.67 o                         
   3  -4   6         94.33         94.43         4.06 o                         
   4  -4   6          9.74         13.49         1.14 o                         
   5  -4   6          0.26         -0.39         0.47 o                         
  -9  -3   6         10.11          7.52         0.88 o                         
  -8  -3   6         20.70         22.02         1.05 o                         
  -7  -3   6        296.43        291.62         5.62 o                         
  -6  -3   6          5.55          5.27         0.55 o                         
  -5  -3   6         27.20         31.66         1.02 o                         
  -4  -3   6         60.84         68.47         1.32 o                         
  -3  -3   6         95.54        101.33         1.60 o                         
  -2  -3   6         55.23         55.60         0.96 o                         
  -1  -3   6          6.65          8.09         0.43 o                         
   0  -3   6         27.59         28.85         0.75 o                         
   1  -3   6          0.48          0.43         0.38 o                         
   2  -3   6         81.64         74.18         1.31 o                         
   3  -3   6         61.39         56.68         1.84 o                         
   4  -3   6          3.84          5.17         0.85 o                         
   5  -3   6         24.21         25.82         1.39 o                         
  -9  -2   6         11.57         11.98         0.91 o                         
  -8  -2   6         33.81         34.40         1.25 o                         
  -7  -2   6         16.96         15.61         0.72 o                         
  -6  -2   6         49.73         48.47         1.24 o                         
  -5  -2   6         26.78         30.74         0.92 o                         
  -4  -2   6         77.01         66.63         1.22 o                         
  -3  -2   6         35.68         39.19         0.83 o                         
  -2  -2   6        385.45        402.55         5.05 o                         
  -1  -2   6         35.53         36.21         0.77 o                         
   0  -2   6         45.35         48.39         0.95 o                         
   1  -2   6         10.08          9.99         0.51 o                         
   2  -2   6        165.08        174.50         2.44 o                         
   3  -2   6         46.93         45.18         1.36 o                         
   4  -2   6         97.06         92.91         2.63 o                         
   5  -2   6         18.12         17.55         1.07 o                         
  -9  -1   6         11.62         11.99         0.82 o                         
  -8  -1   6          9.73         10.41         0.90 o                         
  -7  -1   6        147.30        148.32         2.55 o                         
  -6  -1   6         22.48         27.46         0.96 o                         
  -5  -1   6        218.14        219.89         3.14 o                         
  -4  -1   6        119.47        116.92         1.87 o                         
  -3  -1   6        190.17        176.64         2.37 o                         
  -2  -1   6         32.25         43.11         1.21 o                         
  -1  -1   6        471.57        453.04         5.63 o                         
   0  -1   6        128.71        149.67         2.09 o                         
   1  -1   6         75.48         66.28         1.18 o                         
   2  -1   6         46.17         45.78         1.07 o                         
   3  -1   6        329.86        323.66         4.85 o                         
   4  -1   6         41.47         48.39         1.87 o                         
   5  -1   6         16.23         19.29         1.10 o                         
  -9   0   6         14.94         16.68         0.91 o                         
  -8   0   6          5.48          5.79         0.69 o                         
  -7   0   6         43.89         45.22         1.33 o                         
  -6   0   6        228.53        229.41         3.35 o                         
  -5   0   6         26.76         25.53         0.81 o                         
  -4   0   6        183.73        171.19         2.35 o                         
  -3   0   6         12.24         14.77         0.81 o                         
  -2   0   6         16.38         16.79         0.75 o                         
  -1   0   6          6.20          5.98         0.49 o                         
   0   0   6         29.24         34.01         0.86 o                         
   1   0   6         95.23        107.45         1.64 o                         
   2   0   6         38.04         36.30         0.91 o                         
   3   0   6         63.14         60.93         1.48 o                         
   4   0   6        154.35        151.81         3.91 o                         
   5   0   6         23.59         26.06         1.30 o                         
  -9   1   6         11.60         12.19         0.82 o                         
  -8   1   6          9.66         11.03         0.78 o                         
  -7   1   6        147.40        149.68         2.70 o                         
  -6   1   6         22.44         27.07         0.99 o                         
  -5   1   6        217.99        223.92         3.15 o                         
  -4   1   6        119.40        117.71         2.81 o                         
  -3   1   6        190.13        172.12         2.51 o                         
  -2   1   6         32.25         43.21         1.58 o                         
  -1   1   6        471.92        449.64         6.39 o                         
   0   1   6        128.56        147.06         2.36 o                         
   1   1   6         75.48         65.45         1.26 o                         
   2   1   6         46.38         44.99         1.09 o                         
   3   1   6        329.86        326.67         4.83 o                         
   4   1   6         41.44         45.59         1.50 o                         
   5   1   6         16.18         18.52         1.10 o                         
  -9   2   6         11.54         13.96         0.76 o                         
  -8   2   6         33.82         41.35         1.41 o                         
  -7   2   6         17.01         18.62         0.84 o                         
  -6   2   6         49.81         47.74         1.13 o                         
  -5   2   6         26.83         32.25         0.89 o                         
  -4   2   6         77.10         65.45         1.24 o                         
  -3   2   6         35.88         39.12         1.12 o                         
  -2   2   6        385.01        401.25         5.73 o                         
  -1   2   6         35.53         35.24         0.95 o                         
   0   2   6         45.42         48.82         1.13 o                         
   1   2   6         10.14          9.77         0.55 o                         
   2   2   6        164.99        168.35         2.58 o                         
   3   2   6         46.94         44.57         1.27 o                         
   4   2   6         97.22         95.54         1.88 o                         
   5   2   6         18.09         16.81         1.22 o                         
  -9   3   6         10.12          8.60         0.62 o                         
  -8   3   6         20.71         23.83         0.93 o                         
  -7   3   6        296.50        321.62         7.33 o                         
  -6   3   6          5.55          5.66         0.53 o                         
  -5   3   6         27.32         30.95         0.92 o                         
  -4   3   6         60.80         67.21         1.29 o                         
  -3   3   6         95.67        102.09         1.65 o                         
  -2   3   6         55.10         56.09         1.19 o                         
  -1   3   6          6.69          8.43         0.71 o                         
   0   3   6         27.61         28.60         0.98 o                         
   1   3   6          0.48          0.65         0.43 o                         
   2   3   6         81.38         72.78         1.42 o                         
   3   3   6         61.39         57.71         1.36 o                         
   4   3   6          3.84          5.25         0.50 o                         
   5   3   6         24.26         23.61         1.24 o                         
  -9   4   6         35.77         37.02         1.63 o                         
  -8   4   6          1.08          1.80         0.43 o                         
  -7   4   6         17.12         20.13         1.28 o                         
  -6   4   6         42.08         39.22         0.98 o                         
  -5   4   6          8.45         10.30         0.57 o                         
  -4   4   6         16.38         12.88         0.58 o                         
  -3   4   6         46.40         49.63         1.05 o                         
  -2   4   6          3.70          5.07         0.48 o                         
  -1   4   6         11.38          9.78         0.65 o                         
   0   4   6         57.32         65.25         1.44 o                         
   1   4   6         28.98         29.86         1.19 o                         
   2   4   6         92.62         92.53         1.83 o                         
   3   4   6         94.19         97.53         1.65 o                         
   4   4   6          9.71         11.45         0.89 o                         
   5   4   6          0.27          0.35         0.24 o                         
  -9   5   6         10.32         10.85         0.98 o                         
  -8   5   6         13.64         13.27         0.66 o                         
  -7   5   6         48.75         51.70         1.38 o                         
  -6   5   6         32.31         30.98         0.85 o                         
  -5   5   6         62.77         61.85         1.24 o                         
  -4   5   6        138.82        140.47         2.16 o                         
  -3   5   6        321.15        338.13         4.60 o                         
  -2   5   6         54.99         57.95         1.46 o                         
  -1   5   6          5.91          6.62         0.60 o                         
   0   5   6         11.63         12.81         0.72 o                         
   1   5   6         86.26         84.11         1.81 o                         
   2   5   6         25.91         23.41         1.08 o                         
   3   5   6         42.05         38.13         1.14 o                         
   4   5   6          4.06          3.06         0.58 o                         
   5   5   6          5.22          6.97         0.97 o                         
  -9   6   6          5.58          4.92         0.95 o                         
  -8   6   6         13.36         15.60         1.07 o                         
  -7   6   6         15.15         15.69         0.62 o                         
  -6   6   6          4.65          5.57         0.49 o                         
  -5   6   6         49.82         50.24         1.17 o                         
  -4   6   6        101.49        101.97         1.81 o                         
  -3   6   6         28.68         30.31         0.92 o                         
  -2   6   6         97.21         86.21         1.53 o                         
  -1   6   6         18.92         19.17         0.90 o                         
   0   6   6         30.69         35.90         1.04 o                         
   1   6   6        100.78         98.68         2.62 o                         
   2   6   6         30.68         27.56         0.96 o                         
   3   6   6          1.61          1.53         0.52 o                         
   4   6   6         40.53         44.50         1.18 o                         
   5   6   6          5.90          7.12         0.86 o                         
  -8   7   6         24.90         23.88         1.52 o                         
  -7   7   6         69.04         74.64         1.66 o                         
  -6   7   6         28.92         25.82         0.87 o                         
  -5   7   6         12.31         10.68         0.66 o                         
  -4   7   6         34.62         34.60         1.04 o                         
  -3   7   6         12.75         16.10         0.69 o                         
  -2   7   6          1.68          2.47         0.52 o                         
  -1   7   6         77.73         76.09         1.66 o                         
   0   7   6          1.30          0.94         0.60 o                         
   1   7   6          8.13          7.52         0.65 o                         
   2   7   6         12.20         12.53         0.72 o                         
   3   7   6         13.86         16.00         0.76 o                         
   4   7   6         17.37         18.04         0.86 o                         
  -8   8   6          0.73          1.36         0.51 o                         
  -7   8   6          3.08          2.76         0.63 o                         
  -6   8   6          4.50          4.77         0.36 o                         
  -5   8   6          0.68          0.26         0.49 o                         
  -4   8   6         78.48         85.23         1.59 o                         
  -3   8   6         82.18         71.60         2.06 o                         
  -2   8   6         54.04         61.42         1.46 o                         
  -1   8   6         11.80         13.07         0.72 o                         
   0   8   6          3.77          5.47         0.55 o                         
   1   8   6         64.66         61.65         1.32 o                         
   2   8   6         10.70         12.34         0.68 o                         
   3   8   6         28.31         30.33         1.10 o                         
   4   8   6         13.48         12.62         0.84 o                         
  -8   9   6         15.40         11.83         0.85 o                         
  -7   9   6         27.10         26.90         1.02 o                         
  -6   9   6         12.45         14.96         0.79 o                         
  -5   9   6         14.35         12.67         0.62 o                         
  -4   9   6        183.49        160.38         3.34 o                         
  -3   9   6          9.38         11.02         0.58 o                         
  -2   9   6          6.37          3.57         0.54 o                         
  -1   9   6         37.16         43.12         1.12 o                         
   0   9   6         76.26         73.34         1.73 o                         
   1   9   6          8.55          8.45         0.60 o                         
   2   9   6          7.82         10.83         0.70 o                         
   3   9   6          0.14          1.47         0.70 o                         
   4   9   6          2.39          3.76         0.66 o                         
  -7  10   6         15.56         16.12         0.92 o                         
  -6  10   6         14.97         16.56         0.84 o                         
  -5  10   6          7.31          7.92         0.50 o                         
  -4  10   6         94.00         92.34         1.70 o                         
  -3  10   6        324.19        315.74         4.19 o                         
  -2  10   6          5.21          7.30         0.62 o                         
  -1  10   6          9.09         11.00         0.70 o                         
   0  10   6          5.92          8.37         0.59 o                         
   1  10   6         28.40         26.47         0.94 o                         
   2  10   6          8.24          8.22         0.68 o                         
   3  10   6          1.41          0.36         0.54 o                         
  -7  11   6          6.87          6.50         0.66 o                         
  -6  11   6          0.20          0.36         0.64 o                         
  -5  11   6          7.06          6.98         0.50 o                         
  -4  11   6         17.02         17.63         0.72 o                         
  -3  11   6          1.87          3.52         0.56 o                         
  -2  11   6          5.27          6.39         0.63 o                         
  -1  11   6         24.44         21.45         0.90 o                         
   0  11   6         46.26         46.07         1.11 o                         
   1  11   6          3.41          2.46         0.56 o                         
   2  11   6         12.94         13.63         0.77 o                         
   3  11   6          1.51          0.68         0.54 o                         
  -6  12   6          6.56          7.92         0.78 o                         
  -5  12   6         15.33         13.43         0.60 o                         
  -4  12   6          9.85         10.45         0.58 o                         
  -3  12   6          7.50          8.26         0.66 o                         
  -2  12   6          2.49          2.13         0.59 o                         
  -1  12   6          9.56          9.79         0.60 o                         
   0  12   6          5.27          5.19         0.56 o                         
   1  12   6          3.39          3.78         0.56 o                         
   2  12   6          2.26          2.25         0.58 o                         
  -5  13   6          0.49          0.73         0.47 o                         
  -4  13   6          1.24          1.51         0.54 o                         
  -3  13   6         12.13         11.75         0.69 o                         
  -2  13   6          3.14          2.04         0.57 o                         
  -1  13   6          9.05          7.83         0.69 o                         
   0  13   6          0.91          0.62         0.50 o                         
   1  13   6          8.11          9.07         0.68 o                         
  -4  14   6          5.28          6.57         0.64 o                         
  -3  14   6         17.77         14.33         1.02 o                         
  -2  14   6          7.34          5.74         0.74 o                         
  -1  14   6          4.12          3.94         0.56 o                         
   0  14   6          4.40          4.40         0.58 o                         
  -2 -14   7          3.34          1.05         0.86 o                         
  -4 -13   7          7.25          7.34         0.83 o                         
  -3 -13   7          1.85          0.14         0.34 o                         
  -2 -13   7         10.18         12.60         1.17 o                         
  -1 -13   7          0.89          0.26         0.51 o                         
   0 -13   7          1.45         -0.27         0.30 o                         
  -6 -12   7          0.37          1.59         1.41 o                         
  -5 -12   7          9.71          6.58         0.88 o                         
  -4 -12   7         30.40         31.20         1.77 o                         
  -3 -12   7          0.01         -0.28         0.28 o                         
  -2 -12   7          4.25          2.59         0.79 o                         
  -1 -12   7          6.18          6.27         1.29 o                         
   0 -12   7         14.73         12.84         1.22 o                         
   1 -12   7          4.45          4.15         1.18 o                         
  -6 -11   7          0.56          1.06         0.88 o                         
  -5 -11   7          8.61          6.32         1.10 o                         
  -4 -11   7         26.18         22.29         1.09 o                         
  -3 -11   7         65.70         76.93         1.92 o                         
  -2 -11   7          4.53          3.19         0.63 o                         
  -1 -11   7          7.46          5.22         0.99 o                         
   0 -11   7         30.38         37.60         2.02 o                         
   1 -11   7          6.25          4.49         0.70 o                         
   2 -11   7         15.93         19.50         3.53 o                         
  -7 -10   7          3.35          2.66         1.06 o                         
  -6 -10   7         43.98         45.96         2.13 o                         
  -5 -10   7          9.15          7.46         0.86 o                         
  -4 -10   7         23.81         23.51         1.11 o                         
  -3 -10   7         15.02         17.76         1.55 o                         
  -2 -10   7         26.10         30.08         1.48 o                         
  -1 -10   7          4.36          1.17         0.52 o                         
   0 -10   7         14.37         15.98         2.42 o                         
   1 -10   7          1.45          0.30         0.42 o                         
   2 -10   7         12.04         13.04         1.05 o                         
  -7  -9   7         18.40         19.44         1.55 o                         
  -6  -9   7         11.80         13.92         0.99 o                         
  -5  -9   7          9.23          6.99         1.00 o                         
  -4  -9   7         16.40         16.34         1.15 o                         
  -3  -9   7         29.87         38.04         1.56 o                         
  -2  -9   7          9.65         11.60         0.77 o                         
  -1  -9   7         11.10          9.71         1.44 o                         
   0  -9   7         42.83         48.95         1.53 o                         
   1  -9   7          8.83         10.02         0.74 o                         
   2  -9   7         16.10         16.21         1.15 o                         
   3  -9   7         14.43         10.33         1.08 o                         
  -8  -8   7          0.71         -0.49         0.97 o                         
  -7  -8   7         11.13         11.97         0.92 o                         
  -6  -8   7         40.54         40.30         1.62 o                         
  -5  -8   7         58.64         65.95         2.22 o                         
  -4  -8   7         72.44         75.43         2.26 o                         
  -3  -8   7         29.90         28.63         1.51 o                         
  -2  -8   7         22.69         19.74         0.86 o                         
  -1  -8   7         58.32         56.34         1.34 o                         
   0  -8   7        100.64         94.50         1.76 o                         
   1  -8   7          1.74          1.44         0.48 o                         
   2  -8   7          9.64          8.52         0.96 o                         
   3  -8   7          9.24         11.11         0.94 o                         
  -8  -7   7          1.38          1.35         0.65 o                         
  -7  -7   7         12.01         10.78         0.93 o                         
  -6  -7   7         40.70         42.53         1.61 o                         
  -5  -7   7         32.05         28.19         1.69 o                         
  -4  -7   7         17.39         16.38         0.87 o                         
  -3  -7   7        210.32        217.38         4.57 o                         
  -2  -7   7         22.89         24.55         0.91 o                         
  -1  -7   7         90.65         80.06         1.37 o                         
   0  -7   7         85.65         81.11         1.57 o                         
   1  -7   7         20.77         23.50         0.99 o                         
   2  -7   7         19.83         21.60         1.09 o                         
   3  -7   7         15.29         18.03         1.32 o                         
   4  -7   7          1.78          1.81         0.49 o                         
  -8  -6   7          4.14          2.73         0.70 o                         
  -7  -6   7         21.64         23.65         1.45 o                         
  -6  -6   7         70.91         64.31         1.91 o                         
  -5  -6   7          0.45          0.31         0.35 o                         
  -4  -6   7         85.58         86.20         2.12 o                         
  -3  -6   7        150.36        151.10         2.37 o                         
  -2  -6   7          0.80          0.66         0.45 o                         
  -1  -6   7         23.70         22.28         0.77 o                         
   0  -6   7          0.15          0.54         0.40 o                         
   1  -6   7         37.81         34.36         1.10 o                         
   2  -6   7         22.30         21.03         1.39 o                         
   3  -6   7         17.10         17.14         1.15 o                         
   4  -6   7         13.09         12.23         1.08 o                         
  -9  -5   7          5.85          6.53         0.75 o                         
  -8  -5   7          9.66          9.84         0.90 o                         
  -7  -5   7         52.14         46.11         2.15 o                         
  -6  -5   7         36.77         32.99         1.43 o                         
  -5  -5   7         25.72         26.30         1.13 o                         
  -4  -5   7         42.36         36.89         1.23 o                         
  -3  -5   7         28.28         28.97         0.87 o                         
  -2  -5   7          3.04          1.78         0.46 o                         
  -1  -5   7         15.30         15.77         0.64 o                         
   0  -5   7          4.07          1.87         0.42 o                         
   1  -5   7         12.00         11.34         0.81 o                         
   2  -5   7          6.67          3.79         0.63 o                         
   3  -5   7         77.97         70.63         1.91 o                         
   4  -5   7         20.07         21.15         1.12 o                         
  -9  -4   7         12.36         11.81         0.86 o                         
  -8  -4   7          3.29          3.32         0.70 o                         
  -7  -4   7         21.92         21.33         1.29 o                         
  -6  -4   7         59.90         58.61         2.15 o                         
  -5  -4   7        112.35        108.86         2.25 o                         
  -4  -4   7        104.89         96.98         1.80 o                         
  -3  -4   7         17.01         16.33         1.01 o                         
  -2  -4   7         14.78         15.97         0.57 o                         
  -1  -4   7         52.71         51.16         0.99 o                         
   0  -4   7          3.43          4.87         0.53 o                         
   1  -4   7         84.89         83.34         1.45 o                         
   2  -4   7         45.42         38.45         1.10 o                         
   3  -4   7          1.08          0.81         0.43 o                         
   4  -4   7         13.20         11.83         0.94 o                         
  -9  -3   7          9.77         10.85         0.85 o                         
  -8  -3   7          0.85          0.42         0.27 o                         
  -7  -3   7         58.49         54.76         1.99 o                         
  -6  -3   7         62.35         60.63         1.53 o                         
  -5  -3   7         27.39         24.77         1.41 o                         
  -4  -3   7          3.12          5.13         0.42 o                         
  -3  -3   7        142.96        143.95         2.06 o                         
  -2  -3   7         34.97         38.89         0.85 o                         
  -1  -3   7         50.25         53.04         1.00 o                         
   0  -3   7         14.26         16.39         0.76 o                         
   1  -3   7         24.90         26.10         0.86 o                         
   2  -3   7         47.93         46.27         1.13 o                         
   3  -3   7         12.46         11.69         0.87 o                         
   4  -3   7          5.41          5.56         0.81 o                         
  -9  -2   7          5.31          6.43         0.82 o                         
  -8  -2   7          7.85          9.56         0.74 o                         
  -7  -2   7         19.36         19.05         1.12 o                         
  -6  -2   7          8.36          5.35         0.57 o                         
  -5  -2   7          0.58          0.33         0.43 o                         
  -4  -2   7         10.31          9.35         0.54 o                         
  -3  -2   7         37.18         39.72         1.30 o                         
  -2  -2   7         43.43         45.40         0.98 o                         
  -1  -2   7         36.90         37.27         0.86 o                         
   0  -2   7         23.26         25.16         0.81 o                         
   1  -2   7        261.08        255.79         3.42 o                         
   2  -2   7         43.13         48.13         1.16 o                         
   3  -2   7          9.51          8.70         0.82 o                         
   4  -2   7         17.47         21.20         1.12 o                         
  -9  -1   7          2.56          1.62         0.55 o                         
  -8  -1   7         11.00         11.73         0.80 o                         
  -7  -1   7         28.23         31.22         1.35 o                         
  -6  -1   7         28.87         24.97         1.05 o                         
  -5  -1   7         19.24         15.36         0.64 o                         
  -4  -1   7         31.75         39.73         0.93 o                         
  -3  -1   7         52.71         61.02         2.33 o                         
  -2  -1   7        219.49        219.02         3.60 o                         
  -1  -1   7        298.92        273.84         3.41 o                         
   0  -1   7          9.87          5.55         0.49 o                         
   1  -1   7          3.73          6.10         0.52 o                         
   2  -1   7         57.38         60.95         1.34 o                         
   3  -1   7          4.19          2.75         0.63 o                         
   4  -1   7          1.63          0.44         0.35 o                         
  -9   0   7          0.25          0.47         0.28 o                         
  -8   0   7          1.57          1.66         0.52 o                         
  -7   0   7         30.10         33.79         1.23 o                         
  -6   0   7          5.70          7.74         0.65 o                         
  -5   0   7         18.24         21.76         0.81 o                         
  -4   0   7         60.52         59.67         1.13 o                         
  -3   0   7        310.23        303.77         4.22 o                         
  -2   0   7        206.34        161.93         2.60 o                         
  -1   0   7          0.82          2.40         0.46 o                         
   0   0   7          8.03         14.06         0.60 o                         
   1   0   7         88.70         94.23         1.57 o                         
   2   0   7         22.39         24.09         0.90 o                         
   3   0   7         15.54         12.56         0.75 o                         
   4   0   7          1.95          2.41         0.75 o                         
  -9   1   7          2.56          0.53         0.59 o                         
  -8   1   7         10.98         12.43         0.71 o                         
  -7   1   7         28.29         33.99         1.11 o                         
  -6   1   7         28.90         22.81         0.88 o                         
  -5   1   7         19.23         15.09         0.66 o                         
  -4   1   7         31.81         39.46         1.02 o                         
  -3   1   7         52.83         59.68         1.97 o                         
  -2   1   7        219.66        216.40         4.28 o                         
  -1   1   7        299.12        275.10         4.10 o                         
   0   1   7          9.88          5.55         0.58 o                         
   1   1   7          3.74          5.75         0.55 o                         
   2   1   7         57.49         61.09         1.32 o                         
   3   1   7          4.19          2.39         0.58 o                         
   4   1   7          1.62          1.08         0.80 o                         
  -9   2   7          5.32          6.57         0.68 o                         
  -8   2   7          7.87          8.50         0.64 o                         
  -7   2   7         19.35         21.23         0.90 o                         
  -6   2   7          8.36          8.33         0.95 o                         
  -5   2   7          0.59          0.08         0.46 o                         
  -4   2   7         10.31          9.29         0.62 o                         
  -3   2   7         37.09         43.33         2.12 o                         
  -2   2   7         43.52         44.72         1.13 o                         
  -1   2   7         36.76         38.49         1.14 o                         
   0   2   7         23.18         24.43         1.05 o                         
   1   2   7        260.99        253.69         3.64 o                         
   2   2   7         43.16         47.69         1.19 o                         
   3   2   7          9.55          9.91         0.95 o                         
   4   2   7         17.52         21.72         1.07 o                         
  -9   3   7          9.80          9.92         0.72 o                         
  -8   3   7          0.85          0.48         0.34 o                         
  -7   3   7         58.47         63.77         1.53 o                         
  -6   3   7         62.42         58.12         1.46 o                         
  -5   3   7         27.42         27.16         1.06 o                         
  -4   3   7          3.12          4.50         0.52 o                         
  -3   3   7        142.93        143.11         2.23 o                         
  -2   3   7         34.91         38.11         1.04 o                         
  -1   3   7         50.19         51.63         1.34 o                         
   0   3   7         14.23         17.83         1.53 o                         
   1   3   7         24.89         24.70         1.02 o                         
   2   3   7         48.00         47.30         1.18 o                         
   3   3   7         12.45         15.34         0.84 o                         
   4   3   7          5.39          5.41         0.61 o                         
  -9   4   7         12.36         11.79         0.75 o                         
  -8   4   7          3.29          2.57         0.44 o                         
  -7   4   7         21.90         20.68         0.83 o                         
  -6   4   7         59.82         57.20         1.28 o                         
  -5   4   7        112.44        109.10         1.86 o                         
  -4   4   7        104.96         97.48         1.69 o                         
  -3   4   7         17.03         17.75         0.74 o                         
  -2   4   7         14.79         16.63         0.76 o                         
  -1   4   7         52.79         51.10         1.35 o                         
   0   4   7          3.46          5.16         0.65 o                         
   1   4   7         84.81         83.03         1.84 o                         
   2   4   7         45.46         38.53         1.26 o                         
   3   4   7          1.08          2.08         0.50 o                         
   4   4   7         13.23         12.15         0.71 o                         
  -9   5   7          5.80          6.86         0.65 o                         
  -8   5   7          9.64          9.62         0.63 o                         
  -7   5   7         52.19         48.79         1.20 o                         
  -6   5   7         36.70         34.18         1.03 o                         
  -5   5   7         25.70         25.45         0.93 o                         
  -4   5   7         42.37         35.61         1.28 o                         
  -3   5   7         28.39         29.17         1.22 o                         
  -2   5   7          3.05          1.98         0.54 o                         
  -1   5   7         15.25         16.77         0.94 o                         
   0   5   7          4.10          0.85         0.63 o                         
   1   5   7         12.04         10.85         0.80 o                         
   2   5   7          6.63          5.46         0.74 o                         
   3   5   7         77.86         69.53         1.55 o                         
   4   5   7         20.09         21.78         1.06 o                         
  -8   6   7          4.15          3.90         0.45 o                         
  -7   6   7         21.72         22.24         0.90 o                         
  -6   6   7         71.02         69.36         1.41 o                         
  -5   6   7          0.44         -0.33         0.48 o                         
  -4   6   7         85.72         84.38         1.91 o                         
  -3   6   7        150.11        152.20         2.54 o                         
  -2   6   7          0.82          0.60         0.59 o                         
  -1   6   7         23.73         24.83         1.28 o                         
   0   6   7          0.15          0.30         0.62 o                         
   1   6   7         37.76         33.80         1.36 o                         
   2   6   7         22.30         19.43         1.02 o                         
   3   6   7         17.14         16.91         0.88 o                         
   4   6   7         13.15         10.46         0.77 o                         
  -8   7   7          1.39          0.77         0.51 o                         
  -7   7   7         12.01         11.40         0.56 o                         
  -6   7   7         40.77         44.51         1.17 o                         
  -5   7   7         32.09         27.01         0.95 o                         
  -4   7   7         17.42         18.96         0.90 o                         
  -3   7   7        210.64        220.91         3.05 o                         
  -2   7   7         22.86         25.46         0.97 o                         
  -1   7   7         90.68         80.16         1.72 o                         
   0   7   7         85.50         83.42         2.03 o                         
   1   7   7         20.80         24.29         1.28 o                         
   2   7   7         19.73         22.33         1.02 o                         
   3   7   7         15.18         18.16         0.98 o                         
   4   7   7          1.78          3.36         0.85 o                         
  -8   8   7          0.71          0.54         0.49 o                         
  -7   8   7         11.13         10.57         0.64 o                         
  -6   8   7         40.52         40.71         1.22 o                         
  -5   8   7         58.64         61.28         1.46 o                         
  -4   8   7         72.40         72.05         1.39 o                         
  -3   8   7         29.87         29.35         0.95 o                         
  -2   8   7         22.67         22.29         1.07 o                         
  -1   8   7         58.40         56.84         1.53 o                         
   0   8   7        100.69         94.60         1.78 o                         
   1   8   7          1.73          1.53         0.64 o                         
   2   8   7          9.66          9.19         0.78 o                         
   3   8   7          9.23          8.28         0.82 o                         
  -7   9   7         18.39         18.26         0.99 o                         
  -6   9   7         11.81         14.25         0.66 o                         
  -5   9   7          9.22          8.88         0.65 o                         
  -4   9   7         16.40         15.20         0.74 o                         
  -3   9   7         29.84         38.21         1.14 o                         
  -2   9   7          9.68         13.13         0.75 o                         
  -1   9   7         11.08         10.00         0.71 o                         
   0   9   7         42.86         47.37         1.64 o                         
   1   9   7          8.82         10.26         0.92 o                         
   2   9   7         16.08         16.70         0.91 o                         
   3   9   7         14.41         11.20         0.98 o                         
  -7  10   7          3.37          2.91         0.73 o                         
  -6  10   7         44.00         45.67         1.09 o                         
  -5  10   7          9.13          7.31         0.55 o                         
  -4  10   7         23.88         24.39         0.85 o                         
  -3  10   7         15.00         17.53         0.73 o                         
  -2  10   7         26.05         28.64         1.04 o                         
  -1  10   7          4.33          3.14         0.62 o                         
   0  10   7         14.35         17.50         0.84 o                         
   1  10   7          1.42          1.43         0.59 o                         
   2  10   7         12.05         14.76         0.87 o                         
  -6  11   7          0.57          1.67         0.54 o                         
  -5  11   7          8.61          7.41         0.72 o                         
  -4  11   7         26.14         22.45         1.09 o                         
  -3  11   7         65.78         73.94         1.50 o                         
  -2  11   7          4.54          3.42         0.59 o                         
  -1  11   7          7.46          4.83         0.68 o                         
   0  11   7         30.34         37.84         1.22 o                         
   1  11   7          6.22          5.12         0.65 o                         
   2  11   7         15.89         17.58         0.82 o                         
  -6  12   7          0.38          0.16         0.91 o                         
  -5  12   7          9.72          7.00         0.56 o                         
  -4  12   7         30.38         31.64         1.00 o                         
  -3  12   7          0.01          0.05         0.56 o                         
  -2  12   7          4.23          4.07         0.61 o                         
  -1  12   7          6.15          7.07         0.72 o                         
   0  12   7         14.74         13.52         0.83 o                         
   1  12   7          4.45          5.16         0.63 o                         
  -4  13   7          7.26          7.05         0.72 o                         
  -3  13   7          1.85          1.42         0.71 o                         
  -2  13   7         10.19         13.09         0.89 o                         
  -1  13   7          0.88          0.01         0.72 o                         
   0  13   7          1.46          1.79         0.54 o                         
  -2  14   7          3.34          3.38         0.87 o                         
  -4 -12   8         10.26         10.69         1.02 o                         
  -3 -12   8          6.83          4.77         0.89 o                         
  -2 -12   8          0.13         -0.24         0.27 o                         
  -1 -12   8          9.96         11.76         1.39 o                         
  -6 -11   8         12.08         14.22         2.94 o                         
  -5 -11   8         17.87         20.73         1.20 o                         
  -4 -11   8         57.91         61.23         1.74 o                         
  -3 -11   8         26.01         28.75         1.53 o                         
  -2 -11   8          2.23          1.07         0.47 o                         
  -1 -11   8         11.54         15.08         1.41 o                         
   0 -11   8          3.93          3.29         0.85 o                         
  -6 -10   8          1.51          1.78         0.63 o                         
  -5 -10   8          6.77          8.38         1.01 o                         
  -4 -10   8          3.28          1.48         0.64 o                         
  -3 -10   8          4.53          6.37         0.82 o                         
  -2 -10   8          0.98          0.51         0.28 o                         
  -1 -10   8         25.12         26.84         1.77 o                         
   0 -10   8          2.04         -0.27         0.27 o                         
   1 -10   8          3.28          4.96         1.00 o                         
  -7  -9   8          4.54          3.93         0.89 o                         
  -6  -9   8          8.98          9.22         1.10 o                         
  -5  -9   8          2.35          2.64         0.84 o                         
  -4  -9   8          5.90          5.48         0.73 o                         
  -3  -9   8         12.68         12.61         0.85 o                         
  -2  -9   8         13.10         12.91         0.74 o                         
  -1  -9   8         31.43         30.81         1.26 o                         
   0  -9   8         24.98         25.83         2.79 o                         
   1  -9   8          0.48          0.97         0.49 o                         
   2  -9   8          4.01          7.62         0.95 o                         
  -7  -8   8          3.68          4.93         1.04 o                         
  -6  -8   8          1.02          1.83         0.69 o                         
  -5  -8   8          8.63          7.41         0.79 o                         
  -4  -8   8          1.09          0.06         0.32 o                         
  -3  -8   8         37.35         39.57         1.46 o                         
  -2  -8   8          0.88          0.64         0.48 o                         
  -1  -8   8         17.16         20.38         1.11 o                         
   0  -8   8          2.85          2.40         0.74 o                         
   1  -8   8          5.12          5.74         0.93 o                         
   2  -8   8          4.69          5.77         0.83 o                         
  -8  -7   8          3.44          2.63         0.93 o                         
  -7  -7   8          9.17          8.39         0.89 o                         
  -6  -7   8          7.70          7.84         0.78 o                         
  -5  -7   8          7.15          7.22         0.78 o                         
  -4  -7   8         49.76         44.74         1.78 o                         
  -3  -7   8        133.68        142.54         2.96 o                         
  -2  -7   8         23.71         25.26         1.06 o                         
  -1  -7   8         52.53         52.25         1.35 o                         
   0  -7   8         26.21         29.18         1.01 o                         
   1  -7   8          0.01          1.50         0.70 o                         
   2  -7   8         18.17         18.58         1.09 o                         
  -8  -6   8          6.68          7.71         0.84 o                         
  -7  -6   8          4.95          4.38         0.78 o                         
  -6  -6   8         34.86         35.76         1.34 o                         
  -5  -6   8         18.25         17.92         1.13 o                         
  -4  -6   8          1.33          3.25         0.74 o                         
  -3  -6   8         49.39         52.06         1.85 o                         
  -2  -6   8         45.07         46.57         1.33 o                         
  -1  -6   8         18.48         15.56         0.69 o                         
   0  -6   8         27.11         24.21         0.96 o                         
   1  -6   8         12.11         12.31         1.18 o                         
   2  -6   8          3.62          4.79         0.90 o                         
   3  -6   8          2.73          5.66         0.89 o                         
  -8  -5   8          3.41          1.88         0.51 o                         
  -7  -5   8          2.23          1.89         0.73 o                         
  -6  -5   8         68.02         63.54         1.91 o                         
  -5  -5   8         13.33         11.68         0.97 o                         
  -4  -5   8         63.14         58.47         1.78 o                         
  -3  -5   8         45.54         52.71         1.20 o                         
  -2  -5   8         10.65          8.91         0.50 o                         
  -1  -5   8         50.71         54.20         1.40 o                         
   0  -5   8         98.87         95.22         1.63 o                         
   1  -5   8         24.61         25.22         1.05 o                         
   2  -5   8         41.86         41.35         1.58 o                         
   3  -5   8          2.92          4.27         0.83 o                         
  -8  -4   8         19.10         19.15         1.07 o                         
  -7  -4   8          3.87          5.19         0.80 o                         
  -6  -4   8          3.06          3.47         0.83 o                         
  -5  -4   8         66.34         63.71         1.86 o                         
  -4  -4   8         58.48         57.37         1.66 o                         
  -3  -4   8        144.89        144.39         2.18 o                         
  -2  -4   8         56.97         57.03         1.11 o                         
  -1  -4   8         31.09         32.93         0.96 o                         
   0  -4   8        135.63        137.72         2.09 o                         
   1  -4   8         14.63         13.13         0.69 o                         
   2  -4   8         29.22         29.57         1.31 o                         
   3  -4   8         30.28         28.31         1.29 o                         
  -9  -3   8          1.11          1.28         0.39 o                         
  -8  -3   8          3.80          3.13         0.77 o                         
  -7  -3   8         15.85         15.20         0.95 o                         
  -6  -3   8         18.44         15.63         1.16 o                         
  -5  -3   8         25.52         26.91         1.19 o                         
  -4  -3   8         21.12         19.09         0.81 o                         
  -3  -3   8        391.94        379.59         4.93 o                         
  -2  -3   8         16.09         19.56         0.72 o                         
  -1  -3   8          9.80          9.28         0.58 o                         
   0  -3   8         94.15         83.96         1.53 o                         
   1  -3   8         46.15         42.64         1.13 o                         
   2  -3   8         33.31         31.75         1.13 o                         
   3  -3   8          0.83          1.73         0.87 o                         
  -9  -2   8          0.19          0.36         0.34 o                         
  -8  -2   8         17.47         17.79         1.10 o                         
  -7  -2   8          5.16          6.81         0.89 o                         
  -6  -2   8        189.36        183.59         3.58 o                         
  -5  -2   8         11.71         14.84         0.87 o                         
  -4  -2   8         54.63         57.36         1.28 o                         
  -3  -2   8         71.83         72.01         1.45 o                         
  -2  -2   8         80.78         82.55         1.47 o                         
  -1  -2   8         22.86         21.18         1.10 o                         
   0  -2   8          3.35          4.35         0.56 o                         
   1  -2   8          1.09          1.82         0.56 o                         
   2  -2   8         38.87         35.88         1.12 o                         
   3  -2   8          0.57          0.30         0.39 o                         
  -9  -1   8          6.66          6.31         0.83 o                         
  -8  -1   8         17.81         18.16         1.21 o                         
  -7  -1   8          5.59          6.62         0.80 o                         
  -6  -1   8         78.68         69.97         1.91 o                         
  -5  -1   8          0.04          0.03         0.45 o                         
  -4  -1   8         31.25         34.34         1.65 o                         
  -3  -1   8        185.29        169.90         2.51 o                         
  -2  -1   8         71.95         65.91         1.39 o                         
  -1  -1   8         16.83         21.04         0.78 o                         
   0  -1   8         45.13         37.26         1.01 o                         
   1  -1   8        156.86        148.82         2.40 o                         
   2  -1   8         31.83         33.03         1.09 o                         
   3  -1   8         30.21         30.61         1.17 o                         
   4  -1   8          5.35          6.26         1.11 o                         
  -9   0   8          9.74          7.27         0.79 o                         
  -8   0   8          0.23          0.12         0.46 o                         
  -7   0   8          4.40          3.77         0.72 o                         
  -6   0   8         24.95         19.67         0.94 o                         
  -5   0   8         57.49         60.05         1.24 o                         
  -4   0   8         26.89         24.84         0.89 o                         
  -3   0   8          4.31          6.07         0.53 o                         
  -2   0   8         12.96         11.81         0.68 o                         
  -1   0   8         22.17         21.38         0.85 o                         
   0   0   8          0.08          0.19         0.53 o                         
   1   0   8         62.46         66.94         1.48 o                         
   2   0   8         27.81         25.77         1.23 o                         
   3   0   8         11.17         13.97         1.17 o                         
   4   0   8         15.04         18.13         1.31 o                         
  -9   1   8          6.66          5.45         0.75 o                         
  -8   1   8         17.80         17.18         0.93 o                         
  -7   1   8          5.62          4.76         0.70 o                         
  -6   1   8         78.71         70.92         1.57 o                         
  -5   1   8          0.04         -0.36         0.52 o                         
  -4   1   8         31.27         33.57         1.03 o                         
  -3   1   8        185.41        174.04         2.62 o                         
  -2   1   8         71.84         67.32         1.46 o                         
  -1   1   8         16.74         19.90         0.99 o                         
   0   1   8         45.21         37.60         1.13 o                         
   1   1   8        156.72        147.39         2.50 o                         
   2   1   8         31.69         31.85         1.18 o                         
   3   1   8         30.09         29.59         1.10 o                         
   4   1   8          5.35          6.68         0.98 o                         
  -9   2   8          0.20          0.19         0.26 o                         
  -8   2   8         17.40         19.72         1.37 o                         
  -7   2   8          5.18          6.38         0.68 o                         
  -6   2   8        189.41        177.15         3.17 o                         
  -5   2   8         11.68         14.85         0.76 o                         
  -4   2   8         54.67         57.78         1.42 o                         
  -3   2   8         71.74         72.75         1.49 o                         
  -2   2   8         80.72         82.91         1.96 o                         
  -1   2   8         22.92         21.43         1.10 o                         
   0   2   8          3.35          3.69         0.67 o                         
   1   2   8          1.09          1.75         0.58 o                         
   2   2   8         38.91         38.10         1.19 o                         
   3   2   8          0.57          0.16         0.54 o                         
  -9   3   8          1.10          2.23         0.60 o                         
  -8   3   8          3.79          3.74         0.66 o                         
  -7   3   8         15.73         15.79         0.83 o                         
  -6   3   8         18.44         17.46         0.86 o                         
  -5   3   8         25.55         27.21         0.97 o                         
  -4   3   8         21.18         19.40         0.83 o                         
  -3   3   8        391.94        378.86         5.21 o                         
  -2   3   8         16.16         19.94         0.86 o                         
  -1   3   8          9.85         10.11         0.76 o                         
   0   3   8         94.12         87.17         1.91 o                         
   1   3   8         46.23         42.54         1.37 o                         
   2   3   8         33.35         32.93         1.08 o                         
   3   3   8          0.82          0.56         0.49 o                         
  -8   4   8         19.12         18.79         0.94 o                         
  -7   4   8          3.86          6.08         0.67 o                         
  -6   4   8          3.02          3.97         0.59 o                         
  -5   4   8         66.45         64.77         1.52 o                         
  -4   4   8         58.32         54.37         1.35 o                         
  -3   4   8        144.98        142.04         2.31 o                         
  -2   4   8         56.90         57.45         1.54 o                         
  -1   4   8         31.13         34.18         1.32 o                         
   0   4   8        135.60        134.74         2.62 o                         
   1   4   8         14.65         12.32         0.86 o                         
   2   4   8         29.27         28.37         1.72 o                         
   3   4   8         30.31         28.47         1.12 o                         
  -8   5   8          3.42          2.24         0.48 o                         
  -7   5   8          2.23          1.40         0.48 o                         
  -6   5   8         68.11         61.89         1.39 o                         
  -5   5   8         13.38         14.09         0.72 o                         
  -4   5   8         63.01         59.72         1.38 o                         
  -3   5   8         45.62         53.37         1.29 o                         
  -2   5   8         10.60          8.56         0.70 o                         
  -1   5   8         50.62         50.93         1.51 o                         
   0   5   8         98.85         96.58         2.11 o                         
   1   5   8         24.53         25.77         1.38 o                         
   2   5   8         41.88         39.33         1.49 o                         
   3   5   8          2.92          4.29         0.77 o                         
  -8   6   8          6.68          6.83         0.65 o                         
  -7   6   8          4.93          4.09         0.54 o                         
  -6   6   8         34.82         36.19         1.16 o                         
  -5   6   8         18.29         20.28         0.85 o                         
  -4   6   8          1.33          3.39         0.59 o                         
  -3   6   8         49.41         53.30         1.65 o                         
  -2   6   8         44.97         47.17         1.44 o                         
  -1   6   8         18.43         16.45         0.94 o                         
   0   6   8         27.18         26.61         1.20 o                         
   1   6   8         12.13         12.60         1.00 o                         
   2   6   8          3.61          4.65         0.68 o                         
   3   6   8          2.75          4.67         0.70 o                         
  -8   7   8          3.43          2.80         0.55 o                         
  -7   7   8          9.19          8.93         0.65 o                         
  -6   7   8          7.74          8.18         0.69 o                         
  -5   7   8          7.15          7.51         0.77 o                         
  -4   7   8         49.78         46.36         1.33 o                         
  -3   7   8        133.79        142.65         2.35 o                         
  -2   7   8         23.74         28.16         1.22 o                         
  -1   7   8         52.52         51.77         1.55 o                         
   0   7   8         26.22         30.03         1.45 o                         
   1   7   8          0.01          0.69         0.65 o                         
   2   7   8         18.22         18.24         0.92 o                         
  -7   8   8          3.66          4.77         0.68 o                         
  -6   8   8          1.01          0.89         0.63 o                         
  -5   8   8          8.64          7.81         0.69 o                         
  -4   8   8          1.09          1.21         0.58 o                         
  -3   8   8         37.34         41.34         1.24 o                         
  -2   8   8          0.87          0.83         0.74 o                         
  -1   8   8         17.16         24.14         1.23 o                         
   0   8   8          2.83          4.31         0.69 o                         
   1   8   8          5.10          5.40         0.73 o                         
   2   8   8          4.68          6.17         0.85 o                         
  -7   9   8          4.55          4.07         0.54 o                         
  -6   9   8          9.02          9.28         0.79 o                         
  -5   9   8          2.35          3.20         0.71 o                         
  -4   9   8          5.89          7.73         0.70 o                         
  -3   9   8         12.69         14.52         0.85 o                         
  -2   9   8         13.04         14.34         0.86 o                         
  -1   9   8         31.34         30.77         1.22 o                         
   0   9   8         25.01         30.13         1.22 o                         
   1   9   8          0.48          0.93         0.66 o                         
   2   9   8          4.00          4.82         0.83 o                         
  -6  10   8          1.51          2.88         0.53 o                         
  -5  10   8          6.81          6.51         0.62 o                         
  -4  10   8          3.27          2.84         0.54 o                         
  -3  10   8          4.53          6.38         0.67 o                         
  -2  10   8          0.99          1.39         0.62 o                         
  -1  10   8         25.09         27.44         1.11 o                         
   0  10   8          2.04          0.99         0.67 o                         
   1  10   8          3.27          6.59         0.80 o                         
  -6  11   8         12.09         13.16         1.15 o                         
  -5  11   8         17.87         20.01         0.99 o                         
  -4  11   8         57.92         61.15         1.32 o                         
  -3  11   8         26.06         28.20         1.15 o                         
  -2  11   8          2.22          3.75         0.64 o                         
  -1  11   8         11.56         16.72         0.89 o                         
   0  11   8          3.94          4.21         0.76 o                         
  -4  12   8         10.26         11.78         1.06 o                         
  -3  12   8          6.81          4.88         0.76 o                         
  -2  12   8          0.13         -0.23         0.61 o                         
  -1  12   8          9.96         10.69         0.89 o                         
  -4 -11   9          3.11          2.95         0.92 o                         
  -3 -11   9          7.56          8.78         1.24 o                         
  -2 -11   9          0.13         -0.07         0.31 o                         
  -5 -10   9          3.27          1.87         0.78 o                         
  -4 -10   9          0.78          0.07         0.44 o                         
  -3 -10   9          2.65          1.61         0.49 o                         
  -2 -10   9          2.85          1.27         0.58 o                         
  -1 -10   9          7.94          9.11         1.40 o                         
  -6  -9   9          6.17          6.08         0.95 o                         
  -5  -9   9          1.88          0.30         0.45 o                         
  -4  -9   9          4.28          3.64         0.64 o                         
  -3  -9   9         27.28         26.84         1.14 o                         
  -2  -9   9         23.32         25.74         1.65 o                         
  -1  -9   9          7.10          8.23         1.36 o                         
   0  -9   9          6.78          6.17         0.91 o                         
  -7  -8   9          2.90          2.75         0.79 o                         
  -6  -8   9          3.08          3.46         0.90 o                         
  -5  -8   9          9.26          8.24         0.98 o                         
  -4  -8   9          8.19          9.72         0.85 o                         
  -3  -8   9         27.20         25.28         1.24 o                         
  -2  -8   9         18.37         19.33         0.99 o                         
  -1  -8   9          3.19          4.72         1.02 o                         
   0  -8   9          7.12          2.01         0.86 o                         
   1  -8   9          0.71          0.70         0.53 o                         
  -7  -7   9          2.92          3.04         0.75 o                         
  -6  -7   9         10.31         10.48         1.08 o                         
  -5  -7   9          3.04          2.07         0.63 o                         
  -4  -7   9          7.26          6.09         0.80 o                         
  -3  -7   9         76.87         76.13         1.61 o                         
  -2  -7   9          5.79          5.32         0.62 o                         
  -1  -7   9         14.79         13.12         1.11 o                         
   0  -7   9          3.17          2.45         0.77 o                         
   1  -7   9          7.87          6.52         0.81 o                         
  -7  -6   9          0.67         -0.14         0.42 o                         
  -6  -6   9         22.00         19.16         1.27 o                         
  -5  -6   9         37.23         37.92         1.61 o                         
  -4  -6   9          8.81          6.16         0.98 o                         
  -3  -6   9          8.20          9.23         0.71 o                         
  -2  -6   9          1.20          1.06         0.53 o                         
  -1  -6   9          3.71          3.08         0.63 o                         
   0  -6   9         23.56         21.11         0.98 o                         
   1  -6   9          8.88          7.64         0.88 o                         
   2  -6   9          9.70          9.37         0.99 o                         
  -8  -5   9          3.90          3.74         0.80 o                         
  -7  -5   9         10.84          8.06         0.86 o                         
  -6  -5   9         54.45         55.11         1.58 o                         
  -5  -5   9         11.61         12.87         1.03 o                         
  -4  -5   9          3.48          2.07         0.99 o                         
  -3  -5   9        118.24        120.05         2.66 o                         
  -2  -5   9         68.01         66.43         1.55 o                         
  -1  -5   9         26.73         21.08         0.88 o                         
   0  -5   9         38.87         37.47         1.27 o                         
   1  -5   9         25.46         28.21         1.26 o                         
   2  -5   9          0.77         -0.08         0.41 o                         
  -8  -4   9          7.96          7.85         0.99 o                         
  -7  -4   9          0.15         -0.18         0.40 o                         
  -6  -4   9         10.89         10.25         1.00 o                         
  -5  -4   9          1.39          0.66         0.46 o                         
  -4  -4   9         51.37         49.34         2.37 o                         
  -3  -4   9         13.48         15.85         1.12 o                         
  -2  -4   9         56.42         51.17         2.10 o                         
  -1  -4   9         25.09         26.23         1.29 o                         
   0  -4   9          5.98          8.68         0.75 o                         
   1  -4   9         57.29         65.86         1.54 o                         
   2  -4   9          7.02          5.25         0.83 o                         
  -8  -3   9          3.06          2.73         0.88 o                         
  -7  -3   9          3.72          2.44         0.80 o                         
  -6  -3   9         73.13         66.89         1.91 o                         
  -5  -3   9         63.40         61.83         1.83 o                         
  -4  -3   9          2.51          0.38         0.38 o                         
  -3  -3   9        134.37        134.07         2.38 o                         
  -2  -3   9         15.05         15.04         0.67 o                         
  -1  -3   9         97.62         97.12         1.79 o                         
   0  -3   9         41.35         38.23         1.10 o                         
   1  -3   9         11.32         10.98         0.87 o                         
   2  -3   9         11.54         14.89         1.03 o                         
  -8  -2   9          9.47          8.84         1.00 o                         
  -7  -2   9          0.49          0.32         0.40 o                         
  -6  -2   9         60.81         59.01         1.75 o                         
  -5  -2   9         10.52          9.74         0.84 o                         
  -4  -2   9         36.81         38.35         1.46 o                         
  -3  -2   9         44.63         37.48         1.33 o                         
  -2  -2   9         18.83         21.32         0.83 o                         
  -1  -2   9         53.53         55.67         1.31 o                         
   0  -2   9         35.48         38.34         1.10 o                         
   1  -2   9         10.15         13.03         0.74 o                         
   2  -2   9         19.15         19.82         0.97 o                         
  -8  -1   9         14.24         16.59         1.10 o                         
  -7  -1   9          6.94          7.99         0.79 o                         
  -6  -1   9         44.08         39.07         1.31 o                         
  -5  -1   9         51.78         50.79         1.55 o                         
  -4  -1   9          7.81          6.19         0.68 o                         
  -3  -1   9        211.02        208.97         3.32 o                         
  -2  -1   9         22.84         22.24         0.93 o                         
  -1  -1   9         44.04         36.23         1.12 o                         
   0  -1   9        210.06        200.33         2.91 o                         
   1  -1   9          1.45          3.41         0.59 o                         
   2  -1   9          9.44          8.99         0.74 o                         
  -8   0   9         21.68         21.52         1.08 o                         
  -7   0   9          2.05          1.09         0.35 o                         
  -6   0   9          7.43          5.98         0.72 o                         
  -5   0   9         14.65         16.51         1.08 o                         
  -4   0   9          1.17         -0.24         0.46 o                         
  -3   0   9         48.65         49.27         1.29 o                         
  -2   0   9         10.49         11.05         0.78 o                         
  -1   0   9         23.38         24.96         1.14 o                         
   0   0   9         61.29         62.83         1.50 o                         
   1   0   9         41.09         45.63         1.18 o                         
   2   0   9          1.75          3.05         0.61 o                         
  -8   1   9         14.27         15.41         1.05 o                         
  -7   1   9          6.92          5.85         0.73 o                         
  -6   1   9         44.12         43.62         1.42 o                         
  -5   1   9         51.81         54.56         1.48 o                         
  -4   1   9          7.77          6.09         0.65 o                         
  -3   1   9        211.11        214.73         3.68 o                         
  -2   1   9         22.82         23.01         1.14 o                         
  -1   1   9         44.11         36.91         1.34 o                         
   0   1   9        210.22        199.37         3.26 o                         
   1   1   9          1.45          3.79         0.63 o                         
   2   1   9          9.46          9.60         0.76 o                         
  -8   2   9          9.52         11.27         1.10 o                         
  -7   2   9          0.50         -0.46         0.67 o                         
  -6   2   9         60.77         65.64         1.99 o                         
  -5   2   9         10.53          9.90         0.71 o                         
  -4   2   9         36.72         37.96         1.22 o                         
  -3   2   9         44.58         39.37         1.32 o                         
  -2   2   9         18.83         23.11         1.08 o                         
  -1   2   9         53.50         58.64         2.16 o                         
   0   2   9         35.45         40.21         1.47 o                         
   1   2   9         10.11         12.86         0.81 o                         
   2   2   9         19.15         18.81         0.91 o                         
  -8   3   9          3.06          2.26         0.52 o                         
  -7   3   9          3.77          2.00         0.47 o                         
  -6   3   9         73.12         68.75         1.61 o                         
  -5   3   9         63.41         58.09         1.92 o                         
  -4   3   9          2.49          1.45         0.59 o                         
  -3   3   9        134.32        131.57         2.51 o                         
  -2   3   9         15.01         15.79         0.86 o                         
  -1   3   9         97.54         95.71         2.20 o                         
   0   3   9         41.34         38.83         1.34 o                         
   1   3   9         11.28         11.30         0.84 o                         
   2   3   9         11.57         13.79         0.91 o                         
  -8   4   9          7.98          9.17         0.88 o                         
  -7   4   9          0.15          0.23         0.45 o                         
  -6   4   9         10.91          8.92         0.68 o                         
  -5   4   9          1.37          2.23         0.58 o                         
  -4   4   9         51.42         50.19         1.30 o                         
  -3   4   9         13.41         18.08         0.91 o                         
  -2   4   9         56.48         52.85         2.00 o                         
  -1   4   9         25.07         25.87         1.57 o                         
   0   4   9          5.96          9.04         0.87 o                         
   1   4   9         57.34         67.27         1.69 o                         
   2   4   9          7.00          4.05         0.80 o                         
  -8   5   9          3.89          3.13         0.69 o                         
  -7   5   9         10.84          8.15         0.81 o                         
  -6   5   9         54.60         52.03         1.45 o                         
  -5   5   9         11.60         12.32         0.76 o                         
  -4   5   9          3.45          1.77         0.59 o                         
  -3   5   9        118.33        125.54         2.18 o                         
  -2   5   9         68.02         65.54         1.81 o                         
  -1   5   9         26.71         24.47         1.14 o                         
   0   5   9         38.93         37.70         1.45 o                         
   1   5   9         25.47         29.88         1.30 o                         
   2   5   9          0.77          1.79         0.90 o                         
  -7   6   9          0.66          0.72         0.53 o                         
  -6   6   9         22.00         19.83         0.93 o                         
  -5   6   9         37.21         35.05         1.30 o                         
  -4   6   9          8.79          9.79         0.78 o                         
  -3   6   9          8.21         10.37         0.81 o                         
  -2   6   9          1.21          0.63         0.70 o                         
  -1   6   9          3.72          2.98         0.74 o                         
   0   6   9         23.53         20.92         1.10 o                         
   1   6   9          8.88          8.29         0.95 o                         
   2   6   9          9.71          9.89         0.81 o                         
  -7   7   9          2.91          3.90         0.64 o                         
  -6   7   9         10.29          7.93         0.73 o                         
  -5   7   9          3.03          4.00         0.66 o                         
  -4   7   9          7.27          5.72         0.82 o                         
  -3   7   9         76.90         78.11         1.82 o                         
  -2   7   9          5.82          6.15         0.81 o                         
  -1   7   9         14.73         13.64         0.97 o                         
   0   7   9          3.17          2.53         0.85 o                         
   1   7   9          7.88          8.05         1.00 o                         
  -7   8   9          2.90          3.31         0.65 o                         
  -6   8   9          3.07          3.08         0.72 o                         
  -5   8   9          9.25          9.42         0.71 o                         
  -4   8   9          8.19         11.91         0.77 o                         
  -3   8   9         27.15         27.82         1.21 o                         
  -2   8   9         18.33         19.70         1.05 o                         
  -1   8   9          3.18          3.89         0.88 o                         
   0   8   9          7.09          4.90         0.83 o                         
   1   8   9          0.71          0.54         0.76 o                         
  -6   9   9          6.20          6.31         0.74 o                         
  -5   9   9          1.88          1.41         0.78 o                         
  -4   9   9          4.27          2.83         0.76 o                         
  -3   9   9         27.31         26.41         1.41 o                         
  -2   9   9         23.34         21.83         1.21 o                         
  -1   9   9          7.10          8.83         1.16 o                         
   0   9   9          6.78          7.03         0.87 o                         
  -5  10   9          3.26          2.29         0.62 o                         
  -4  10   9          0.78          1.38         0.67 o                         
  -3  10   9          2.66          4.35         0.83 o                         
  -2  10   9          2.82          2.34         0.82 o                         
  -1  10   9          7.96          9.68         0.94 o                         
  -4  11   9          3.11          1.61         0.66 o                         
  -3  11   9          7.59          8.58         0.78 o                         
  -2  11   9          0.13          0.46         0.68 o                         
  -4  -9  10          3.72          2.19         0.63 o                         
  -3  -9  10         18.97         18.60         1.54 o                         
  -2  -9  10          2.19          1.84         0.78 o                         
  -5  -8  10          3.18          3.97         0.79 o                         
  -4  -8  10          3.48          2.90         0.72 o                         
  -3  -8  10          0.75          0.61         0.48 o                         
  -2  -8  10          0.32          0.52         0.42 o                         
  -1  -8  10          5.80          4.48         0.89 o                         
  -6  -7  10          1.72          0.86         0.48 o                         
  -5  -7  10          2.29          2.75         1.02 o                         
  -4  -7  10         17.44         19.24         1.18 o                         
  -3  -7  10         10.02          8.24         0.71 o                         
  -2  -7  10          7.68          7.53         0.78 o                         
  -1  -7  10          3.28          3.88         0.83 o                         
   0  -7  10         33.25         35.69         2.07 o                         
  -7  -6  10          4.07          4.06         1.11 o                         
  -6  -6  10          9.53          7.19         0.90 o                         
  -5  -6  10          0.33         -0.34         0.44 o                         
  -4  -6  10          8.29          8.99         0.86 o                         
  -3  -6  10          2.42          1.55         0.50 o                         
  -2  -6  10          8.57          8.46         0.77 o                         
  -1  -6  10         25.88         29.59         1.30 o                         
   0  -6  10         19.62         22.81         1.50 o                         
  -7  -5  10          1.36         -0.09         0.39 o                         
  -6  -5  10          9.40          7.31         0.81 o                         
  -5  -5  10          0.77          0.35         0.43 o                         
  -4  -5  10          6.00          5.75         0.77 o                         
  -3  -5  10         63.64         68.49         1.57 o                         
  -2  -5  10          8.37          8.32         0.82 o                         
  -1  -5  10          1.35          1.02         0.39 o                         
   0  -5  10         17.60         16.13         0.89 o                         
  -7  -4  10          1.46          1.91         0.76 o                         
  -6  -4  10         31.34         32.39         1.31 o                         
  -5  -4  10         28.35         28.54         1.23 o                         
  -4  -4  10          6.95          4.79         0.74 o                         
  -3  -4  10         26.96         26.76         1.28 o                         
  -2  -4  10         14.89         10.14         0.73 o                         
  -1  -4  10          4.58          5.09         0.58 o                         
   0  -4  10          3.06          2.97         0.54 o                         
   1  -4  10         10.67         10.70         0.95 o                         
  -7  -3  10          0.22         -0.30         0.30 o                         
  -6  -3  10          5.56          6.13         0.86 o                         
  -5  -3  10          8.43          8.21         0.82 o                         
  -4  -3  10         19.13         17.51         0.96 o                         
  -3  -3  10        145.63        140.38         4.33 o                         
  -2  -3  10          4.54          2.98         0.57 o                         
  -1  -3  10          8.67         10.42         0.68 o                         
   0  -3  10         49.86         51.11         1.28 o                         
   1  -3  10          1.04         -0.21         0.38 o                         
  -8  -2  10          8.41         10.70         1.46 o                         
  -7  -2  10          2.34          2.98         0.77 o                         
  -6  -2  10          3.05          4.50         0.84 o                         
  -5  -2  10         57.54         59.56         1.59 o                         
  -4  -2  10          2.80          1.12         0.44 o                         
  -3  -2  10         12.98         14.61         0.75 o                         
  -2  -2  10          2.40          2.45         0.62 o                         
  -1  -2  10         46.84         46.45         1.27 o                         
   0  -2  10          5.09          5.33         0.66 o                         
   1  -2  10          0.16         -0.56         0.58 o                         
  -8  -1  10          4.02          3.49         0.92 o                         
  -7  -1  10          2.11          1.17         0.47 o                         
  -6  -1  10         85.12         86.90         1.96 o                         
  -5  -1  10          4.78          4.60         0.74 o                         
  -4  -1  10          9.82          8.07         0.77 o                         
  -3  -1  10        163.60        155.91         2.61 o                         
  -2  -1  10         29.73         28.59         1.15 o                         
  -1  -1  10          0.36          0.29         0.60 o                         
   0  -1  10         35.97         30.00         1.14 o                         
   1  -1  10          6.90          6.33         0.71 o                         
  -8   0  10          5.19          6.98         0.98 o                         
  -7   0  10          0.49          0.57         0.38 o                         
  -6   0  10         53.73         55.59         1.59 o                         
  -5   0  10          0.10         -0.16         0.37 o                         
  -4   0  10          1.47          0.67         0.41 o                         
  -3   0  10         24.11         32.01         1.18 o                         
  -2   0  10          7.82         13.30         0.83 o                         
  -1   0  10         12.59          8.00         0.83 o                         
   0   0  10          0.08         -0.35         0.58 o                         
   1   0  10          0.74          0.42         0.61 o                         
  -8   1  10          4.01          4.44         0.91 o                         
  -7   1  10          2.10          1.35         0.43 o                         
  -6   1  10         85.25         83.95         2.42 o                         
  -5   1  10          4.81          4.51         0.70 o                         
  -4   1  10          9.85          8.56         0.85 o                         
  -3   1  10        163.61        162.40         2.83 o                         
  -2   1  10         29.75         28.96         1.31 o                         
  -1   1  10          0.36          0.50         0.65 o                         
   0   1  10         35.84         31.06         1.23 o                         
   1   1  10          6.94          5.95         0.69 o                         
  -8   2  10          8.38         10.95         1.39 o                         
  -7   2  10          2.35          2.76         0.57 o                         
  -6   2  10          3.05          4.08         0.78 o                         
  -5   2  10         57.48         60.33         1.60 o                         
  -4   2  10          2.83          2.00         0.64 o                         
  -3   2  10         13.04         15.41         0.98 o                         
  -2   2  10          2.43          3.22         0.79 o                         
  -1   2  10         46.88         49.87         1.53 o                         
   0   2  10          5.10          5.05         0.74 o                         
   1   2  10          0.16         -0.71         0.85 o                         
  -7   3  10          0.23          0.70         0.44 o                         
  -6   3  10          5.53          6.87         0.83 o                         
  -5   3  10          8.43          7.91         0.80 o                         
  -4   3  10         19.09         17.11         0.91 o                         
  -3   3  10        145.67        147.24         2.63 o                         
  -2   3  10          4.53          2.90         0.75 o                         
  -1   3  10          8.65         10.40         0.93 o                         
   0   3  10         49.87         49.71         1.63 o                         
   1   3  10          1.04         -0.42         0.68 o                         
  -7   4  10          1.46         -0.04         0.51 o                         
  -6   4  10         31.31         29.19         1.21 o                         
  -5   4  10         28.35         27.44         1.10 o                         
  -4   4  10          6.99          4.34         0.69 o                         
  -3   4  10         26.94         26.52         1.33 o                         
  -2   4  10         14.83         10.90         1.00 o                         
  -1   4  10          4.55          6.54         0.92 o                         
   0   4  10          3.09          3.13         0.74 o                         
   1   4  10         10.70          9.77         0.95 o                         
  -7   5  10          1.35          0.96         0.53 o                         
  -6   5  10          9.38          9.14         0.90 o                         
  -5   5  10          0.76         -0.46         0.46 o                         
  -4   5  10          5.99          6.65         0.70 o                         
  -3   5  10         63.68         67.55         1.86 o                         
  -2   5  10          8.37          9.14         0.99 o                         
  -1   5  10          1.35          2.02         0.93 o                         
   0   5  10         17.58         15.21         1.16 o                         
  -7   6  10          4.08          2.77         0.85 o                         
  -6   6  10          9.48          8.93         0.96 o                         
  -5   6  10          0.33          0.27         0.65 o                         
  -4   6  10          8.27          7.68         0.79 o                         
  -3   6  10          2.45          2.63         0.74 o                         
  -2   6  10          8.53         10.76         0.97 o                         
  -1   6  10         25.83         28.82         1.34 o                         
   0   6  10         19.66         22.05         1.18 o                         
  -6   7  10          1.72          0.91         0.63 o                         
  -5   7  10          2.30          1.83         0.72 o                         
  -4   7  10         17.42         18.90         1.33 o                         
  -3   7  10         10.04          9.13         0.83 o                         
  -2   7  10          7.67          7.80         0.95 o                         
  -1   7  10          3.29          4.42         0.85 o                         
   0   7  10         33.26         34.75         2.31 o                         
  -5   8  10          3.18          2.50         0.76 o                         
  -4   8  10          3.48          2.92         0.78 o                         
  -3   8  10          0.75          0.19         1.04 o                         
  -2   8  10          0.31          0.61         0.88 o                         
  -1   8  10          5.78          4.66         0.98 o                         
  -4   9  10          3.69          3.23         0.68 o                         
  -3   9  10         18.98         19.29         1.18 o                         
  -2   9  10          2.19          2.16         0.91 o                         
  -5  -6  11          0.56          0.06         0.52 o                         
  -4  -6  11          5.02          5.34         0.85 o                         
  -3  -6  11         15.05         13.75         0.94 o                         
  -2  -6  11          6.26          6.42         0.84 o                         
  -5  -5  11          3.75          3.89         0.84 o                         
  -4  -5  11          4.00          2.46         0.54 o                         
  -3  -5  11         32.15         33.33         1.56 o                         
  -2  -5  11          8.97          6.98         0.76 o                         
  -6  -4  11          8.74          8.52         1.02 o                         
  -5  -4  11          0.84          0.03         0.74 o                         
  -4  -4  11          5.68          5.60         0.81 o                         
  -3  -4  11          5.91          4.76         0.76 o                         
  -2  -4  11          4.66          3.48         0.73 o                         
  -1  -4  11          9.21          9.30         0.96 o                         
  -6  -3  11         10.13          7.75         0.88 o                         
  -5  -3  11          1.28          0.95         0.62 o                         
  -4  -3  11          2.19          0.17         0.58 o                         
  -3  -3  11         27.92         25.08         1.67 o                         
  -2  -3  11          2.16          1.25         0.42 o                         
  -1  -3  11         16.82         14.58         0.87 o                         
  -6  -2  11          5.35          9.80         0.92 o                         
  -5  -2  11          6.07          4.90         0.79 o                         
  -4  -2  11          0.30         -0.05         0.27 o                         
  -3  -2  11         10.29          8.28         0.76 o                         
  -2  -2  11          6.08          3.57         0.66 o                         
  -1  -2  11          7.10          7.30         0.71 o                         
  -7  -1  11          6.11          4.47         1.58 o                         
  -6  -1  11         30.39         36.63         1.47 o                         
  -5  -1  11          0.39          1.12         0.69 o                         
  -4  -1  11          2.49          2.30         0.58 o                         
  -3  -1  11         23.50         26.13         1.35 o                         
  -2  -1  11         11.88         10.89         0.82 o                         
  -1  -1  11          2.26          4.27         0.73 o                         
  -7   0  11         22.52         25.39         1.43 o                         
  -6   0  11         12.45         16.14         1.18 o                         
  -5   0  11         17.95         21.69         1.17 o                         
  -4   0  11         11.13         11.58         0.83 o                         
  -3   0  11         35.07         43.01         1.37 o                         
  -2   0  11         25.75         30.60         1.24 o                         
  -1   0  11          1.97          1.35         0.68 o                         
  -7   1  11          6.11          8.57         1.55 o                         
  -6   1  11         30.31         36.07         1.73 o                         
  -5   1  11          0.39          1.21         0.44 o                         
  -4   1  11          2.47          0.85         0.45 o                         
  -3   1  11         23.44         26.09         1.82 o                         
  -2   1  11         11.87         12.27         0.85 o                         
  -1   1  11          2.26          2.96         0.74 o                         
  -6   2  11          5.33          9.92         1.09 o                         
  -5   2  11          6.11          3.78         0.74 o                         
  -4   2  11          0.31         -0.20         0.49 o                         
  -3   2  11         10.28          7.61         0.82 o                         
  -2   2  11          6.09          5.92         1.04 o                         
  -1   2  11          7.10          8.52         0.82 o                         
  -6   3  11         10.14          7.15         0.93 o                         
  -5   3  11          1.28          0.58         0.70 o                         
  -4   3  11          2.20          0.80         0.49 o                         
  -3   3  11         27.96         25.67         1.19 o                         
  -2   3  11          2.14          1.99         0.81 o                         
  -1   3  11         16.80         16.76         1.03 o                         
  -6   4  11          8.76         10.68         1.27 o                         
  -5   4  11          0.84          0.46         0.60 o                         
  -4   4  11          5.67          6.63         0.83 o                         
  -3   4  11          5.91          5.48         0.86 o                         
  -2   4  11          4.65          4.48         0.87 o                         
  -1   4  11          9.20         12.30         1.15 o                         
  -5   5  11          3.74          3.16         0.64 o                         
  -4   5  11          3.98          3.95         0.79 o                         
  -3   5  11         32.12         32.36         1.37 o                         
  -2   5  11          8.94          8.92         0.97 o                         
  -5   6  11          0.57          0.16         0.66 o                         
  -4   6  11          5.01          4.57         0.75 o                         
  -3   6  11         15.07         13.64         1.03 o                         
  -2   6  11          6.26          7.14         1.06 o                         
                                                                                
