# Supplementary material for: Psilacetin derivatives: fumarate salts of the meth­yl–ethyl, meth­yl–allyl and diallyl variants of the psilocin prodrug
Source: Acta Crystallogr E Crystallogr Commun. 2021 Jan 8;77(Pt 2):101–6. doi: 10.1107/S2056989021000116 (PMC7869532; doi:10.1107/S2056989021000116)
Supplement: Supplementary file 6 [file e-77-00101-IIIsup4.hkl]

data_III                                                                        
_shelx_title ' UMD1948G_a.res in C2/c'                                          
_shelx_refln_list_code          4                                               
_shelx_F_calc_maximum      162.01                                               
_exptl_crystal_F_000      1760.00                                               
_reflns_d_resolution_high  0.8178                                               
                                                                                
loop_                                                                           
 _space_group_symop_operation_xyz                                               
 'x, y, z'                                                                      
 '-x, y, -z+1/2'                                                                
 'x+1/2, y+1/2, z'                                                              
 '-x+1/2, y+1/2, -z+1/2'                                                        
 '-x, -y, -z'                                                                   
 'x, -y, z-1/2'                                                                 
 '-x+1/2, -y+1/2, -z'                                                           
 'x+1/2, -y+1/2, z-1/2'                                                         
                                                                                
_cell_length_a    23.6642                                                       
_cell_length_b     8.4204                                                       
_cell_length_c    23.4002                                                       
_cell_angle_alpha  90.000                                                       
_cell_angle_beta  111.614                                                       
_cell_angle_gamma  90.000                                                       
                                                                                
_shelx_F_squared_multiplier     1.000                                           
                                                                                
loop_                                                                           
 _refln_index_h                                                                 
 _refln_index_k                                                                 
 _refln_index_l                                                                 
 _refln_F_squared_calc                                                          
 _refln_F_squared_meas                                                          
 _refln_F_squared_sigma                                                         
 _refln_observed_status                                                         
   4   0   0         99.09        147.27         2.81 o                         
   6   0   0        212.27        181.24         3.62 o                         
   8   0   0        130.40        101.97         3.24 o                         
  10   0   0       5430.73       5968.83        33.70 o                         
  12   0   0      15314.51      17155.54        86.21 o                         
  14   0   0       5335.47       5609.46        31.56 o                         
  16   0   0         70.53         83.84         4.38 o                         
  18   0   0       6722.99       6611.20        40.19 o                         
  20   0   0       2204.65       2060.82        18.32 o                         
  22   0   0         99.82         68.32         6.89 o                         
  24   0   0        617.04        607.51        13.01 o                         
  26   0   0        161.83        197.00         9.07 o                         
   1   1   0        360.75        368.63         5.23 o                         
   3   1   0       6831.83       7033.58        26.87 o                         
   5   1   0      10313.78       9911.76        36.24 o                         
   7   1   0       8341.53       7694.37        28.56 o                         
   9   1   0        401.09        463.26         3.93 o                         
  11   1   0       1002.38       1015.39         6.35 o                         
  13   1   0          1.68          3.73         1.96 o                         
  15   1   0        727.62        856.69         6.20 o                         
  17   1   0       2225.85       2045.51        10.83 o                         
  19   1   0        921.28        850.28         7.52 o                         
  21   1   0        373.06        433.49         6.69 o                         
  23   1   0        251.66        249.03         7.88 o                         
  25   1   0         83.09         72.36         5.61 o                         
   0   2   0       1730.16       1932.35        12.61 o                         
   4   2   0      21277.79      21144.42       464.18 o                         
   6   2   0       2473.09       2364.87        10.53 o                         
   8   2   0        116.01        116.27         2.63 o                         
  10   2   0       6148.74       5863.72        23.53 o                         
  12   2   0       1994.13       1950.54        10.23 o                         
  14   2   0       2723.11       2753.93        13.63 o                         
  16   2   0       1585.06       1482.11         9.84 o                         
  18   2   0        117.24        162.62         4.80 o                         
  20   2   0        383.39        416.38         6.90 o                         
  22   2   0        137.08        139.40         5.62 o                         
  24   2   0         27.50         26.36         4.29 o                         
  26   2   0          7.99          3.16         4.66 o                         
   1   3   0       3105.03       3685.18        16.15 o                         
   3   3   0          5.59          6.97         1.95 o                         
   5   3   0       1317.00       1223.69         7.61 o                         
   7   3   0        233.79        230.83         3.59 o                         
   9   3   0        138.45        181.60         3.47 o                         
  11   3   0         91.82         68.16         2.52 o                         
  13   3   0        374.96        367.85         4.81 o                         
  15   3   0        236.04        261.68         4.89 o                         
  17   3   0        151.94        166.43         4.72 o                         
  19   3   0          2.72          7.13         4.44 o                         
  21   3   0        101.24        109.13         5.01 o                         
  23   3   0        518.02        539.63         9.94 o                         
  25   3   0          7.19          7.64         4.34 o                         
   0   4   0       8458.67       8538.13        48.08 o                         
   2   4   0       2343.03       2421.06        13.10 o                         
   4   4   0       5023.53       5038.63        22.20 o                         
   6   4   0        200.48        219.72         4.64 o                         
   8   4   0         45.91         39.90         2.71 o                         
  10   4   0         52.91         44.19         2.66 o                         
  12   4   0       1812.41       1747.63        10.21 o                         
  14   4   0       1040.44       1047.23         8.02 o                         
  16   4   0       1118.16       1055.78         9.37 o                         
  18   4   0        119.41        161.15         5.02 o                         
  20   4   0        368.07        373.02         7.63 o                         
  22   4   0        261.26        252.33         8.01 o                         
  24   4   0        100.35        107.15         6.75 o                         
   1   5   0        193.11        195.14         4.33 o                         
   3   5   0       6616.98       6355.10        28.11 o                         
   5   5   0       2983.21       3083.52        15.24 o                         
   7   5   0        117.87         97.66         3.38 o                         
   9   5   0          1.54          3.37         2.62 o                         
  11   5   0          0.98          2.06         2.90 o                         
  13   5   0         70.09         60.08         3.59 o                         
  15   5   0        153.72        188.33         4.92 o                         
  17   5   0        311.28        305.37         7.37 o                         
  19   5   0          6.56         12.88         3.49 o                         
  21   5   0        170.63        182.09         7.80 o                         
  23   5   0        125.40        130.52         6.93 o                         
   0   6   0          2.44          2.43         3.84 o                         
   2   6   0        322.37        314.69         5.09 o                         
   4   6   0       1377.18       1393.40         9.95 o                         
   6   6   0        679.33        630.65         7.21 o                         
   8   6   0          3.08         10.71         2.73 o                         
  10   6   0         94.48        103.26         4.27 o                         
  12   6   0         29.52         20.99         3.63 o                         
  14   6   0        201.79        201.52         5.94 o                         
  16   6   0         32.26         46.83         4.13 o                         
  18   6   0        105.87        107.41         7.73 o                         
  20   6   0        115.68        133.99         7.69 o                         
   1   7   0        571.56        519.60         7.09 o                         
   3   7   0        671.39        579.15         7.40 o                         
   5   7   0        257.24        237.69         5.77 o                         
   7   7   0       1032.50        897.34         8.91 o                         
   9   7   0        140.33        166.27         5.43 o                         
  11   7   0        423.54        436.04         8.24 o                         
  13   7   0         15.34          5.97         2.68 o                         
  15   7   0          0.32          1.95         3.51 o                         
  17   7   0        292.14        286.64         7.98 o                         
  19   7   0          9.13          4.23         4.05 o                         
   0   8   0         46.17         34.91         6.26 o                         
   2   8   0        351.99        286.39         6.79 o                         
   4   8   0        831.46        766.50         9.85 o                         
   6   8   0         59.94        102.63         5.29 o                         
   8   8   0          1.22          7.90         4.12 o                         
  10   8   0        136.41        133.01         6.06 o                         
  12   8   0          3.82         12.73         3.95 o                         
  14   8   0         24.81         32.57         4.87 o                         
  16   8   0         75.58         69.52         7.40 o                         
   1   9   0         10.00          4.02         4.62 o                         
   3   9   0         52.08         49.82         5.64 o                         
   5   9   0        272.81        282.94         9.36 o                         
   7   9   0         21.30         30.37         4.89 o                         
   9   9   0         18.25         39.75         5.02 o                         
  11   9   0        193.07        215.62         9.09 o                         
  13   9   0         74.08        105.72        15.55 o                         
   0  10   0         52.28         12.46         8.43 o                         
   2  10   0         14.50          8.26         6.71 o                         
   4  10   0          2.36         13.12         5.00 o                         
   6  10   0         57.97         16.07         4.86 o                         
 -27   1   1         30.90         48.06         5.71 o                         
 -25   1   1        347.42        346.36         7.71 o                         
 -23   1   1          3.05         -3.37         3.37 o                         
 -21   1   1       1011.56        965.09         9.94 o                         
 -19   1   1        104.74        152.17         4.39 o                         
 -17   1   1          0.75         -0.05         2.27 o                         
 -15   1   1       2446.76       2539.38        12.17 o                         
 -13   1   1       1432.98       1427.16         7.98 o                         
 -11   1   1       2735.59       2970.32        13.93 o                         
  -9   1   1       4284.18       4511.02        18.52 o                         
  -7   1   1         27.60         47.20         1.86 o                         
  -1   1   1         31.84         52.44         2.65 o                         
   1   1   1       2444.09       2276.69        27.14 o                         
   3   1   1        346.58        371.96         3.02 o                         
   5   1   1      10318.48      10185.56        37.41 o                         
   7   1   1        173.72        153.06         2.42 o                         
   9   1   1      16125.71      18417.69        70.24 o                         
  11   1   1       1555.88       1625.11         8.99 o                         
  13   1   1         41.35         49.95         2.38 o                         
  15   1   1       2198.53       1998.09        10.59 o                         
  17   1   1       1167.72       1234.46         8.06 o                         
  19   1   1          9.86         15.29         2.64 o                         
  21   1   1          0.54          1.19         2.67 o                         
  23   1   1        115.92        119.16         6.02 o                         
  25   1   1         11.61          5.90         4.01 o                         
 -26   2   1         19.73         15.06         4.55 o                         
 -24   2   1          8.30          8.54         3.63 o                         
 -22   2   1        204.42        240.42         6.11 o                         
 -20   2   1       2942.24       2637.67        17.83 o                         
 -18   2   1         93.83        114.85         3.77 o                         
 -16   2   1         13.30         30.52         2.81 o                         
 -14   2   1       1767.84       1655.07         9.62 o                         
 -12   2   1         26.81         30.67         2.29 o                         
 -10   2   1       3683.61       3630.16        17.89 o                         
  -8   2   1        363.95        349.99         3.52 o                         
  -6   2   1       2305.23       2131.02         9.82 o                         
  -4   2   1       4232.31       3799.45        18.91 o                         
   4   2   1       8240.60       7706.24        30.62 o                         
   6   2   1          0.10         -0.54         1.69 o                         
   8   2   1         53.90         68.65         2.26 o                         
  10   2   1       4802.55       4905.37        21.14 o                         
  12   2   1       1077.87       1090.56         7.22 o                         
  14   2   1        437.67        618.89         5.85 o                         
  16   2   1          3.05         -1.43         2.92 o                         
  18   2   1       5674.52       5676.01        29.10 o                         
  20   2   1       1428.16       1268.94        11.10 o                         
  22   2   1        196.81        192.40         6.44 o                         
  24   2   1         15.68         10.86         4.06 o                         
 -25   3   1         86.72        100.04         8.06 o                         
 -23   3   1          8.79          8.78         3.49 o                         
 -21   3   1        579.26        625.47         8.95 o                         
 -19   3   1        366.33        347.12         6.36 o                         
 -17   3   1        936.69       1013.34         8.50 o                         
 -15   3   1       2448.03       2263.86        12.55 o                         
 -13   3   1        425.62        406.20         5.04 o                         
 -11   3   1       1284.19       1249.15         7.72 o                         
  -9   3   1        311.63        313.47         4.07 o                         
  -7   3   1        348.62        365.05         4.05 o                         
  -5   3   1       3266.88       3576.52        16.57 o                         
  -3   3   1      18344.84      18046.60        74.05 o                         
  -1   3   1      13841.47      14389.30        56.39 o                         
   1   3   1        192.73        294.84         6.47 o                         
   3   3   1      14662.23      14602.58        56.69 o                         
   5   3   1       5606.47       5588.48        23.83 o                         
   7   3   1         26.18         19.73         2.38 o                         
   9   3   1         12.92         12.77         2.27 o                         
  11   3   1        136.99        185.91         3.58 o                         
  13   3   1          4.51          2.64         2.51 o                         
  15   3   1        428.68        380.82         5.48 o                         
  17   3   1        456.54        441.61         6.89 o                         
  19   3   1        114.19        111.18         4.66 o                         
  21   3   1        666.27        722.60         9.69 o                         
  23   3   1        167.06        166.45         7.01 o                         
  25   3   1          0.02          7.56         4.82 o                         
 -24   4   1         69.36         75.26         6.16 o                         
 -22   4   1          2.34          3.20         3.36 o                         
 -20   4   1          0.02         -3.20         3.20 o                         
 -18   4   1        934.16       1031.08         9.68 o                         
 -16   4   1       1531.87       1458.01        10.93 o                         
 -14   4   1          8.36          9.01         2.58 o                         
 -12   4   1        285.30        317.45         4.54 o                         
 -10   4   1         14.01         19.45         2.54 o                         
  -8   4   1        494.14        580.79         5.58 o                         
  -6   4   1        291.00        269.36         4.63 o                         
  -4   4   1       7619.04       8122.73        34.42 o                         
  -2   4   1        650.75        590.20         7.00 o                         
   0   4   1      17521.83      17738.43        71.03 o                         
   2   4   1       1303.87       1342.00         9.21 o                         
   4   4   1      10488.04      10819.28        43.41 o                         
   6   4   1         34.42         39.62         2.88 o                         
   8   4   1         46.77         32.70         2.64 o                         
  10   4   1       2263.10       2159.30        11.46 o                         
  12   4   1          0.01          1.17         2.46 o                         
  14   4   1       1458.45       1437.83         9.37 o                         
  16   4   1       2721.14       2742.77        16.05 o                         
  18   4   1         34.34         51.07         3.89 o                         
  20   4   1        340.83        325.40         7.45 o                         
  22   4   1        250.21        237.78         7.64 o                         
  24   4   1          7.03         12.53         4.76 o                         
 -23   5   1          7.83          7.19         3.92 o                         
 -21   5   1        213.87        221.69         7.56 o                         
 -19   5   1        752.34        726.02        11.35 o                         
 -17   5   1        448.77        461.27         8.86 o                         
 -15   5   1        973.52        946.98        10.54 o                         
 -13   5   1        397.19        413.49         6.08 o                         
 -11   5   1        354.47        317.40         5.10 o                         
  -9   5   1        240.84        335.73         4.95 o                         
  -7   5   1        149.64        146.09         3.37 o                         
  -5   5   1       5783.73       5686.04        26.55 o                         
  -3   5   1        693.88        789.22         7.01 o                         
  -1   5   1        352.14        310.14         4.68 o                         
   1   5   1       4572.41       4276.13        20.45 o                         
   3   5   1        621.66        620.37         6.14 o                         
   5   5   1         13.77         16.97         2.55 o                         
   7   5   1       1422.20       1303.64         9.07 o                         
   9   5   1        495.20        456.53         5.63 o                         
  11   5   1         56.80         40.51         3.28 o                         
  13   5   1        189.92        246.31         5.12 o                         
  15   5   1        443.89        469.72         7.11 o                         
  17   5   1         11.58         26.67         4.21 o                         
  19   5   1         73.48         78.19         5.64 o                         
  21   5   1        202.92        222.84         8.10 o                         
  23   5   1         15.71         13.32         4.92 o                         
 -22   6   1         32.82         23.33         4.58 o                         
 -20   6   1         26.65          8.75         4.03 o                         
 -18   6   1          1.12          3.71         4.11 o                         
 -16   6   1       2426.81       2473.36        17.99 o                         
 -14   6   1          1.49          7.49         3.11 o                         
 -12   6   1          1.53          4.41         2.58 o                         
 -10   6   1          0.87          0.53         3.27 o                         
  -8   6   1        411.03        333.20         6.34 o                         
  -6   6   1         55.46         63.48         3.62 o                         
  -4   6   1       3369.97       3516.12        18.84 o                         
  -2   6   1        399.04        392.45         5.95 o                         
   0   6   1          2.96          3.19         2.78 o                         
   2   6   1       1405.81       1252.64         8.72 o                         
   4   6   1       1039.06        970.12         7.91 o                         
   6   6   1         10.26          5.81         2.85 o                         
   8   6   1        678.00        752.44         7.66 o                         
  10   6   1        133.89        133.52         4.53 o                         
  12   6   1       1340.38       1293.53        10.38 o                         
  14   6   1        110.36        110.02         5.09 o                         
  16   6   1         14.02         10.14         3.65 o                         
  18   6   1         42.02         39.85         6.20 o                         
  20   6   1         17.18         11.73         4.38 o                         
 -19   7   1         40.07         61.29         7.30 o                         
 -17   7   1         18.64         15.43         3.66 o                         
 -15   7   1        189.67        204.27         6.84 o                         
 -13   7   1         37.62         43.30         4.31 o                         
 -11   7   1        177.39        137.36         5.22 o                         
  -9   7   1        103.72        127.48         4.75 o                         
  -7   7   1         18.61         30.13         3.81 o                         
  -5   7   1       1841.59       1947.00        13.77 o                         
  -3   7   1       1135.10       1136.15         9.91 o                         
  -1   7   1          7.16          1.64         2.91 o                         
   1   7   1         17.61          1.29         3.12 o                         
   3   7   1       1131.95       1158.20        11.96 o                         
   5   7   1        745.40        758.17         8.89 o                         
   7   7   1          0.22          0.66         3.88 o                         
   9   7   1        284.64        260.28         6.40 o                         
  11   7   1        332.72        361.35         7.94 o                         
  13   7   1        394.68        447.78         9.00 o                         
  15   7   1          5.40          8.10         3.10 o                         
  17   7   1        433.43        471.38        10.61 o                         
  19   7   1          0.05          5.80         4.05 o                         
 -16   8   1         15.32         12.65         3.95 o                         
 -14   8   1        380.49        430.07        11.01 o                         
 -12   8   1         74.48         93.78         6.87 o                         
 -10   8   1         59.23         74.03         5.22 o                         
  -8   8   1         51.51         49.66         4.51 o                         
  -6   8   1        523.35        402.99         8.03 o                         
  -4   8   1        207.48        257.50         6.45 o                         
  -2   8   1         88.17        112.62         5.16 o                         
   0   8   1         12.85         26.54         4.36 o                         
   2   8   1         47.95         55.25         4.65 o                         
   4   8   1          4.15         10.87         3.97 o                         
   6   8   1         72.22         52.73         4.61 o                         
   8   8   1        266.81        282.84         7.89 o                         
  10   8   1         79.04         84.27         5.76 o                         
  12   8   1        429.53        394.51         9.38 o                         
  14   8   1         33.48         38.63         5.43 o                         
  16   8   1         40.10         43.19         5.75 o                         
 -13   9   1        121.46        158.57         7.91 o                         
 -11   9   1         10.03         13.34         5.01 o                         
  -9   9   1        170.41        189.58         7.69 o                         
  -7   9   1        598.38        630.65        10.24 o                         
  -5   9   1          2.67          7.73         4.63 o                         
  -3   9   1          1.20         -0.03         4.64 o                         
  -1   9   1         16.81         16.44         4.60 o                         
   1   9   1          9.46          9.25         4.62 o                         
   3   9   1          0.00          1.34         3.97 o                         
   5   9   1          0.70          3.07         4.98 o                         
   7   9   1        532.48        540.40        10.97 o                         
   9   9   1         50.68         56.50         6.25 o                         
  11   9   1        249.53        293.49         9.25 o                         
  -6  10   1         37.14         50.22         7.20 o                         
  -4  10   1          9.44         -2.23         5.10 o                         
  -2  10   1          1.10          7.09         5.40 o                         
   0  10   1          0.53         -5.25         5.25 o                         
   2  10   1         25.08          4.64         5.34 o                         
   4  10   1         95.29         88.30         8.11 o                         
 -26   0   2         48.35         77.45         8.22 o                         
 -24   0   2         84.89         82.79         6.54 o                         
 -22   0   2        190.98        150.73         7.23 o                         
 -20   0   2         71.04         34.75         5.85 o                         
 -18   0   2       3390.56       3282.57        22.07 o                         
 -16   0   2        216.10        224.77         5.55 o                         
 -14   0   2        218.35        243.53         5.19 o                         
 -12   0   2      11576.92      11215.29        59.07 o                         
  -8   0   2      15153.32      15720.98       100.39 o                         
   2   0   2        539.47        459.83         7.22 o                         
   8   0   2      25944.27      28359.31       626.75 o                         
  10   0   2       2942.25       3065.86        20.83 o                         
  12   0   2       6372.38       7107.93        42.20 o                         
  14   0   2        139.54        163.93         5.70 o                         
  16   0   2        634.86        696.14         9.09 o                         
  18   0   2        177.11        168.24         6.23 o                         
  20   0   2       4363.77       3945.56        31.60 o                         
  22   0   2        161.74        147.13         9.52 o                         
  24   0   2         42.42         18.41         3.71 o                         
  26   0   2        297.18        320.06        15.29 o                         
 -27   1   2          0.03         11.81         3.49 o                         
 -25   1   2        112.81        123.62         5.87 o                         
 -23   1   2        209.53        169.58         5.47 o                         
 -21   1   2       1445.92       1495.01        11.35 o                         
 -19   1   2       1418.22       1416.92         9.79 o                         
 -17   1   2         35.51         44.20         2.50 o                         
 -15   1   2         13.88         24.71         1.84 o                         
 -13   1   2       1518.88       1458.91         8.45 o                         
 -11   1   2       7130.79       7575.00        30.09 o                         
  -9   1   2       1232.27       1503.26         7.69 o                         
  -7   1   2          7.34          1.33         1.52 o                         
  -5   1   2       1025.04       1070.06         5.53 o                         
  -3   1   2       5471.61       5309.83        36.56 o                         
  -1   1   2        256.38        361.01         4.62 o                         
   1   1   2       9195.61       8663.69        86.22 o                         
   5   1   2        168.58        195.79         2.90 o                         
   7   1   2        364.75        461.83         3.95 o                         
   9   1   2       1511.31       1717.39         9.01 o                         
  11   1   2          6.16          4.20         2.24 o                         
  13   1   2        860.01        996.64         6.80 o                         
  15   1   2        184.72        154.34         3.32 o                         
  17   1   2       2345.42       2467.04        13.49 o                         
  19   1   2        328.76        281.34         5.74 o                         
  21   1   2        840.93        869.13        10.28 o                         
  23   1   2        158.88        224.59         7.00 o                         
  25   1   2         81.22        105.13         6.86 o                         
 -26   2   2          6.82          5.14         3.86 o                         
 -24   2   2          7.96         15.70         3.53 o                         
 -22   2   2        780.65        758.68         9.07 o                         
 -20   2   2          0.00         -0.35         2.87 o                         
 -18   2   2          4.94         -2.93         2.93 o                         
 -16   2   2       2957.21       2948.22        14.54 o                         
 -14   2   2          5.10         14.35         2.40 o                         
 -12   2   2       3606.87       3630.80        16.30 o                         
 -10   2   2       5526.08       5873.45        23.98 o                         
  -8   2   2       4331.42       4382.90        18.20 o                         
  -6   2   2       2506.63       2630.62        12.16 o                         
  -2   2   2       9037.14       8564.17        36.91 o                         
   2   2   2        705.13        692.18         4.73 o                         
   4   2   2      15193.17      15606.91        61.05 o                         
   6   2   2       1090.30       1150.25         6.63 o                         
   8   2   2       1807.47       1812.51         9.41 o                         
  10   2   2       2416.62       2758.71        14.07 o                         
  12   2   2       1685.22       1594.64         9.32 o                         
  14   2   2        467.28        498.40         5.38 o                         
  16   2   2        623.74        603.37         6.17 o                         
  18   2   2       1239.24       1148.86         9.20 o                         
  20   2   2         47.56         63.91         4.99 o                         
  22   2   2         27.44         15.22         4.45 o                         
  24   2   2          3.30         -1.57         4.69 o                         
 -25   3   2         45.87         55.25         6.20 o                         
 -23   3   2        100.42         98.31         5.54 o                         
 -21   3   2        117.54        122.01         5.06 o                         
 -19   3   2        579.24        544.12         7.14 o                         
 -17   3   2       1081.80       1137.86         8.84 o                         
 -15   3   2       1752.25       1788.84        10.75 o                         
 -13   3   2       1395.89       1501.85         9.33 o                         
 -11   3   2         81.99         75.37         2.80 o                         
  -9   3   2       6138.34       6246.15        26.24 o                         
  -7   3   2       1252.29       1224.28         7.37 o                         
  -5   3   2        361.52        357.23         4.25 o                         
  -3   3   2       3239.68       3439.50        15.91 o                         
  -1   3   2       1258.72       1376.55         7.53 o                         
   1   3   2        382.31        349.02         3.72 o                         
   3   3   2         40.39         29.29         2.38 o                         
   5   3   2       5041.00       5171.44        22.16 o                         
   7   3   2        151.69        167.37         3.92 o                         
   9   3   2        636.05        596.99         5.60 o                         
  11   3   2       2119.37       2234.85        11.88 o                         
  13   3   2        366.42        363.53         5.14 o                         
  15   3   2         45.62         54.95         3.26 o                         
  17   3   2        221.38        224.09         5.42 o                         
  19   3   2        993.01       1059.85        10.25 o                         
  21   3   2         10.63         18.85         3.95 o                         
  23   3   2         48.96         58.92         5.78 o                         
 -24   4   2        417.47        426.64        13.03 o                         
 -22   4   2        152.42        172.39         6.43 o                         
 -20   4   2        226.15        249.11         6.73 o                         
 -18   4   2         71.92         94.10         4.31 o                         
 -16   4   2         62.13         51.78         3.59 o                         
 -14   4   2        312.83        307.83         4.80 o                         
 -12   4   2          0.91          7.90         2.47 o                         
 -10   4   2          0.00          2.86         2.39 o                         
  -8   4   2          3.93          4.62         2.35 o                         
  -6   4   2       2042.36       2057.55        11.76 o                         
  -4   4   2        203.78        140.04         3.73 o                         
  -2   4   2       8364.21       8479.63        35.60 o                         
   0   4   2       2936.15       3184.79        15.54 o                         
   2   4   2       5117.08       5177.22        22.29 o                         
   4   4   2      11748.62      11509.25        45.51 o                         
   6   4   2        330.55        282.26         4.34 o                         
   8   4   2          0.41         -1.03         2.53 o                         
  10   4   2        809.44        708.53         6.14 o                         
  12   4   2        284.68        272.33         4.49 o                         
  14   4   2         26.36         20.51         2.98 o                         
  16   4   2       1079.23        997.62         9.25 o                         
  18   4   2          5.11          4.19         3.58 o                         
  20   4   2        581.73        533.99         9.43 o                         
  22   4   2         76.59         91.81         6.29 o                         
 -23   5   2        251.92        296.63        10.09 o                         
 -21   5   2         86.28         99.05         6.79 o                         
 -19   5   2        188.57        178.83         6.73 o                         
 -17   5   2        177.56        215.92         6.09 o                         
 -15   5   2          0.53          1.54         2.71 o                         
 -13   5   2        135.83        155.94         4.08 o                         
 -11   5   2        250.72        285.17         4.89 o                         
  -9   5   2       1360.43       1345.80         8.85 o                         
  -7   5   2          6.43         10.57         2.61 o                         
  -5   5   2       4490.51       4593.50        21.39 o                         
  -3   5   2       1719.01       1904.90        11.29 o                         
  -1   5   2        661.99        605.27         6.00 o                         
   1   5   2        913.74        812.00         6.55 o                         
   3   5   2       4276.56       3896.99        18.49 o                         
   5   5   2        163.30        218.52         4.23 o                         
   7   5   2        336.53        366.20         5.12 o                         
   9   5   2        809.60        754.10         6.96 o                         
  11   5   2        125.42         89.91         3.68 o                         
  13   5   2        130.89        160.89         4.58 o                         
  15   5   2       2561.34       2616.55        17.55 o                         
  17   5   2        614.47        649.82         9.29 o                         
  19   5   2          1.99         -0.22         3.85 o                         
  21   5   2         80.52         94.05         6.85 o                         
 -22   6   2          0.65         -1.37         3.24 o                         
 -20   6   2         53.47         51.95         7.52 o                         
 -18   6   2         50.79         42.10         5.83 o                         
 -16   6   2         12.87         36.22         4.12 o                         
 -14   6   2         42.34         35.25         3.19 o                         
 -12   6   2        384.02        363.34         6.84 o                         
 -10   6   2        521.63        502.41         6.39 o                         
  -8   6   2         29.68         34.90         3.44 o                         
  -6   6   2        482.24        479.62         6.22 o                         
  -4   6   2       1000.62        991.23         8.50 o                         
  -2   6   2          4.59          0.13         3.01 o                         
   0   6   2        412.04        365.88         5.11 o                         
   2   6   2       1761.10       1641.01        10.43 o                         
   4   6   2         68.36        126.29         3.81 o                         
   6   6   2        541.61        484.01         5.98 o                         
   8   6   2        110.37        147.34         4.45 o                         
  10   6   2          8.68         -1.42         3.12 o                         
  12   6   2        332.64        288.19         7.27 o                         
  14   6   2       1351.37       1297.91        12.12 o                         
  16   6   2          9.74          7.26         4.03 o                         
  18   6   2        209.92        248.88         8.61 o                         
  20   6   2          0.71         -2.86         4.94 o                         
 -19   7   2         95.48         86.61         7.69 o                         
 -17   7   2         29.45         19.15         3.69 o                         
 -15   7   2        306.46        330.78         8.08 o                         
 -13   7   2         30.42         41.33         4.37 o                         
 -11   7   2         10.41         12.57         3.04 o                         
  -9   7   2        635.02        657.96         8.26 o                         
  -7   7   2        652.99        647.70         8.61 o                         
  -5   7   2         47.32         64.59         4.21 o                         
  -3   7   2       1059.88        941.11         9.72 o                         
  -1   7   2        258.15        245.48         5.55 o                         
   1   7   2         49.21         64.48         3.77 o                         
   3   7   2        306.44        257.55         5.27 o                         
   5   7   2        498.00        437.76         7.25 o                         
   7   7   2        475.88        434.12         7.55 o                         
   9   7   2        185.51        147.68         5.81 o                         
  11   7   2          2.37          8.99         4.19 o                         
  13   7   2        609.04        650.58        10.02 o                         
  15   7   2          1.04         15.07         3.74 o                         
  17   7   2          0.12         11.60         4.73 o                         
 -16   8   2          7.46         12.22         5.25 o                         
 -14   8   2         24.82         27.39         5.46 o                         
 -12   8   2         86.07         85.15         5.94 o                         
 -10   8   2         91.66         92.36         5.52 o                         
  -8   8   2        254.59        301.87         7.35 o                         
  -6   8   2        109.51        168.49         5.80 o                         
  -4   8   2        122.90         90.54         5.22 o                         
  -2   8   2         88.49        107.43         5.28 o                         
   0   8   2         16.49          5.94         3.26 o                         
   2   8   2        239.72        172.24         5.76 o                         
   4   8   2        156.41        193.55         5.89 o                         
   6   8   2         86.66         90.42         5.52 o                         
   8   8   2          2.31         -0.90         4.58 o                         
  10   8   2        400.42        339.98         8.56 o                         
  12   8   2         30.10         23.26         4.06 o                         
  14   8   2          3.72          7.04         3.91 o                         
  16   8   2         20.63         15.97         6.70 o                         
 -13   9   2        230.19        262.13         9.15 o                         
 -11   9   2         18.47          8.97         5.02 o                         
  -9   9   2         35.00         13.32         3.78 o                         
  -7   9   2         10.63         16.04         4.40 o                         
  -5   9   2         79.16        104.20         6.43 o                         
  -3   9   2        148.53        136.73         7.06 o                         
  -1   9   2         34.90         30.84         4.56 o                         
   1   9   2         25.02          9.32         4.19 o                         
   3   9   2        111.19        134.59         8.48 o                         
   5   9   2        153.17        136.52         7.07 o                         
   7   9   2         86.52         42.33         6.44 o                         
   9   9   2          1.54         13.92         4.66 o                         
  11   9   2          4.86         16.78         4.59 o                         
  -6  10   2         46.66         16.94         5.30 o                         
  -4  10   2          8.44          5.29         4.74 o                         
  -2  10   2         47.71         73.02         8.42 o                         
   0  10   2          4.82          3.00         4.81 o                         
   2  10   2          4.39          5.94         5.37 o                         
   4  10   2          0.77         -2.03         5.21 o                         
 -27   1   3         16.74         14.19         3.96 o                         
 -25   1   3         82.53         85.12         5.09 o                         
 -23   1   3         59.76         68.39         4.15 o                         
 -21   1   3         47.73         75.94         4.11 o                         
 -19   1   3       3232.50       3121.29        15.66 o                         
 -17   1   3        543.80        593.05         5.65 o                         
 -15   1   3          6.70          7.03         2.22 o                         
 -13   1   3        957.46       1124.24         6.91 o                         
 -11   1   3       2185.71       2477.92        11.87 o                         
  -9   1   3       2282.15       2134.24         9.69 o                         
  -7   1   3        447.06        246.19         2.63 o                         
  -5   1   3         55.70         78.42         2.15 o                         
  -3   1   3         73.52         40.72         1.39 o                         
   1   1   3       6670.27       5348.72        21.82 o                         
   3   1   3        210.38        301.31         3.42 o                         
   5   1   3          6.15         -1.71         1.71 o                         
   7   1   3       2897.02       3063.07        14.16 o                         
   9   1   3        868.49        812.00         5.92 o                         
  11   1   3       1725.67       1569.81         8.94 o                         
  13   1   3        315.42        240.67         4.23 o                         
  15   1   3         77.07         74.12         3.31 o                         
  17   1   3        451.10        500.11         6.49 o                         
  19   1   3         56.02         27.22         3.06 o                         
  21   1   3          5.92          2.61         3.46 o                         
  23   1   3        330.85        319.52         8.11 o                         
  25   1   3         45.18         51.26         6.24 o                         
 -26   2   3          4.07          3.07         3.68 o                         
 -24   2   3        811.39        848.11        10.19 o                         
 -22   2   3         14.37         26.67         3.70 o                         
 -20   2   3          0.51         -2.97         2.97 o                         
 -18   2   3          2.50          1.16         2.73 o                         
 -16   2   3        428.98        426.32         5.02 o                         
 -14   2   3        334.04        269.88         3.98 o                         
 -12   2   3        297.88        357.94         4.26 o                         
 -10   2   3          6.49         10.27         1.83 o                         
  -8   2   3       2266.58       2127.18        10.19 o                         
  -6   2   3        182.99        194.77         2.52 o                         
  -4   2   3       8840.88       8759.82        35.96 o                         
  -2   2   3          8.37         24.42         1.63 o                         
   2   2   3      14389.39      13728.68        52.91 o                         
   4   2   3       1498.44       1306.73         7.20 o                         
   6   2   3       1054.25        808.74         5.66 o                         
   8   2   3        684.32        910.88         6.37 o                         
  10   2   3        535.65        612.80         5.70 o                         
  12   2   3       1526.23       1330.03         8.46 o                         
  14   2   3       7685.60       7997.60        33.86 o                         
  16   2   3        110.13        115.81         3.69 o                         
  18   2   3        751.66        735.14         7.91 o                         
  20   2   3         79.68         49.84         4.64 o                         
  22   2   3         51.98         58.91         5.69 o                         
  24   2   3        191.39        179.20         8.99 o                         
 -25   3   3        110.06        130.19         7.09 o                         
 -23   3   3         50.51         41.93         4.78 o                         
 -21   3   3        232.56        271.60         6.24 o                         
 -19   3   3        783.80        748.23         8.49 o                         
 -17   3   3        172.51        142.15         3.86 o                         
 -15   3   3          0.38          5.31         2.63 o                         
 -13   3   3        155.89        196.31         3.89 o                         
 -11   3   3       2064.43       2270.03        11.76 o                         
  -9   3   3        886.40        800.98         5.83 o                         
  -7   3   3          1.95          2.49         2.01 o                         
  -5   3   3        799.52        704.29         5.21 o                         
  -3   3   3          0.10         34.99         2.27 o                         
  -1   3   3          1.04          2.43         1.98 o                         
   1   3   3        282.59        233.96         3.55 o                         
   3   3   3       3275.19       3354.73        15.65 o                         
   5   3   3        623.05        577.51         5.25 o                         
   7   3   3         58.72         38.97         2.60 o                         
   9   3   3       2439.74       2658.88        12.82 o                         
  11   3   3         31.10         41.54         2.83 o                         
  13   3   3        775.44        803.63         6.95 o                         
  15   3   3        100.23         98.85         3.68 o                         
  17   3   3       2057.80       1929.11        12.60 o                         
  19   3   3          6.48         14.23         3.78 o                         
  21   3   3        116.88        142.14         6.88 o                         
  23   3   3         49.32         49.14         6.37 o                         
 -24   4   3         55.73         60.86         5.57 o                         
 -22   4   3        266.85        241.50         6.72 o                         
 -20   4   3         63.54         82.95         4.63 o                         
 -18   4   3       2195.94       2165.42        14.15 o                         
 -16   4   3         42.51         60.15         3.59 o                         
 -14   4   3          0.39         -0.24         2.66 o                         
 -12   4   3       3382.03       3339.52        16.37 o                         
 -10   4   3       1714.56       1811.66        10.23 o                         
  -8   4   3         18.53         31.29         2.48 o                         
  -6   4   3       1079.86       1143.81         7.67 o                         
  -4   4   3       1187.17       1145.53         7.69 o                         
  -2   4   3          7.99         15.93         2.51 o                         
   0   4   3       2443.89       2347.50        12.35 o                         
   2   4   3       1986.46       1826.96        10.25 o                         
   4   4   3        455.76        451.82         5.65 o                         
   6   4   3       2137.52       2193.52        11.59 o                         
   8   4   3        301.72        302.51         4.65 o                         
  10   4   3          0.47         -2.36         2.36 o                         
  12   4   3          2.92          2.79         2.80 o                         
  14   4   3        731.63        699.79         7.31 o                         
  16   4   3          0.69         -3.23         3.63 o                         
  18   4   3         48.47         38.29         4.27 o                         
  20   4   3        154.39        135.51         6.17 o                         
  22   4   3         28.00         25.21         4.88 o                         
 -23   5   3        410.92        407.06        11.90 o                         
 -21   5   3         34.53         10.35         4.62 o                         
 -19   5   3         20.29         28.41         4.71 o                         
 -17   5   3       1801.21       1857.74        14.87 o                         
 -15   5   3        142.35        153.54         4.65 o                         
 -13   5   3        183.00        234.57         4.61 o                         
 -11   5   3         99.07        115.53         3.63 o                         
  -9   5   3         40.27         47.20         2.90 o                         
  -7   5   3         30.81         30.56         2.74 o                         
  -5   5   3        527.63        529.18         6.09 o                         
  -3   5   3        494.04        510.31         5.61 o                         
  -1   5   3        563.15        530.95         5.66 o                         
   1   5   3       1253.38       1114.72         7.91 o                         
   3   5   3       1678.68       1780.06        10.42 o                         
   5   5   3        875.11        823.00         6.89 o                         
   7   5   3        409.23        367.51         5.44 o                         
   9   5   3         11.17         22.43         3.08 o                         
  11   5   3         28.53         23.58         3.33 o                         
  13   5   3       1360.07       1312.29        10.93 o                         
  15   5   3       1307.58       1383.10        11.33 o                         
  17   5   3         40.39         41.40         5.22 o                         
  19   5   3        211.41        214.86         7.17 o                         
  21   5   3         66.23         47.72         6.41 o                         
 -22   6   3          8.55         -0.25         4.55 o                         
 -20   6   3        297.01        323.38         9.51 o                         
 -18   6   3         70.09         63.40         6.29 o                         
 -16   6   3          0.46          1.20         2.31 o                         
 -14   6   3         54.18         79.48         3.98 o                         
 -12   6   3         73.34         65.87         3.79 o                         
 -10   6   3        219.55        188.24         4.55 o                         
  -8   6   3        115.16        149.90         4.17 o                         
  -6   6   3          1.46          3.68         2.97 o                         
  -4   6   3          6.12         12.50         3.13 o                         
  -2   6   3         41.53         36.72         3.37 o                         
   0   6   3        231.50        203.64         4.25 o                         
   2   6   3        357.86        367.84         5.80 o                         
   4   6   3       1400.10       1416.53         9.69 o                         
   6   6   3          2.18          2.57         2.94 o                         
   8   6   3        134.20        149.87         4.33 o                         
  10   6   3        662.68        590.20         7.35 o                         
  12   6   3        248.94        227.21         6.32 o                         
  14   6   3        117.67        115.12         5.56 o                         
  16   6   3        220.50        238.55         7.54 o                         
  18   6   3        262.12        305.15         9.35 o                         
  20   6   3         90.98         97.99         7.18 o                         
 -19   7   3         50.20         57.15         7.19 o                         
 -17   7   3         34.64         30.99         4.26 o                         
 -15   7   3         64.46         80.79         5.79 o                         
 -13   7   3        348.89        389.28         8.28 o                         
 -11   7   3         56.90         42.55         4.09 o                         
  -9   7   3         34.90         34.67         4.07 o                         
  -7   7   3         34.04         55.65         4.57 o                         
  -5   7   3       1376.73       1518.82        12.14 o                         
  -3   7   3        385.76        356.90         6.96 o                         
  -1   7   3        307.77        321.83         5.87 o                         
   1   7   3         50.53         53.27         3.57 o                         
   3   7   3         90.93         96.31         4.57 o                         
   5   7   3        394.33        396.96         6.86 o                         
   7   7   3        109.69        119.92         4.68 o                         
   9   7   3        249.57        258.05         6.64 o                         
  11   7   3         20.45         17.62         3.72 o                         
  13   7   3         98.19         94.50         5.21 o                         
  15   7   3        490.83        493.92        10.15 o                         
  17   7   3          3.67          5.16         4.07 o                         
 -16   8   3         33.31         42.02         5.84 o                         
 -14   8   3         41.86         31.21         5.25 o                         
 -12   8   3         36.85         23.13         4.17 o                         
 -10   8   3         57.97         45.75         5.48 o                         
  -8   8   3          0.32          6.06         3.26 o                         
  -6   8   3         32.53         21.90         4.53 o                         
  -4   8   3         45.89         45.67         4.56 o                         
  -2   8   3        275.00        291.54         7.12 o                         
   0   8   3        103.94         85.39         4.58 o                         
   2   8   3         13.25          4.93         2.89 o                         
   4   8   3         21.80         19.31         3.72 o                         
   6   8   3         55.45         37.49         5.08 o                         
   8   8   3          0.45          1.88         3.87 o                         
  10   8   3          0.29          4.00         3.45 o                         
  12   8   3         76.64         91.47         7.01 o                         
  14   8   3         47.63         43.33         6.29 o                         
 -13   9   3         18.85         16.14         5.61 o                         
 -11   9   3          8.27          7.08         5.73 o                         
  -9   9   3        188.44        184.24         7.82 o                         
  -7   9   3         72.14         61.31         5.88 o                         
  -5   9   3          2.42          3.40         4.18 o                         
  -3   9   3         59.84         69.76         5.21 o                         
  -1   9   3        221.15        225.31         8.96 o                         
   1   9   3         45.81         47.69         5.56 o                         
   3   9   3         21.53         22.99         4.47 o                         
   5   9   3        114.60        108.10         6.42 o                         
   7   9   3        383.12        386.68        10.18 o                         
   9   9   3         21.77         26.03         7.24 o                         
  11   9   3        227.57        246.29        10.87 o                         
  -6  10   3         10.23         11.54         4.49 o                         
  -4  10   3         46.03         16.68         5.51 o                         
  -2  10   3          2.84         -1.11         4.48 o                         
   0  10   3          2.18          0.78         5.05 o                         
   2  10   3         67.57         62.86         7.75 o                         
   4  10   3         30.15         34.08         5.74 o                         
 -28   0   4        290.58        328.85        11.67 o                         
 -26   0   4         86.10         94.25         7.47 o                         
 -24   0   4         82.57        132.38         7.71 o                         
 -22   0   4       2517.31       2488.39        26.22 o                         
 -20   0   4        208.90        205.83         7.04 o                         
 -18   0   4        917.79        867.68         9.33 o                         
 -16   0   4        703.24        621.67         7.62 o                         
 -14   0   4        984.25       1168.27         9.71 o                         
 -12   0   4       4070.24       4577.52        26.08 o                         
 -10   0   4       1016.88       1064.97         8.58 o                         
  -6   0   4       1026.47        996.09         7.72 o                         
  -4   0   4      11992.43      11529.12       250.70 o                         
   0   0   4       2815.25       3150.96        18.42 o                         
   2   0   4        712.62        639.93         5.51 o                         
   4   0   4      20336.70      19923.89       253.85 o                         
   6   0   4      11396.98      11434.83        68.22 o                         
   8   0   4        854.96        860.56         8.17 o                         
  10   0   4       7336.50       7682.73        44.56 o                         
  12   0   4        469.47        485.04         7.20 o                         
  14   0   4       1085.58       1223.34        11.95 o                         
  16   0   4        311.58        345.81         7.60 o                         
  18   0   4       2998.12       2711.18        22.78 o                         
  20   0   4          0.50         -4.02         4.02 o                         
  22   0   4        113.45         98.34         7.05 o                         
  24   0   4          1.33         -4.41         7.01 o                         
 -27   1   4          0.78         11.62         3.72 o                         
 -25   1   4          7.35         16.18         3.34 o                         
 -23   1   4        296.90        290.59         6.56 o                         
 -21   1   4       1000.57        990.00         8.88 o                         
 -19   1   4          6.24          6.96         2.85 o                         
 -17   1   4          8.49         10.84         2.45 o                         
 -15   1   4        828.35        896.93         6.37 o                         
 -13   1   4        539.64        525.85         4.64 o                         
 -11   1   4        744.46        772.62         5.27 o                         
  -9   1   4        374.25        389.28         3.33 o                         
  -7   1   4        765.77        779.52         4.62 o                         
  -5   1   4       2870.85       3002.11        12.75 o                         
  -3   1   4       3831.57       3302.01        16.48 o                         
  -1   1   4      12851.53      11842.61        67.31 o                         
   1   1   4        729.07        516.37         3.50 o                         
   3   1   4        435.83        326.35         3.12 o                         
   5   1   4       2738.50       2578.22        11.55 o                         
   7   1   4       8601.44       8769.67        35.69 o                         
   9   1   4      14417.01      15634.49        58.88 o                         
  11   1   4       1961.95       2043.31        11.03 o                         
  13   1   4          4.93          8.60         2.59 o                         
  15   1   4          0.56          6.20         2.82 o                         
  17   1   4        149.49        176.50         4.96 o                         
  19   1   4         63.19         85.87         4.13 o                         
  21   1   4         70.79         65.13         5.03 o                         
  23   1   4         68.87         91.07         5.99 o                         
  25   1   4         14.91         27.44        23.41 o                         
 -26   2   4        372.57        372.39         8.64 o                         
 -24   2   4         51.58         57.39         4.43 o                         
 -22   2   4        276.63        296.05         6.16 o                         
 -20   2   4        494.37        482.60         6.60 o                         
 -18   2   4       1286.99       1162.82         8.13 o                         
 -16   2   4          0.16         -0.49         2.36 o                         
 -14   2   4        976.38        868.78         6.21 o                         
 -12   2   4       1992.36       2352.98        12.60 o                         
 -10   2   4       2925.97       3201.22        14.09 o                         
  -8   2   4       1032.26        954.66         6.00 o                         
  -6   2   4       6912.67       6793.89        27.62 o                         
  -4   2   4      10460.49       9452.71        37.43 o                         
  -2   2   4      14585.07      14478.59        66.63 o                         
   0   2   4        163.52        129.41         3.64 o                         
   2   2   4      20517.75      21060.88       139.33 o                         
   4   2   4        203.52        213.22         3.24 o                         
   6   2   4       3596.59       3801.02        16.77 o                         
   8   2   4       1690.34       2043.88        10.72 o                         
  10   2   4        162.93        135.15         3.68 o                         
  12   2   4       1087.27       1070.65         7.62 o                         
  14   2   4        654.30        631.08         6.27 o                         
  16   2   4        434.49        418.98         6.34 o                         
  18   2   4        134.15        152.97         5.14 o                         
  20   2   4         25.90         18.62         3.74 o                         
  22   2   4          0.92          1.37         3.69 o                         
  24   2   4          0.23         -5.12         5.12 o                         
 -25   3   4         73.56         51.62         5.80 o                         
 -23   3   4         99.16         86.76         5.11 o                         
 -21   3   4        461.25        441.54         7.69 o                         
 -19   3   4        579.35        540.51         7.28 o                         
 -17   3   4       1060.17       1022.46         8.00 o                         
 -15   3   4       1774.84       1771.28        10.43 o                         
 -13   3   4        230.02        209.49         3.84 o                         
 -11   3   4        149.77        108.69         2.81 o                         
  -9   3   4       4911.54       4985.84        21.51 o                         
  -7   3   4        521.61        503.88         4.68 o                         
  -5   3   4       5034.36       5037.63        22.33 o                         
  -3   3   4       1212.73       1401.34         7.70 o                         
  -1   3   4       7384.92       7497.73        31.60 o                         
   1   3   4       9466.33       9977.98        42.39 o                         
   3   3   4       1936.60       1873.88         9.56 o                         
   5   3   4       4491.81       4540.77        20.08 o                         
   7   3   4       1131.69       1059.97         7.21 o                         
   9   3   4       4226.98       4087.32        18.13 o                         
  11   3   4       1221.44       1252.60         8.77 o                         
  13   3   4         12.69         23.87         3.03 o                         
  15   3   4        160.08        133.00         4.18 o                         
  17   3   4        186.02        225.70         5.09 o                         
  19   3   4         53.71         47.09         5.03 o                         
  21   3   4         19.29         13.56         3.86 o                         
  23   3   4          1.52          5.67         5.83 o                         
 -24   4   4         95.16        115.11         6.33 o                         
 -22   4   4        160.75        160.16         6.32 o                         
 -20   4   4        245.32        265.81         6.51 o                         
 -18   4   4        131.60        127.75         4.72 o                         
 -16   4   4       1153.04       1115.04         9.00 o                         
 -14   4   4        319.32        310.31         4.79 o                         
 -12   4   4         72.79         73.44         2.68 o                         
 -10   4   4        497.43        615.89         5.22 o                         
  -8   4   4       1952.83       1870.06        10.15 o                         
  -6   4   4        281.54        280.39         5.44 o                         
  -4   4   4        391.31        331.64         4.54 o                         
  -2   4   4       1357.33       1218.86         8.09 o                         
   0   4   4      10803.85      10011.49        39.55 o                         
   2   4   4          0.00          5.44         2.41 o                         
   4   4   4        323.24        291.01         4.52 o                         
   6   4   4        475.27        398.19         4.82 o                         
   8   4   4        356.60        404.80         5.20 o                         
  10   4   4        152.45        149.61         3.65 o                         
  12   4   4       3299.31       3076.36        15.86 o                         
  14   4   4         64.25         83.10         4.14 o                         
  16   4   4         83.05         65.24         4.02 o                         
  18   4   4        304.88        294.47         7.09 o                         
  20   4   4          2.97          0.74         3.68 o                         
  22   4   4         30.26         30.49         6.48 o                         
 -23   5   4         35.98         28.66         5.27 o                         
 -21   5   4         14.82          7.89         3.17 o                         
 -19   5   4         37.24         32.56         4.36 o                         
 -17   5   4        368.64        441.38         7.37 o                         
 -15   5   4         56.91         54.20         3.25 o                         
 -13   5   4         14.38         11.23         2.50 o                         
 -11   5   4        332.82        334.24         4.71 o                         
  -9   5   4        131.34        138.89         3.58 o                         
  -7   5   4        657.97        583.10         5.64 o                         
  -5   5   4        643.29        648.36         6.22 o                         
  -3   5   4        110.91        102.00         3.71 o                         
  -1   5   4         38.52         39.84         2.73 o                         
   1   5   4        189.02        173.33         3.74 o                         
   3   5   4       1477.83       1499.08         9.51 o                         
   5   5   4          2.03          6.96         2.72 o                         
   7   5   4        592.38        636.12         6.51 o                         
   9   5   4         17.84         25.18         3.23 o                         
  11   5   4        231.06        253.68         4.98 o                         
  13   5   4         22.41         28.35         3.12 o                         
  15   5   4          1.45          8.96         3.95 o                         
  17   5   4        121.65         93.26         5.49 o                         
  19   5   4        112.27        120.62         6.41 o                         
  21   5   4         18.92         18.26         4.97 o                         
 -22   6   4         59.80         71.41         7.06 o                         
 -20   6   4        325.80        325.36        10.03 o                         
 -18   6   4         90.88         89.44         6.44 o                         
 -16   6   4          0.26         -0.27         3.28 o                         
 -14   6   4        173.42        175.30         5.17 o                         
 -12   6   4         14.08          9.35         2.42 o                         
 -10   6   4         35.79         29.78         2.99 o                         
  -8   6   4          0.82          5.82         2.15 o                         
  -6   6   4        791.27        769.91         7.26 o                         
  -4   6   4        256.86        245.26         4.98 o                         
  -2   6   4        224.50        177.21         4.31 o                         
   0   6   4        148.23        113.98         3.71 o                         
   2   6   4        136.83        176.69         4.25 o                         
   4   6   4        810.96        725.52         6.91 o                         
   6   6   4         31.20         32.25         3.34 o                         
   8   6   4         84.44         84.71         4.04 o                         
  10   6   4       1031.28       1010.45         9.62 o                         
  12   6   4        616.14        578.78         7.73 o                         
  14   6   4          2.00          2.48         3.36 o                         
  16   6   4         15.32          6.53         3.62 o                         
  18   6   4          0.52         -3.93         4.32 o                         
  20   6   4          1.48         -9.44         9.44 o                         
 -19   7   4          8.14          5.60         5.14 o                         
 -17   7   4        141.29        127.01         6.32 o                         
 -15   7   4         98.81        108.39         5.86 o                         
 -13   7   4        204.09        208.00         6.48 o                         
 -11   7   4        130.03        139.21         5.16 o                         
  -9   7   4        258.68        271.20         7.74 o                         
  -7   7   4        148.78        152.11         4.89 o                         
  -5   7   4        194.87        223.73         6.26 o                         
  -3   7   4         89.38         95.31         4.31 o                         
  -1   7   4        293.95        294.84         5.91 o                         
   1   7   4        289.00        316.04         6.06 o                         
   3   7   4        395.33        421.07         6.93 o                         
   5   7   4        739.99        658.61         8.27 o                         
   7   7   4         53.60         41.29         4.19 o                         
   9   7   4          1.66          0.72         3.25 o                         
  11   7   4         61.23         76.38         5.17 o                         
  13   7   4         83.26         86.95         5.06 o                         
  15   7   4        255.19        302.75         8.61 o                         
  17   7   4          0.01          9.08         4.19 o                         
 -16   8   4         59.49         46.67         5.82 o                         
 -14   8   4         28.64         33.23         4.44 o                         
 -12   8   4        338.78        380.13         9.31 o                         
 -10   8   4          2.08          1.10         3.15 o                         
  -8   8   4         13.14         11.61         3.55 o                         
  -6   8   4         48.88         68.08         5.24 o                         
  -4   8   4         48.65         68.13         4.82 o                         
  -2   8   4        878.33        922.16        10.18 o                         
   0   8   4        132.96        140.08         5.77 o                         
   2   8   4         49.37         12.37         3.70 o                         
   4   8   4         31.03         23.22         4.31 o                         
   6   8   4         22.52         10.79         3.79 o                         
   8   8   4        159.06        154.00         7.27 o                         
  10   8   4          1.36         -2.43         2.43 o                         
  12   8   4          8.90         13.65         3.18 o                         
  14   8   4         37.40         42.50         5.24 o                         
 -13   9   4        105.67        118.48         7.60 o                         
 -11   9   4         20.93          5.01         5.62 o                         
  -9   9   4          3.16          2.25         3.55 o                         
  -7   9   4         11.54         13.96         5.28 o                         
  -5   9   4         66.58         68.10         5.27 o                         
  -3   9   4         22.87         18.20         4.44 o                         
  -1   9   4         38.07         55.51         6.64 o                         
   1   9   4         31.79         43.77         5.85 o                         
   3   9   4          3.06          2.85         3.87 o                         
   5   9   4         54.16         32.16         4.11 o                         
   7   9   4          0.55          4.49         4.01 o                         
   9   9   4         45.05         41.12         5.36 o                         
  11   9   4         11.09         -2.15        40.12 o                         
  -6  10   4          2.10          3.45         5.41 o                         
  -4  10   4         33.21         54.31         6.57 o                         
  -2  10   4         12.86          7.65         5.80 o                         
   0  10   4          4.27          4.58         4.83 o                         
   2  10   4          6.54         16.59         5.20 o                         
 -27   1   5          0.39          7.66         4.53 o                         
 -25   1   5         19.46         10.70         3.90 o                         
 -23   1   5        133.28        128.64         5.15 o                         
 -21   1   5          1.91         -2.55         2.55 o                         
 -19   1   5        142.97        133.30         3.55 o                         
 -17   1   5        116.79        122.23         3.16 o                         
 -15   1   5       2264.55       2416.52        12.04 o                         
 -13   1   5        240.72        294.75         3.86 o                         
 -11   1   5       5905.54       6503.03        25.25 o                         
  -9   1   5       3402.49       3270.51        13.56 o                         
  -7   1   5       4375.12       4995.61        22.04 o                         
  -5   1   5      19756.28      19406.59       303.66 o                         
   1   1   5       6045.24       5594.16        22.06 o                         
   3   1   5        381.42        356.06         3.30 o                         
   5   1   5         48.90         77.75         2.40 o                         
   7   1   5      12600.08      13124.06        51.88 o                         
   9   1   5      10313.08      11154.69        45.87 o                         
  11   1   5       4766.89       5159.61        23.65 o                         
  13   1   5         15.04         -2.57         2.57 o                         
  15   1   5        553.59        546.66         6.63 o                         
  17   1   5         46.82         56.04         4.09 o                         
  19   1   5         70.32         71.83         4.91 o                         
  21   1   5        116.87        123.92         6.10 o                         
  23   1   5          0.00          4.62         3.10 o                         
 -26   2   5         88.99        140.18         7.58 o                         
 -24   2   5          4.70          1.84         3.00 o                         
 -22   2   5        323.91        357.43         7.18 o                         
 -20   2   5       3097.49       3089.35        18.03 o                         
 -18   2   5         67.59         58.69         3.11 o                         
 -16   2   5         28.12         21.82         2.09 o                         
 -14   2   5        870.54        935.85         6.28 o                         
 -12   2   5       3187.46       3292.83        15.62 o                         
 -10   2   5       9456.27       9208.38        37.38 o                         
  -8   2   5       4698.73       4631.13        19.01 o                         
  -6   2   5       2303.61       2414.79        11.22 o                         
  -4   2   5       1192.84       1260.10         6.54 o                         
  -2   2   5       1790.14       1991.81         9.66 o                         
   2   2   5       1122.10       1196.76         6.56 o                         
   4   2   5       7038.66       7193.15        30.05 o                         
   6   2   5       1937.76       2490.55        12.16 o                         
   8   2   5       1693.19       1945.44        11.02 o                         
  10   2   5       2019.52       1924.93        11.16 o                         
  12   2   5       4332.73       4187.36        19.79 o                         
  14   2   5        655.80        536.16         6.38 o                         
  16   2   5        704.72        674.78         7.88 o                         
  18   2   5        283.57        311.32         6.79 o                         
  20   2   5        274.89        251.36         7.57 o                         
  22   2   5        103.19         81.79         6.48 o                         
  24   2   5         17.49         16.94         5.05 o                         
 -27   3   5          5.39         11.46         3.95 o                         
 -25   3   5          1.54         -0.48         3.46 o                         
 -23   3   5         48.96         32.21         4.17 o                         
 -21   3   5        238.68        234.95         5.42 o                         
 -19   3   5        164.15        170.61         4.52 o                         
 -17   3   5        234.68        253.45         4.37 o                         
 -15   3   5       2223.16       2464.30        13.78 o                         
 -13   3   5          2.05          7.46         2.49 o                         
 -11   3   5          2.39          5.20         2.03 o                         
  -9   3   5        648.75        741.98         5.43 o                         
  -7   3   5        758.74        724.58         5.57 o                         
  -5   3   5         56.60         58.18         2.38 o                         
  -3   3   5         79.81         63.36         2.41 o                         
  -1   3   5       1288.66       1289.06         7.56 o                         
   1   3   5        305.29        326.39         3.89 o                         
   3   3   5        479.93        523.98         4.91 o                         
   5   3   5       3557.30       3521.86        16.02 o                         
   7   3   5       1563.69       1391.32         8.57 o                         
   9   3   5       1612.78       1735.31        10.21 o                         
  11   3   5       4856.21       4407.34        20.88 o                         
  13   3   5        324.11        412.52         5.96 o                         
  15   3   5        136.96        104.29         4.15 o                         
  17   3   5          6.50          4.14         3.52 o                         
  19   3   5        212.35        218.54         7.16 o                         
  21   3   5        121.49        135.48         7.54 o                         
  23   3   5        386.01        438.97        12.22 o                         
 -26   4   5         50.86         42.05         6.00 o                         
 -24   4   5         16.05          3.66         3.76 o                         
 -22   4   5         73.81         79.96         5.37 o                         
 -20   4   5        241.18        236.78         6.15 o                         
 -18   4   5          1.12          0.82         3.44 o                         
 -16   4   5         25.48         28.78         3.26 o                         
 -14   4   5        596.53        615.55         6.01 o                         
 -12   4   5         10.76          7.73         2.38 o                         
 -10   4   5       3232.19       3186.94        15.69 o                         
  -8   4   5       2893.30       3032.96        14.69 o                         
  -6   4   5       1082.59        970.47         7.31 o                         
  -4   4   5         41.00         66.91         2.87 o                         
  -2   4   5       3037.91       2977.92        14.73 o                         
   0   4   5          0.69         10.36         2.26 o                         
   2   4   5       1958.35       2131.01        12.34 o                         
   4   4   5        140.02        164.72         3.56 o                         
   6   4   5         46.29         50.03         2.98 o                         
   8   4   5       3110.14       3016.38        15.02 o                         
  10   4   5         10.28         12.67         2.69 o                         
  12   4   5        784.71        671.32         7.01 o                         
  14   4   5       1136.91       1175.42        10.85 o                         
  16   4   5        281.91        289.97         6.05 o                         
  18   4   5        163.98        152.51         5.84 o                         
  20   4   5         27.90         35.15         5.17 o                         
  22   4   5         16.76         17.92         5.62 o                         
 -23   5   5         44.76         38.49         4.89 o                         
 -21   5   5        110.99         89.93         5.85 o                         
 -19   5   5        107.44         90.11         5.48 o                         
 -17   5   5        456.75        444.07         7.42 o                         
 -15   5   5         37.52         33.36         2.96 o                         
 -13   5   5        147.77        171.84         4.04 o                         
 -11   5   5          2.24          0.31         2.67 o                         
  -9   5   5        104.05         88.95         3.40 o                         
  -7   5   5        738.24        750.51         6.91 o                         
  -5   5   5         95.53         64.45         3.01 o                         
  -3   5   5        384.33        318.90         4.95 o                         
  -1   5   5       2158.33       2261.03        12.39 o                         
   1   5   5         87.84        132.33         3.62 o                         
   3   5   5        132.34        160.88         3.84 o                         
   5   5   5       2196.47       2381.66        13.25 o                         
   7   5   5         39.07         45.59         3.27 o                         
   9   5   5        627.51        599.17         6.53 o                         
  11   5   5       2837.61       2701.72        15.63 o                         
  13   5   5        859.56        765.23         8.54 o                         
  15   5   5         50.59         60.77         4.42 o                         
  17   5   5         18.54          5.52         4.20 o                         
  19   5   5          7.47          1.41         3.27 o                         
  21   5   5          2.21          3.00         5.91 o                         
 -22   6   5         28.70         15.86         5.59 o                         
 -20   6   5         24.40         21.41         4.27 o                         
 -18   6   5         54.26         74.14         5.67 o                         
 -16   6   5         89.26         94.20         4.62 o                         
 -14   6   5         86.57         69.71         4.22 o                         
 -12   6   5        109.97        131.38         4.70 o                         
 -10   6   5        506.36        545.56         7.00 o                         
  -8   6   5        326.66        297.93         5.02 o                         
  -6   6   5          2.79          0.41         2.69 o                         
  -4   6   5        538.58        608.55         7.00 o                         
  -2   6   5         13.08         -0.36         2.82 o                         
   0   6   5        130.64        171.64         4.25 o                         
   2   6   5        216.36        210.93         4.63 o                         
   4   6   5        223.44        182.52         4.34 o                         
   6   6   5          0.70         -1.89         2.95 o                         
   8   6   5          9.78         16.40         3.48 o                         
  10   6   5         52.89         88.21         4.53 o                         
  12   6   5          1.40         10.00         3.53 o                         
  14   6   5          3.85          8.45         3.46 o                         
  16   6   5         27.83         31.50         4.84 o                         
  18   6   5          6.72         10.02         4.10 o                         
 -21   7   5         13.84          0.78         7.55 o                         
 -19   7   5          3.42         -1.59         3.18 o                         
 -17   7   5        161.34        155.53         6.60 o                         
 -15   7   5         10.30         18.71         3.62 o                         
 -13   7   5        506.11        543.90         9.03 o                         
 -11   7   5         12.40         11.20         3.61 o                         
  -9   7   5        226.44        216.11         5.80 o                         
  -7   7   5         38.14         55.83         3.82 o                         
  -5   7   5        309.15        375.39         6.90 o                         
  -3   7   5        126.03        129.47         4.88 o                         
  -1   7   5        487.16        467.37         7.60 o                         
   1   7   5         19.59          5.68         3.49 o                         
   3   7   5        195.11        197.78         5.72 o                         
   5   7   5         43.28         39.15         4.09 o                         
   7   7   5         15.96         14.35         3.27 o                         
   9   7   5         46.61         39.29         4.87 o                         
  11   7   5         73.72         45.93         4.67 o                         
  13   7   5         28.02         41.40         4.55 o                         
  15   7   5        190.01        217.06         8.30 o                         
  17   7   5         55.25         47.64         6.26 o                         
 -18   8   5        153.73        126.45         6.95 o                         
 -16   8   5         30.64         32.35         5.27 o                         
 -14   8   5        140.14        176.04         7.08 o                         
 -12   8   5         13.10         13.43         3.84 o                         
 -10   8   5         18.65         19.33         4.43 o                         
  -8   8   5          7.19          6.19         4.25 o                         
  -6   8   5        234.33        217.22         6.82 o                         
  -4   8   5         15.59         17.17         3.88 o                         
  -2   8   5        118.40        133.04         5.37 o                         
   0   8   5          7.00         -3.25         3.25 o                         
   2   8   5         68.00         39.05         4.25 o                         
   4   8   5         38.46         26.90         4.56 o                         
   6   8   5          7.24         15.67         4.68 o                         
   8   8   5         30.66         32.06         5.04 o                         
  10   8   5         12.04          9.20         3.78 o                         
  12   8   5         72.22         62.41         6.39 o                         
  14   8   5          3.50          4.24         3.45 o                         
 -13   9   5          0.06         -0.53         4.67 o                         
 -11   9   5         49.49         35.90         6.95 o                         
  -9   9   5          2.67         -0.59         6.36 o                         
  -7   9   5         56.94         44.43         5.39 o                         
  -5   9   5        280.84        269.45         8.23 o                         
  -3   9   5         90.57         92.22         7.04 o                         
  -1   9   5          2.29          0.44         3.60 o                         
   1   9   5         59.16         48.86         5.93 o                         
   3   9   5         79.17         75.35         5.85 o                         
   5   9   5        246.95        244.91        10.39 o                         
   7   9   5         20.97         11.93         4.82 o                         
   9   9   5        108.10        125.56         7.79 o                         
  -6  10   5         49.29         76.60        14.19 o                         
  -4  10   5        110.66        154.89         8.61 o                         
  -2  10   5         51.21         27.16         9.01 o                         
   0  10   5          0.29          3.43         4.47 o                         
   2  10   5         69.15         53.63         7.01 o                         
 -28   0   6        141.42        136.19         9.47 o                         
 -26   0   6         32.91         60.19         6.84 o                         
 -24   0   6        121.77        108.72         6.87 o                         
 -22   0   6        189.73        237.60         8.21 o                         
 -20   0   6        212.75        236.20         7.57 o                         
 -18   0   6       1169.75       1187.82        11.49 o                         
 -16   0   6       5358.62       5240.54        33.11 o                         
 -14   0   6          2.38         43.71         3.60 o                         
 -12   0   6       1616.29       1840.81        13.06 o                         
 -10   0   6       1711.99       1690.25        12.20 o                         
  -8   0   6       9878.28      10186.92        61.07 o                         
  -2   0   6       7044.83       6012.43        35.04 o                         
   0   0   6       6600.90       7055.32        38.62 o                         
   4   0   6       4953.41       4515.18        26.62 o                         
   6   0   6       1991.22       2738.09        17.62 o                         
   8   0   6       4705.93       5041.13        28.73 o                         
  10   0   6        525.16        453.90         6.21 o                         
  12   0   6        143.55        183.75         5.24 o                         
  14   0   6        463.95        510.99         7.92 o                         
  16   0   6       1700.15       1555.21        14.57 o                         
  18   0   6        362.31        363.81         9.67 o                         
  20   0   6         87.26         92.95         6.72 o                         
  22   0   6          2.51         -5.06         6.25 o                         
  24   0   6          1.85          2.60         5.02 o                         
 -27   1   6         10.24         19.02         6.20 o                         
 -25   1   6         57.42         36.37         4.40 o                         
 -23   1   6         40.16         35.30         3.83 o                         
 -21   1   6        281.31        306.50         5.84 o                         
 -19   1   6         61.61         54.65         3.10 o                         
 -17   1   6          9.72         11.27         2.45 o                         
 -15   1   6       1665.19       1866.81         9.94 o                         
 -13   1   6        530.19        487.93         4.25 o                         
 -11   1   6       1428.22       1470.54         7.82 o                         
  -9   1   6         68.01        102.88         2.27 o                         
  -7   1   6       2655.77       2791.62        12.47 o                         
  -3   1   6        186.03        157.26         2.08 o                         
  -1   1   6          0.45          1.78         1.50 o                         
   1   1   6        223.41        264.25         3.00 o                         
   3   1   6          0.31         -1.71         1.71 o                         
   5   1   6       4026.25       4181.21        17.92 o                         
   7   1   6       3107.39       3143.56        14.90 o                         
   9   1   6        344.90        403.09         5.04 o                         
  11   1   6        181.03        195.20         3.99 o                         
  13   1   6        275.55        294.77         4.90 o                         
  15   1   6        764.70        747.81         7.38 o                         
  17   1   6         14.11          2.90         2.57 o                         
  19   1   6        507.87        537.73         8.43 o                         
  21   1   6          0.63         -2.96         3.67 o                         
  23   1   6          1.98         10.69         4.74 o                         
 -28   2   6          3.62          8.01        11.82 o                         
 -26   2   6         66.38         67.90         5.64 o                         
 -24   2   6        283.38        294.29         6.85 o                         
 -22   2   6        815.90        758.03         8.47 o                         
 -20   2   6        759.17        807.49         8.20 o                         
 -18   2   6       1550.38       1466.24         9.31 o                         
 -16   2   6        137.75        122.22         3.20 o                         
 -14   2   6        455.79        403.40         4.58 o                         
 -12   2   6       7139.87       7311.18        32.07 o                         
 -10   2   6        602.45        625.08         5.02 o                         
  -8   2   6       4561.96       4939.65        20.50 o                         
  -6   2   6       2478.78       2280.05        11.06 o                         
  -4   2   6        127.50         94.61         2.07 o                         
  -2   2   6        558.68        470.62         3.71 o                         
   0   2   6      11052.27      11329.74        43.46 o                         
   2   2   6       1505.97       1600.28         8.39 o                         
   4   2   6        524.75        578.95         4.95 o                         
   6   2   6       3419.27       3506.69        15.93 o                         
   8   2   6         10.55         39.34         2.69 o                         
  10   2   6        549.94        545.41         6.17 o                         
  12   2   6        789.63        784.48         7.17 o                         
  14   2   6          0.02         -3.08         3.08 o                         
  16   2   6        193.15        171.78         5.44 o                         
  18   2   6         12.36          8.11         3.17 o                         
  20   2   6         33.06         20.03         3.72 o                         
  22   2   6        138.58        151.23         7.85 o                         
 -27   3   6         27.31         30.37         4.80 o                         
 -25   3   6        598.91        631.67        11.14 o                         
 -23   3   6         91.26         91.98         4.82 o                         
 -21   3   6        209.84        211.27         5.24 o                         
 -19   3   6       1740.95       1840.86        12.42 o                         
 -17   3   6       1495.21       1457.92         9.76 o                         
 -15   3   6        408.42        407.28         5.16 o                         
 -13   3   6        311.59        294.77         3.84 o                         
 -11   3   6        564.33        538.51         4.53 o                         
  -9   3   6       1258.62       1325.02         8.01 o                         
  -7   3   6       2738.92       2646.92        13.52 o                         
  -5   3   6       1485.72       1568.25         8.76 o                         
  -3   3   6      16863.36      17288.14        68.74 o                         
  -1   3   6       9119.23       9122.06        37.51 o                         
   1   3   6       3193.49       3211.64        15.21 o                         
   3   3   6       1066.00       1045.20         6.74 o                         
   5   3   6       1595.23       1718.55         9.81 o                         
   7   3   6       1272.87       1172.56         7.77 o                         
   9   3   6        525.36        548.14         5.91 o                         
  11   3   6         58.73         74.36         3.49 o                         
  13   3   6       6010.45       5849.48        27.54 o                         
  15   3   6        192.74        215.72         5.43 o                         
  17   3   6        306.71        309.76         6.70 o                         
  19   3   6         69.47         56.39         6.11 o                         
  21   3   6          7.79          7.91         5.01 o                         
 -26   4   6          0.09          0.23         5.09 o                         
 -24   4   6        379.94        375.87        10.05 o                         
 -22   4   6         76.04         73.38         5.65 o                         
 -20   4   6        300.80        303.58         6.70 o                         
 -18   4   6        310.27        357.04         6.40 o                         
 -16   4   6         30.59         39.13         3.29 o                         
 -14   4   6        673.88        703.14         6.32 o                         
 -12   4   6        300.90        323.79         4.41 o                         
 -10   4   6       1782.61       1850.27        10.48 o                         
  -8   4   6        218.42        212.65         3.78 o                         
  -6   4   6        129.30        155.20         3.44 o                         
  -4   4   6        825.89        930.95         6.67 o                         
  -2   4   6        194.03        183.69         3.70 o                         
   0   4   6       1853.61       1873.82        10.54 o                         
   2   4   6        228.84        183.13         3.78 o                         
   4   4   6       4858.50       4704.38        21.43 o                         
   6   4   6        134.74        110.05         3.40 o                         
   8   4   6         18.37         33.22         2.96 o                         
  10   4   6        163.56        155.03         4.22 o                         
  12   4   6        198.77        214.88         5.04 o                         
  14   4   6         21.09         28.22         3.60 o                         
  16   4   6        360.02        349.80         7.04 o                         
  18   4   6        221.79        245.66         7.99 o                         
  20   4   6          4.32          3.43         4.57 o                         
 -25   5   6          3.18          3.07         4.55 o                         
 -23   5   6          4.38          2.42         3.71 o                         
 -21   5   6          2.49         -1.36         3.13 o                         
 -19   5   6         57.03         50.47         3.84 o                         
 -17   5   6          3.55          5.54         3.19 o                         
 -15   5   6         29.11         39.08         3.51 o                         
 -13   5   6         48.06         50.92         3.02 o                         
 -11   5   6       1024.99       1085.43         8.01 o                         
  -9   5   6        507.19        487.85         5.69 o                         
  -7   5   6          7.40         13.31         2.76 o                         
  -5   5   6        101.50         92.62         3.60 o                         
  -3   5   6        666.15        501.65         5.55 o                         
  -1   5   6        609.75        594.11         5.82 o                         
   1   5   6        229.13        269.40         4.63 o                         
   3   5   6       1042.33       1168.77         8.57 o                         
   5   5   6        610.54        572.09         6.16 o                         
   7   5   6        149.38        136.91         3.85 o                         
   9   5   6       1070.37       1016.21         8.08 o                         
  11   5   6        368.76        378.07         6.07 o                         
  13   5   6        365.46        368.56         6.87 o                         
  15   5   6        340.77        371.06         7.47 o                         
  17   5   6         42.67         39.00         4.93 o                         
  19   5   6        122.19        162.78         8.49 o                         
 -22   6   6          6.75          8.03         3.70 o                         
 -20   6   6          3.19          8.17         4.10 o                         
 -18   6   6        135.92        137.07         7.03 o                         
 -16   6   6         63.21         70.22         4.46 o                         
 -14   6   6         42.95         52.96         3.95 o                         
 -12   6   6        117.43        130.01         4.58 o                         
 -10   6   6         20.84         25.56         3.34 o                         
  -8   6   6        103.59        111.54         3.90 o                         
  -6   6   6        785.20        832.77         8.46 o                         
  -4   6   6        106.05        142.13         4.04 o                         
  -2   6   6        229.82        203.88         4.32 o                         
   0   6   6       3436.39       3491.47        18.02 o                         
   2   6   6        287.36        286.16         5.07 o                         
   4   6   6         71.40         59.07         3.40 o                         
   6   6   6         11.02         21.33         3.42 o                         
   8   6   6        489.44        438.87         7.38 o                         
  10   6   6        143.78        104.62         4.64 o                         
  12   6   6        651.57        672.92         8.89 o                         
  14   6   6         40.48         29.36         4.42 o                         
  16   6   6        152.46        177.90         7.22 o                         
  18   6   6         41.03         43.00         6.62 o                         
 -21   7   6          0.02          0.55         3.66 o                         
 -19   7   6          0.02          7.46         4.53 o                         
 -17   7   6        134.78        137.87         6.43 o                         
 -15   7   6        240.04        231.21         7.12 o                         
 -13   7   6         47.17         44.70         4.89 o                         
 -11   7   6         22.84         27.26         3.40 o                         
  -9   7   6        184.61        211.98         5.32 o                         
  -7   7   6        460.02        483.09         7.91 o                         
  -5   7   6         11.56         -1.07         2.57 o                         
  -3   7   6        572.61        666.15         8.04 o                         
  -1   7   6         33.80         31.40         3.34 o                         
   1   7   6         19.19          6.30         3.36 o                         
   3   7   6         59.04         54.77         3.85 o                         
   5   7   6        471.95        435.16         7.30 o                         
   7   7   6         70.49         63.65         4.85 o                         
   9   7   6          0.02          0.22         3.37 o                         
  11   7   6          3.87          5.84         3.22 o                         
  13   7   6        226.67        242.26         7.57 o                         
  15   7   6         35.66         41.82         5.31 o                         
 -18   8   6         18.75         34.67         4.85 o                         
 -16   8   6          1.25          7.83         4.27 o                         
 -14   8   6         58.83         35.46         4.70 o                         
 -12   8   6        487.44        586.47        11.01 o                         
 -10   8   6         30.45         16.70         5.23 o                         
  -8   8   6        224.62        219.47         7.05 o                         
  -6   8   6        127.64        136.55         5.76 o                         
  -4   8   6        244.76        273.07         7.34 o                         
  -2   8   6         32.67         21.87         3.90 o                         
   0   8   6          8.88         16.64         3.85 o                         
   2   8   6         47.01         48.65         5.09 o                         
   4   8   6         56.12         55.27         4.78 o                         
   6   8   6         77.85         81.40         5.61 o                         
   8   8   6          0.18          0.65         3.17 o                         
  10   8   6          1.75         -0.71         3.09 o                         
  12   8   6         25.30         23.07         5.30 o                         
 -13   9   6         22.81         24.85         6.16 o                         
 -11   9   6          0.43          3.84         4.78 o                         
  -9   9   6          4.24         -1.82         5.44 o                         
  -7   9   6         32.99         36.80         5.07 o                         
  -5   9   6        221.20        280.45         8.92 o                         
  -3   9   6         40.67         62.40         6.51 o                         
  -1   9   6          1.75         -0.67         3.36 o                         
   1   9   6         52.97         51.25         5.71 o                         
   3   9   6          5.83          2.77         3.49 o                         
   5   9   6          6.82          1.89         3.19 o                         
   7   9   6        105.76        104.66         6.95 o                         
   9   9   6          6.69          7.48         4.63 o                         
  -4  10   6         92.43        117.30         8.69 o                         
  -2  10   6          0.17          3.68         4.65 o                         
   0  10   6         17.58          8.71         7.76 o                         
 -27   1   7        137.87        150.09         7.07 o                         
 -25   1   7          1.54          4.76         2.88 o                         
 -23   1   7        241.90        292.59         6.98 o                         
 -21   1   7        977.61        974.56         8.94 o                         
 -19   1   7       1523.35       1438.51         9.82 o                         
 -17   1   7        609.54        553.69         5.46 o                         
 -15   1   7        929.57        932.95         6.15 o                         
 -13   1   7        201.73        214.50         3.56 o                         
 -11   1   7        139.28        159.06         2.84 o                         
  -9   1   7       2627.17       2669.02        12.66 o                         
  -7   1   7       4308.55       4454.30        19.16 o                         
  -5   1   7       2317.23       2396.59        11.60 o                         
  -3   1   7       1306.71       1599.83         7.67 o                         
  -1   1   7       7001.56       5823.00        24.09 o                         
   1   1   7       4534.74       5266.57        20.90 o                         
   3   1   7         71.42         34.07         2.22 o                         
   5   1   7       4303.09       4128.18        17.98 o                         
   7   1   7       1912.39       1548.51         9.98 o                         
   9   1   7       1468.02       1676.07        10.19 o                         
  11   1   7        693.92        670.57         6.11 o                         
  13   1   7          9.14          6.10         2.69 o                         
  15   1   7          9.03         -2.85         2.85 o                         
  17   1   7         42.45         28.04         3.64 o                         
  19   1   7        486.09        469.08         8.06 o                         
  21   1   7          9.94          9.30         4.06 o                         
  23   1   7        185.50        210.82         7.62 o                         
 -28   2   7        101.06        137.92         6.47 o                         
 -26   2   7        206.89        230.90         6.89 o                         
 -24   2   7        113.77        101.56         4.97 o                         
 -22   2   7        414.12        361.38         6.34 o                         
 -20   2   7        767.34        733.77         7.41 o                         
 -18   2   7        766.89        746.85         6.62 o                         
 -16   2   7       1094.67       1176.33         7.78 o                         
 -14   2   7        201.01        201.81         3.57 o                         
 -12   2   7       6458.97       7106.21        31.08 o                         
 -10   2   7       5639.54       5754.86        23.52 o                         
  -8   2   7       2783.96       2619.95        12.25 o                         
  -6   2   7        275.85        272.84         2.99 o                         
  -4   2   7       2471.80       2541.22        11.92 o                         
  -2   2   7      26247.49      26218.07       234.46 o                         
   0   2   7      12563.91      11483.17        45.64 o                         
   2   2   7       1496.60       1410.56         7.84 o                         
   4   2   7        978.11        781.90         5.86 o                         
   6   2   7         22.72        124.05         2.82 o                         
   8   2   7       7954.86       7704.01        32.20 o                         
  10   2   7          5.97          7.83         2.92 o                         
  12   2   7        442.33        378.73         5.94 o                         
  14   2   7       2467.71       2218.07        13.76 o                         
  16   2   7        621.33        611.41         8.43 o                         
  18   2   7        999.42        953.77        10.63 o                         
  20   2   7         34.54         35.01         5.45 o                         
  22   2   7        132.67        159.68         7.47 o                         
 -27   3   7         73.44         71.98         6.72 o                         
 -25   3   7          0.10         -3.40         3.40 o                         
 -23   3   7         10.40          0.20         3.42 o                         
 -21   3   7        739.47        755.03         8.66 o                         
 -19   3   7        403.69        397.81         6.72 o                         
 -17   3   7        806.52        893.92         7.28 o                         
 -15   3   7         61.66         98.75         3.04 o                         
 -13   3   7         57.48         85.19         2.52 o                         
 -11   3   7        906.86        994.66         6.43 o                         
  -9   3   7        795.51        884.21         6.02 o                         
  -7   3   7        225.54        295.43         3.78 o                         
  -5   3   7        126.52        107.31         2.50 o                         
  -3   3   7       5927.86       5771.58        24.75 o                         
  -1   3   7         16.35          7.81         1.74 o                         
   1   3   7       8677.32       8241.38        34.69 o                         
   3   3   7          0.18          8.64         2.40 o                         
   5   3   7       1302.27       1266.12         8.03 o                         
   7   3   7       4456.77       3982.91        18.29 o                         
   9   3   7        460.13        597.96         6.11 o                         
  11   3   7         70.07         91.77         3.77 o                         
  13   3   7       1246.81       1254.19        10.29 o                         
  15   3   7        293.07        311.92         6.97 o                         
  17   3   7         39.33         42.53         4.60 o                         
  19   3   7        547.98        596.39        11.31 o                         
  21   3   7         70.06         75.58         6.84 o                         
 -26   4   7          5.66          1.03         5.76 o                         
 -24   4   7          8.33         17.76         3.70 o                         
 -22   4   7         47.72         36.23         5.66 o                         
 -20   4   7       1870.34       1884.36        14.98 o                         
 -18   4   7         52.40         61.16         3.90 o                         
 -16   4   7          7.53          5.29         2.78 o                         
 -14   4   7          0.72          0.17         2.17 o                         
 -12   4   7        276.24        330.30         4.34 o                         
 -10   4   7       1896.70       1896.29        10.59 o                         
  -8   4   7        815.56        901.78         7.20 o                         
  -6   4   7        251.03        250.15         4.00 o                         
  -4   4   7       1162.61       1293.19         8.14 o                         
  -2   4   7       4824.50       4458.88        20.08 o                         
   0   4   7       6672.77       6416.60        29.09 o                         
   2   4   7        880.25        889.58         7.19 o                         
   4   4   7       3049.40       2947.88        14.43 o                         
   6   4   7        361.07        381.64         4.82 o                         
   8   4   7         16.84         14.94         2.89 o                         
  10   4   7          4.09          3.75         2.52 o                         
  12   4   7       2771.37       2586.45        16.03 o                         
  14   4   7        664.79        751.87         9.13 o                         
  16   4   7         36.30         45.14         4.11 o                         
  18   4   7         16.58         12.42         4.56 o                         
  20   4   7         70.40         93.51         8.04 o                         
 -25   5   7         28.87         20.44         4.47 o                         
 -23   5   7         95.51         97.20         6.52 o                         
 -21   5   7        200.90        237.99         7.33 o                         
 -19   5   7        233.00        246.15         6.71 o                         
 -17   5   7        262.72        256.50         5.82 o                         
 -15   5   7          2.66          4.44         2.93 o                         
 -13   5   7        847.04        845.92         7.14 o                         
 -11   5   7        252.54        276.66         4.58 o                         
  -9   5   7        105.21        111.10         3.51 o                         
  -7   5   7        483.75        441.86         5.78 o                         
  -5   5   7          0.19         -2.50         2.50 o                         
  -3   5   7        211.30        195.62         3.79 o                         
  -1   5   7       2970.93       2923.44        14.72 o                         
   1   5   7       2939.99       2979.76        15.43 o                         
   3   5   7       2526.91       2255.06        13.18 o                         
   5   5   7        266.66        262.43         4.65 o                         
   7   5   7         55.83         53.37         3.18 o                         
   9   5   7        996.30        909.56         8.37 o                         
  11   5   7       1444.37       1443.90        13.04 o                         
  13   5   7        299.20        273.27         6.27 o                         
  15   5   7        324.08        367.58         7.28 o                         
  17   5   7          0.05         -1.27         3.86 o                         
  19   5   7          7.51         13.59         4.63 o                         
 -22   6   7          2.75          2.35         5.69 o                         
 -20   6   7         42.58         31.12         4.10 o                         
 -18   6   7          3.72          6.26         2.72 o                         
 -16   6   7         83.18         84.86         4.97 o                         
 -14   6   7        306.81        291.12         6.09 o                         
 -12   6   7        568.09        605.81         7.94 o                         
 -10   6   7        538.13        524.54         6.99 o                         
  -8   6   7        781.15        762.25         7.88 o                         
  -6   6   7         25.75         38.91         3.39 o                         
  -4   6   7        481.55        424.47         5.95 o                         
  -2   6   7        182.46        196.13         4.21 o                         
   0   6   7          0.00         12.19         2.92 o                         
   2   6   7         23.06         25.83         3.04 o                         
   4   6   7        221.41        194.58         4.67 o                         
   6   6   7         88.17         92.57         4.74 o                         
   8   6   7          0.88          4.71         2.68 o                         
  10   6   7        425.77        428.92         8.31 o                         
  12   6   7        232.06        245.83         6.37 o                         
  14   6   7        104.73        112.83         6.15 o                         
  16   6   7         47.98         41.15         5.64 o                         
  18   6   7          1.56          0.78         4.51 o                         
 -21   7   7          4.07         -1.19         4.17 o                         
 -19   7   7         19.13         21.01         4.40 o                         
 -17   7   7         63.85         77.66         5.49 o                         
 -15   7   7          3.96          5.48         3.07 o                         
 -13   7   7         75.69         84.11         5.23 o                         
 -11   7   7         59.19         56.88         4.63 o                         
  -9   7   7         25.43         24.55         3.78 o                         
  -7   7   7        113.10        110.29         4.75 o                         
  -5   7   7         10.42          5.56         2.99 o                         
  -3   7   7        243.41        239.63         5.49 o                         
  -1   7   7         39.78         48.57         3.78 o                         
   1   7   7        150.73        140.52         4.96 o                         
   3   7   7        112.19         96.19         4.48 o                         
   5   7   7          7.65          7.80         2.72 o                         
   7   7   7          0.07          2.94         3.53 o                         
   9   7   7         10.93         15.71         4.79 o                         
  11   7   7         21.71         15.60         3.55 o                         
  13   7   7        141.33        130.33         6.97 o                         
  15   7   7         17.77          7.84         3.90 o                         
 -18   8   7          3.90         10.93         5.16 o                         
 -16   8   7         41.47         43.25         7.03 o                         
 -14   8   7         14.64         21.51         4.52 o                         
 -12   8   7          1.05          3.67         3.69 o                         
 -10   8   7          0.52         -3.83         3.87 o                         
  -8   8   7        277.34        277.35         7.75 o                         
  -6   8   7         12.62          5.99         3.81 o                         
  -4   8   7        270.58        282.87         7.44 o                         
  -2   8   7          0.04         -2.18         4.14 o                         
   0   8   7         63.16         56.41         4.46 o                         
   2   8   7        121.76        135.95         5.82 o                         
   4   8   7          6.18         13.71         3.44 o                         
   6   8   7         37.61         43.70         5.09 o                         
   8   8   7         60.77         34.25         4.52 o                         
  10   8   7          0.56          9.28         3.73 o                         
  12   8   7         90.82         90.81         7.68 o                         
 -13   9   7         52.43         72.58         7.27 o                         
 -11   9   7          9.45          9.31         4.52 o                         
  -9   9   7        100.07         89.93         6.78 o                         
  -7   9   7         31.47         41.36         5.05 o                         
  -5   9   7          0.01          5.16         4.59 o                         
  -3   9   7          1.11          5.63         3.03 o                         
  -1   9   7          9.24         -0.51         4.34 o                         
   1   9   7          0.99          9.11         4.53 o                         
   3   9   7        117.37        130.40         8.27 o                         
   5   9   7         89.93         99.93         6.74 o                         
   7   9   7         14.65         14.36         5.58 o                         
 -28   0   8         11.86          9.30         8.03 o                         
 -26   0   8         14.84         21.28         6.57 o                         
 -24   0   8        154.32        158.57         7.44 o                         
 -22   0   8       1608.56       1625.73        16.29 o                         
 -20   0   8       3644.51       3681.76        28.69 o                         
 -18   0   8       5291.92       5260.97        33.88 o                         
 -16   0   8        523.87        486.11         6.80 o                         
 -14   0   8        242.05        246.42         4.92 o                         
 -12   0   8      15943.61      17440.95       103.56 o                         
 -10   0   8         50.49         52.60         2.69 o                         
  -8   0   8        405.67        267.65         4.18 o                         
  -6   0   8       7074.60       7657.02        43.14 o                         
  -4   0   8       3203.41       2731.54        17.35 o                         
  -2   0   8       1272.28       1646.17        12.26 o                         
   0   0   8        667.78        687.40         6.75 o                         
   2   0   8       1967.35       2072.70        15.00 o                         
   4   0   8      12324.86      13582.76        72.07 o                         
   6   0   8      10927.01      11568.85        66.60 o                         
   8   0   8        168.43        168.59         4.94 o                         
  10   0   8       3492.42       3480.62        24.75 o                         
  12   0   8        107.37        106.26         4.77 o                         
  14   0   8       5889.50       5704.02        36.13 o                         
  16   0   8       1888.50       1713.93        17.01 o                         
  18   0   8        126.00        117.33         7.59 o                         
  20   0   8          4.27         17.47         7.07 o                         
  22   0   8        190.52        179.02        13.13 o                         
 -27   1   8         73.56        104.38         5.69 o                         
 -25   1   8         44.64         54.43         4.19 o                         
 -23   1   8        851.88        792.37         9.45 o                         
 -21   1   8        185.74        212.29         5.13 o                         
 -19   1   8        353.35        362.26         5.19 o                         
 -17   1   8         82.54         96.64         2.87 o                         
 -15   1   8       7437.01       7614.48        30.36 o                         
 -13   1   8         31.56         30.56         2.05 o                         
 -11   1   8        726.88        727.17         5.13 o                         
  -9   1   8          1.26          2.44         1.44 o                         
  -7   1   8       6069.60       6386.34        29.94 o                         
  -5   1   8          0.20         13.89         1.18 o                         
  -3   1   8        288.26        242.63         2.62 o                         
  -1   1   8       1019.57        937.93         5.60 o                         
   1   1   8       2580.93       2451.02        11.42 o                         
   3   1   8       4146.15       4200.95        18.56 o                         
   5   1   8          0.02          0.48         2.12 o                         
   7   1   8         71.43         77.74         2.97 o                         
   9   1   8        540.40        673.04         6.31 o                         
  11   1   8        166.04        161.51         3.81 o                         
  13   1   8         54.21         47.75         3.18 o                         
  15   1   8         22.95          3.22         2.64 o                         
  17   1   8        264.27        297.56         6.27 o                         
  19   1   8         11.06         10.03         4.22 o                         
  21   1   8         37.56         32.54         4.68 o                         
 -28   2   8         86.55        108.09         5.90 o                         
 -26   2   8         23.90         38.28         4.01 o                         
 -24   2   8        173.59        177.78         5.83 o                         
 -22   2   8         62.53         64.53         4.00 o                         
 -20   2   8        203.66        237.21         4.84 o                         
 -18   2   8       1653.59       1692.86        10.25 o                         
 -16   2   8        118.97        109.26         3.10 o                         
 -14   2   8       1214.98       1332.94         8.04 o                         
 -12   2   8        729.93        653.40         5.37 o                         
 -10   2   8       2182.17       2128.06        10.34 o                         
  -8   2   8       6104.33       5962.12        28.76 o                         
  -6   2   8       1766.74       1561.40         9.84 o                         
  -4   2   8         23.09         37.57         1.76 o                         
  -2   2   8        371.21        384.17         3.67 o                         
   0   2   8        391.96        400.30         4.08 o                         
   2   2   8       2513.85       2538.76        12.42 o                         
   4   2   8        150.62        177.58         3.30 o                         
   6   2   8          0.35         -2.16         2.16 o                         
   8   2   8       1917.22       1984.08        11.23 o                         
  10   2   8       1360.81       1310.34         9.22 o                         
  12   2   8        199.66        227.00         5.09 o                         
  14   2   8        808.60        743.44         8.57 o                         
  16   2   8        195.49        177.93         6.31 o                         
  18   2   8         53.12         70.75         5.30 o                         
  20   2   8         57.48         55.42         5.86 o                         
  22   2   8         13.08         12.56         4.80 o                         
 -27   3   8         65.30         67.86         5.55 o                         
 -25   3   8         37.97         18.73         4.00 o                         
 -23   3   8         38.75         24.06         4.66 o                         
 -21   3   8         36.86         41.31         3.43 o                         
 -19   3   8        348.12        339.42         7.21 o                         
 -17   3   8        400.39        425.60         5.19 o                         
 -15   3   8         56.94         53.34         2.38 o                         
 -13   3   8       1080.06       1149.09         7.21 o                         
 -11   3   8       1998.11       2042.54        10.16 o                         
  -9   3   8       1190.59       1173.41         7.93 o                         
  -7   3   8        190.32        157.99         2.59 o                         
  -5   3   8       1452.53       1288.39         7.43 o                         
  -3   3   8        573.60        590.50         5.05 o                         
  -1   3   8       4862.66       4783.86        20.90 o                         
   1   3   8        965.50       1172.71         7.39 o                         
   3   3   8       1472.29       1357.55         8.66 o                         
   5   3   8        130.27        162.46         3.56 o                         
   7   3   8       3901.71       3731.14        17.37 o                         
   9   3   8          3.71          2.01         2.46 o                         
  11   3   8       1806.14       1849.86        11.68 o                         
  13   3   8       1932.41       1821.45        13.57 o                         
  15   3   8        119.21        116.81         4.96 o                         
  17   3   8          2.52          4.42         3.55 o                         
  19   3   8          0.74         -0.24         3.48 o                         
  21   3   8          0.02         -3.66         4.03 o                         
 -26   4   8         90.63        102.00         6.98 o                         
 -24   4   8         10.84          2.51         3.24 o                         
 -22   4   8         82.71         94.36         5.78 o                         
 -20   4   8        240.23        268.13         6.71 o                         
 -18   4   8       1151.41       1070.58         9.63 o                         
 -16   4   8        175.93        202.52         4.34 o                         
 -14   4   8        282.03        271.21         4.16 o                         
 -12   4   8        697.15        642.84         5.93 o                         
 -10   4   8        116.69        213.08         3.82 o                         
  -8   4   8       1017.95        967.07         7.32 o                         
  -6   4   8        477.02        587.94         5.27 o                         
  -4   4   8        399.46        344.76         4.19 o                         
  -2   4   8       2700.76       2651.30        13.26 o                         
   0   4   8        107.24         66.47         2.60 o                         
   2   4   8        408.63        372.56         4.96 o                         
   4   4   8        338.50        374.97         5.20 o                         
   6   4   8       1205.50       1306.78         8.77 o                         
   8   4   8        731.63        706.79         6.87 o                         
  10   4   8       2466.88       2501.70        14.23 o                         
  12   4   8         42.86         53.89         3.56 o                         
  14   4   8        665.38        647.97         8.58 o                         
  16   4   8         47.48         53.77         5.16 o                         
  18   4   8          0.94          2.14         4.27 o                         
  20   4   8         60.93         58.89         6.97 o                         
 -25   5   8          0.47          3.74         5.43 o                         
 -23   5   8         79.64         69.51         5.87 o                         
 -21   5   8        271.64        270.64         7.97 o                         
 -19   5   8         40.57         44.59         4.99 o                         
 -17   5   8         36.14         27.58         3.63 o                         
 -15   5   8         83.48        111.26         3.67 o                         
 -13   5   8        134.06        164.65         3.91 o                         
 -11   5   8       1119.03       1075.92         8.04 o                         
  -9   5   8         22.27         18.11         2.45 o                         
  -7   5   8        400.82        336.24         4.93 o                         
  -5   5   8          2.32         -2.36         2.36 o                         
  -3   5   8         62.16         93.64         3.05 o                         
  -1   5   8          7.09         15.35         2.55 o                         
   1   5   8         12.01         17.15         2.55 o                         
   3   5   8         98.89        142.45         4.47 o                         
   5   5   8        973.95        942.73         7.64 o                         
   7   5   8          2.27          9.24         2.74 o                         
   9   5   8        327.47        347.82         6.32 o                         
  11   5   8        203.50        220.03         5.85 o                         
  13   5   8          8.82          6.21         4.01 o                         
  15   5   8          0.00         -0.24         4.01 o                         
  17   5   8         59.70         63.18         5.74 o                         
  19   5   8        234.60        262.08        11.00 o                         
 -22   6   8        109.25        101.83         7.25 o                         
 -20   6   8          9.75          7.30         3.46 o                         
 -18   6   8        176.88        218.75         6.47 o                         
 -16   6   8         15.92          2.91         2.62 o                         
 -14   6   8        103.16        119.51         4.45 o                         
 -12   6   8         51.68         49.70         3.97 o                         
 -10   6   8        259.86        286.38         5.53 o                         
  -8   6   8        681.21        745.21         7.57 o                         
  -6   6   8        213.85        255.32         5.45 o                         
  -4   6   8        224.68        209.05         4.76 o                         
  -2   6   8         77.00         95.86         3.28 o                         
   0   6   8        177.05        226.82         4.55 o                         
   2   6   8          1.19          1.38         3.14 o                         
   4   6   8         28.19         28.18         4.07 o                         
   6   6   8         44.75         45.94         3.67 o                         
   8   6   8         13.62          5.87         2.64 o                         
  10   6   8        299.89        322.42         7.03 o                         
  12   6   8        176.79        148.93         6.63 o                         
  14   6   8          0.06          3.48         3.08 o                         
  16   6   8          1.09          6.43         4.28 o                         
 -21   7   8          3.82          4.07         4.37 o                         
 -19   7   8        512.39        471.17        11.71 o                         
 -17   7   8         32.33         38.01         6.10 o                         
 -15   7   8          9.43          6.85         3.79 o                         
 -13   7   8         75.55         77.17         5.24 o                         
 -11   7   8         36.55         45.04         4.02 o                         
  -9   7   8         22.24         19.16         3.00 o                         
  -7   7   8        460.08        437.16         7.59 o                         
  -5   7   8         16.69          5.83         3.07 o                         
  -3   7   8         90.30         75.33         4.25 o                         
  -1   7   8          3.51          2.31         2.83 o                         
   1   7   8          0.64         -2.19         2.58 o                         
   3   7   8          7.94          3.97         3.12 o                         
   5   7   8         80.62         71.80         4.29 o                         
   7   7   8        115.94        118.77         5.96 o                         
   9   7   8        185.26        209.81         7.81 o                         
  11   7   8        167.41        173.46         7.86 o                         
  13   7   8          5.99          9.36         3.70 o                         
  15   7   8         59.70         53.92         6.59 o                         
 -18   8   8         14.03         21.69         6.52 o                         
 -16   8   8          1.62          2.60         4.00 o                         
 -14   8   8        366.87        357.63         9.68 o                         
 -12   8   8          2.24          3.95         3.60 o                         
 -10   8   8        123.94        107.02         6.97 o                         
  -8   8   8         15.57         10.54         3.30 o                         
  -6   8   8          0.02         -0.49         3.69 o                         
  -4   8   8        512.18        700.18        10.75 o                         
  -2   8   8          0.37          2.72         3.32 o                         
   0   8   8         22.84         10.95         2.89 o                         
   2   8   8        185.34        181.93         6.22 o                         
   4   8   8         54.93         44.18         4.29 o                         
   6   8   8          2.39         -1.24         3.48 o                         
   8   8   8         12.11         18.95         3.34 o                         
  10   8   8         39.43         22.80         4.55 o                         
  12   8   8        172.40        167.29         8.41 o                         
 -13   9   8         90.37        106.97         8.92 o                         
 -11   9   8         14.92         13.69         4.22 o                         
  -9   9   8        118.26        158.46         7.52 o                         
  -7   9   8         11.74          6.03         4.32 o                         
  -5   9   8        104.53         96.67         7.13 o                         
  -3   9   8        141.80        184.78         8.23 o                         
  -1   9   8          0.87         -1.83         4.27 o                         
   1   9   8         79.19         61.99         5.15 o                         
   3   9   8         24.66         29.48         4.89 o                         
   5   9   8         36.96         21.51         3.79 o                         
   7   9   8          1.21          8.15         3.87 o                         
 -27   1   9        153.99        146.99         7.21 o                         
 -25   1   9         80.08         82.07         4.81 o                         
 -23   1   9       1556.11       1568.77        15.09 o                         
 -21   1   9        749.07        730.21         7.80 o                         
 -19   1   9       2882.95       2818.40        14.20 o                         
 -17   1   9       1581.99       1579.27         9.21 o                         
 -15   1   9        113.66        199.45         3.45 o                         
 -13   1   9         23.28         28.21         2.08 o                         
 -11   1   9       4736.33       5141.99        22.11 o                         
  -9   1   9         10.33         19.67         1.56 o                         
  -7   1   9        550.96        532.07         4.12 o                         
  -5   1   9        472.37        459.57         4.14 o                         
  -3   1   9         76.48        103.24         2.05 o                         
  -1   1   9       9516.53       9272.79        37.34 o                         
   1   1   9        254.27        214.71         3.18 o                         
   3   1   9       2298.69       2301.98        11.74 o                         
   5   1   9        541.69        500.12         5.06 o                         
   7   1   9        520.36        571.46         5.85 o                         
   9   1   9         46.03         15.02         2.86 o                         
  11   1   9         95.55        111.24         3.62 o                         
  13   1   9       3502.38       3253.34        17.15 o                         
  15   1   9        100.93         84.70         4.44 o                         
  17   1   9         43.29         54.87         4.37 o                         
  19   1   9          5.82          9.97         4.62 o                         
  21   1   9         73.06         71.13         5.39 o                         
 -28   2   9          3.03         10.23         3.85 o                         
 -26   2   9         14.20         12.75         3.97 o                         
 -24   2   9         61.74         86.72         5.23 o                         
 -22   2   9        169.30        184.49         5.77 o                         
 -20   2   9         55.84         45.09         3.32 o                         
 -18   2   9       1402.32       1366.02         8.99 o                         
 -16   2   9        167.06        181.61         3.50 o                         
 -14   2   9        203.84        135.74         3.10 o                         
 -12   2   9        231.69        155.36         2.88 o                         
 -10   2   9       1416.40       1589.61         9.21 o                         
  -8   2   9        115.77        103.45         3.43 o                         
  -6   2   9       3841.43       4033.21        19.96 o                         
  -4   2   9       9719.34       9928.90        39.25 o                         
  -2   2   9       2282.53       2212.38        10.49 o                         
   0   2   9       4214.19       4940.44        21.65 o                         
   2   2   9        165.86        156.21         2.99 o                         
   4   2   9       4733.05       4401.55        19.25 o                         
   6   2   9         12.65         -2.10         2.10 o                         
   8   2   9       1594.25       1459.47         9.19 o                         
  10   2   9        801.07        756.50         7.18 o                         
  12   2   9       2557.17       2644.63        15.08 o                         
  14   2   9        114.41         81.03         4.40 o                         
  16   2   9        268.33        249.66         6.28 o                         
  18   2   9         30.04         24.56         3.55 o                         
  20   2   9          1.33          0.10         3.90 o                         
 -27   3   9         21.37         16.84         4.33 o                         
 -25   3   9         15.62         11.55         3.22 o                         
 -23   3   9       1035.05        979.34        11.45 o                         
 -21   3   9          1.49          4.16         2.00 o                         
 -19   3   9        991.75       1006.09         9.03 o                         
 -17   3   9        151.07        194.91         4.13 o                         
 -15   3   9        195.27        232.29         3.86 o                         
 -13   3   9         45.53         28.28         2.06 o                         
 -11   3   9         68.98         90.28         2.21 o                         
  -9   3   9       3927.96       4132.62        19.67 o                         
  -7   3   9         99.79        127.76         2.67 o                         
  -5   3   9          3.85          3.37         1.71 o                         
  -3   3   9       7450.36       7796.71        34.60 o                         
  -1   3   9        373.58        372.38         4.35 o                         
   1   3   9         22.69         45.23         2.63 o                         
   3   3   9       2007.44       2373.98        12.59 o                         
   5   3   9        889.58        830.86         6.53 o                         
   7   3   9          5.85         15.53         2.32 o                         
   9   3   9        810.69        817.92         7.24 o                         
  11   3   9        336.05        287.24         5.49 o                         
  13   3   9        112.24        111.25         4.54 o                         
  15   3   9        509.26        505.66         8.45 o                         
  17   3   9        557.38        591.66         9.72 o                         
  19   3   9        116.01        147.79         7.46 o                         
 -26   4   9        188.89        172.87         7.56 o                         
 -24   4   9        101.23        111.71         6.42 o                         
 -22   4   9        960.88        992.42        11.62 o                         
 -20   4   9         38.99         23.43         3.15 o                         
 -18   4   9        170.52        208.29         5.07 o                         
 -16   4   9         49.63         42.60         2.61 o                         
 -14   4   9        478.23        480.85         4.94 o                         
 -12   4   9        900.32        881.89         6.80 o                         
 -10   4   9          8.20          6.81         2.48 o                         
  -8   4   9        109.74         87.87         2.72 o                         
  -6   4   9       3371.72       3514.18        16.71 o                         
  -4   4   9        460.73        433.79         4.40 o                         
  -2   4   9         56.36         31.84         2.38 o                         
   0   4   9       3051.59       3101.82        15.28 o                         
   2   4   9        245.40        229.63         4.22 o                         
   4   4   9        893.28       1000.06         7.92 o                         
   6   4   9        118.56        145.44         3.59 o                         
   8   4   9        436.09        417.92         5.65 o                         
  10   4   9       1717.78       1642.24        11.35 o                         
  12   4   9        675.73        617.81         7.87 o                         
  14   4   9          9.71          6.86         4.35 o                         
  16   4   9         44.15         25.77         4.90 o                         
  18   4   9         33.11         35.67         6.18 o                         
 -25   5   9          0.11         -3.87         4.64 o                         
 -23   5   9          2.95          2.93         3.81 o                         
 -21   5   9         33.32         22.84         4.04 o                         
 -19   5   9        296.35        281.21         6.82 o                         
 -17   5   9        372.87        325.81         5.43 o                         
 -15   5   9        130.12        114.59         3.90 o                         
 -13   5   9          2.29         -0.82         2.62 o                         
 -11   5   9          6.14          6.51         2.53 o                         
  -9   5   9         45.43         46.90         3.02 o                         
  -7   5   9          0.20         -0.58         2.34 o                         
  -5   5   9        184.95        187.91         3.76 o                         
  -3   5   9       2162.56       2077.32        11.14 o                         
  -1   5   9       4314.08       4367.80        20.83 o                         
   1   5   9        549.87        548.34         6.37 o                         
   3   5   9        661.37        652.30         6.96 o                         
   5   5   9          1.23         -0.38         3.11 o                         
   7   5   9        239.33        240.69         5.52 o                         
   9   5   9        285.27        313.16         6.24 o                         
  11   5   9       1263.70       1366.01        11.97 o                         
  13   5   9         42.17         54.30         4.21 o                         
  15   5   9         61.85         44.45         5.86 o                         
  17   5   9          3.31         -3.21         5.04 o                         
 -22   6   9         21.20         22.40         7.26 o                         
 -20   6   9          1.58          1.89         3.63 o                         
 -18   6   9          0.00         10.44         3.04 o                         
 -16   6   9        166.84        167.56         4.79 o                         
 -14   6   9        280.43        262.60         5.76 o                         
 -12   6   9        645.02        663.35         8.25 o                         
 -10   6   9         13.97          4.80         2.80 o                         
  -8   6   9         71.53         85.74         3.79 o                         
  -6   6   9         95.86        109.97         3.99 o                         
  -4   6   9          0.80          2.93         3.11 o                         
  -2   6   9         11.27          8.94         2.70 o                         
   0   6   9        295.83        284.63         5.25 o                         
   2   6   9         15.10         23.68         3.58 o                         
   4   6   9        108.54         91.86         4.96 o                         
   6   6   9          8.74          2.63         2.61 o                         
   8   6   9         17.12         15.13         2.71 o                         
  10   6   9         49.11         59.68         5.40 o                         
  12   6   9          0.51          1.45         3.35 o                         
  14   6   9         56.50         65.62         5.36 o                         
  16   6   9         22.26         27.61         5.69 o                         
 -21   7   9        128.72        135.89         7.67 o                         
 -19   7   9          3.50          9.74         4.19 o                         
 -17   7   9          6.19          4.97         4.00 o                         
 -15   7   9        209.35        196.52         5.90 o                         
 -13   7   9          2.60         -2.63         3.17 o                         
 -11   7   9         21.46         13.06         2.99 o                         
  -9   7   9        118.88        131.09         5.21 o                         
  -7   7   9         11.55          6.20         2.91 o                         
  -5   7   9        330.12        338.50         6.67 o                         
  -3   7   9        210.70        186.17         5.49 o                         
  -1   7   9         17.91         22.15         3.64 o                         
   1   7   9          0.51         -1.81         2.49 o                         
   3   7   9         66.61         91.40         4.80 o                         
   5   7   9          6.31          7.36         2.70 o                         
   7   7   9         20.10         11.38         3.05 o                         
   9   7   9         56.53         49.27         5.47 o                         
  11   7   9          5.27          5.11         4.17 o                         
  13   7   9         15.40          7.01         4.70 o                         
 -18   8   9          0.01          4.43        29.96 o                         
 -16   8   9         91.54        116.53         8.78 o                         
 -14   8   9         76.28         77.97         6.53 o                         
 -12   8   9         85.56         98.72         7.70 o                         
 -10   8   9         69.17         74.87         5.37 o                         
  -8   8   9         20.01         11.85         3.20 o                         
  -6   8   9        360.42        410.64         9.13 o                         
  -4   8   9         82.66         92.02         5.80 o                         
  -2   8   9          1.33          1.65         3.16 o                         
   0   8   9         45.87         39.52         4.33 o                         
   2   8   9          0.00          6.85         3.16 o                         
   4   8   9         46.86         48.19         4.70 o                         
   6   8   9         99.72        108.12         6.32 o                         
   8   8   9         23.79         13.01         3.89 o                         
  10   8   9          1.59          0.13         5.23 o                         
 -13   9   9          0.30          0.74         4.44 o                         
 -11   9   9          1.00         -3.24         4.09 o                         
  -9   9   9          0.98         -1.77         3.84 o                         
  -7   9   9         54.29         41.80         4.88 o                         
  -5   9   9          3.19          8.15         4.15 o                         
  -3   9   9          1.81         -3.25         3.71 o                         
  -1   9   9          0.84          3.69         4.76 o                         
   1   9   9          4.30          0.95         3.77 o                         
   3   9   9         38.26         22.90         6.71 o                         
   5   9   9          8.73          6.35         4.20 o                         
 -28   0  10        285.24        328.46        12.36 o                         
 -26   0  10       1262.30       1187.64        17.32 o                         
 -24   0  10          5.09          5.05         4.84 o                         
 -22   0  10       1014.22        954.57        12.39 o                         
 -20   0  10       5200.34       4855.48        31.64 o                         
 -18   0  10       3979.63       3878.16        25.26 o                         
 -16   0  10         11.92         12.86         2.87 o                         
 -14   0  10       6559.34       6666.19        39.90 o                         
 -12   0  10        775.98        923.35         8.32 o                         
 -10   0  10          9.21          7.95         2.25 o                         
  -8   0  10       2957.82       3235.85        20.11 o                         
  -6   0  10       1124.74       1468.77        10.42 o                         
  -4   0  10      10376.52       9877.17        57.54 o                         
  -2   0  10      17609.44      18163.04       107.35 o                         
   0   0  10       7150.51       6447.41        36.74 o                         
   2   0  10        221.50        161.58         4.26 o                         
   4   0  10      12550.97      12358.74        64.87 o                         
   6   0  10         27.60         27.69         3.12 o                         
   8   0  10        255.80        262.12         6.35 o                         
  10   0  10        213.57        192.64         5.86 o                         
  12   0  10        122.58        110.15         5.40 o                         
  14   0  10        691.03        601.63        12.08 o                         
  16   0  10        177.59        189.03         8.32 o                         
  18   0  10        463.40        446.94        13.38 o                         
  20   0  10        237.74        262.90        13.13 o                         
 -27   1  10         10.27          2.78         2.82 o                         
 -25   1  10         40.71         21.26         2.69 o                         
 -23   1  10        206.85        173.82         5.03 o                         
 -21   1  10       3136.35       3257.07        19.78 o                         
 -19   1  10       1564.95       1475.99         9.55 o                         
 -17   1  10       1394.16       1305.72         8.11 o                         
 -15   1  10          9.64          8.15         2.00 o                         
 -13   1  10        131.36        120.96         2.73 o                         
 -11   1  10       1455.17       1498.32         7.95 o                         
  -9   1  10        142.75         88.27         1.86 o                         
  -7   1  10       5847.24       5720.18        23.59 o                         
  -5   1  10       9489.84       9139.42        37.74 o                         
  -3   1  10       8485.14       9280.05        37.15 o                         
  -1   1  10       1608.14       1455.85         7.92 o                         
   1   1  10       2185.51       2079.63        10.42 o                         
   3   1  10       1941.10       1881.07        10.83 o                         
   5   1  10        348.54        376.78         4.69 o                         
   7   1  10        158.96        159.65         3.83 o                         
   9   1  10        544.09        492.55         6.03 o                         
  11   1  10       1018.82        903.29         8.11 o                         
  13   1  10         88.59         82.30         4.21 o                         
  15   1  10         38.54         14.79         3.80 o                         
  17   1  10          6.86          1.41         4.22 o                         
  19   1  10         40.19         25.60         4.99 o                         
  21   1  10        151.18        159.86         9.06 o                         
 -28   2  10         14.93          9.61         4.41 o                         
 -26   2  10        106.37        121.78         6.58 o                         
 -24   2  10         20.90         17.82         3.42 o                         
 -22   2  10          3.24         -1.31         2.52 o                         
 -20   2  10        861.04        912.91         8.85 o                         
 -18   2  10        150.53        191.22         3.79 o                         
 -16   2  10          8.03          9.37         2.22 o                         
 -14   2  10          8.50         14.53         1.94 o                         
 -12   2  10        641.35        779.69         6.11 o                         
 -10   2  10        199.62        253.29         4.26 o                         
  -8   2  10          0.93         -1.86         2.19 o                         
  -6   2  10          9.79          2.54         1.78 o                         
  -4   2  10        238.88        149.55         3.17 o                         
  -2   2  10        849.03        928.56         5.73 o                         
   0   2  10          6.00          0.47         1.74 o                         
   2   2  10        832.06       1032.45         7.12 o                         
   4   2  10       3410.72       3138.96        14.69 o                         
   6   2  10       1590.10       1563.04         9.44 o                         
   8   2  10        598.86        511.18         5.84 o                         
  10   2  10         36.91         26.15         3.40 o                         
  12   2  10         46.06         43.56         4.23 o                         
  14   2  10        723.30        773.37         8.93 o                         
  16   2  10        106.46        119.47         5.53 o                         
  18   2  10         43.53         41.74         5.44 o                         
  20   2  10         37.12         28.20         5.37 o                         
 -27   3  10          8.87          1.32         4.10 o                         
 -25   3  10         54.28         51.03         4.43 o                         
 -23   3  10          4.36         17.06         2.94 o                         
 -21   3  10       1432.91       1369.02        12.41 o                         
 -19   3  10       1005.05        961.66         8.54 o                         
 -17   3  10        459.12        423.81         5.39 o                         
 -15   3  10         25.37         24.66         2.52 o                         
 -13   3  10         40.71         45.58         1.76 o                         
 -11   3  10       1018.88        851.37         6.32 o                         
  -9   3  10        249.44        249.18         4.97 o                         
  -7   3  10        211.33        204.00         3.29 o                         
  -5   3  10       1266.66       1311.31         7.54 o                         
  -3   3  10       2179.22       2104.24        11.13 o                         
  -1   3  10       5794.99       5779.62        25.51 o                         
   1   3  10       4271.24       4493.93        21.05 o                         
   3   3  10        334.54        350.66         4.90 o                         
   5   3  10        160.60        154.45         3.52 o                         
   7   3  10        103.06        153.57         3.47 o                         
   9   3  10        340.42        363.40         5.51 o                         
  11   3  10         90.22         78.65         4.42 o                         
  13   3  10        123.09        117.06         4.90 o                         
  15   3  10          9.37         11.51         3.86 o                         
  17   3  10         40.84         49.66         5.47 o                         
  19   3  10          4.33          3.38         4.93 o                         
 -26   4  10         38.42         36.71         5.38 o                         
 -24   4  10         33.66         39.49         4.81 o                         
 -22   4  10         11.94          8.61         2.68 o                         
 -20   4  10        287.23        258.53         5.93 o                         
 -18   4  10          4.13         -1.82         2.46 o                         
 -16   4  10          3.84          0.75         2.13 o                         
 -14   4  10        539.60        512.35         5.11 o                         
 -12   4  10        769.80        845.45         7.08 o                         
 -10   4  10         17.33         15.73         1.81 o                         
  -8   4  10        164.02        122.34         2.89 o                         
  -6   4  10        516.51        506.64         4.93 o                         
  -4   4  10        106.74         97.96         2.73 o                         
  -2   4  10        206.58        242.08         5.78 o                         
   0   4  10          6.33          8.59         2.36 o                         
   2   4  10        644.21        607.36         6.38 o                         
   4   4  10        159.05        174.09         4.16 o                         
   6   4  10         51.29         34.22         3.17 o                         
   8   4  10        722.87        670.93         6.77 o                         
  10   4  10          1.13          5.50         3.54 o                         
  12   4  10         46.60         51.96         4.09 o                         
  14   4  10        408.08        380.54         8.26 o                         
  16   4  10         82.16         94.49         6.10 o                         
  18   4  10          1.23         -4.52         4.52 o                         
 -25   5  10          0.03         -1.37         3.84 o                         
 -23   5  10        344.06        342.62         8.80 o                         
 -21   5  10          0.08         -2.28         3.21 o                         
 -19   5  10         88.41        103.28         4.68 o                         
 -17   5  10         10.32          3.12         2.67 o                         
 -15   5  10        396.33        356.48         5.74 o                         
 -13   5  10         26.68         38.80         3.17 o                         
 -11   5  10         47.54         26.88         2.65 o                         
  -9   5  10         66.52         67.33         2.85 o                         
  -7   5  10         53.31         67.28         2.81 o                         
  -5   5  10         59.11         76.15         2.88 o                         
  -3   5  10        822.25        683.20         6.05 o                         
  -1   5  10        332.51        291.73         4.95 o                         
   1   5  10        491.84        422.88         5.82 o                         
   3   5  10         99.91         92.31         3.72 o                         
   5   5  10        113.41        112.84         4.09 o                         
   7   5  10        177.99        157.53         4.84 o                         
   9   5  10          1.63          4.54         2.86 o                         
  11   5  10         18.43         28.99         4.19 o                         
  13   5  10         25.17         39.21         5.03 o                         
  15   5  10          9.68         20.70         5.51 o                         
  17   5  10        102.88        105.40         7.55 o                         
 -22   6  10          8.60          6.53         4.63 o                         
 -20   6  10         41.85         54.32         4.89 o                         
 -18   6  10        413.11        430.87         7.08 o                         
 -16   6  10        314.49        281.93         5.79 o                         
 -14   6  10          9.60          5.76         2.89 o                         
 -12   6  10         17.52         10.23         2.83 o                         
 -10   6  10        120.83         90.49         4.19 o                         
  -8   6  10        228.68        259.43         5.40 o                         
  -6   6  10         73.13         64.92         3.18 o                         
  -4   6  10        527.04        480.75         5.91 o                         
  -2   6  10        237.91        228.56         4.92 o                         
   0   6  10         12.58          8.69         3.24 o                         
   2   6  10        216.85        220.62         5.60 o                         
   4   6  10         90.00        100.91         4.68 o                         
   6   6  10          0.00         -3.28         3.28 o                         
   8   6  10          0.06          0.59         4.08 o                         
  10   6  10         16.30         11.16         4.49 o                         
  12   6  10        231.96        229.96         7.24 o                         
  14   6  10         22.27         24.83         5.32 o                         
  16   6  10         10.43          0.00        29.96 o                         
 -21   7  10         65.23         86.43         9.42 o                         
 -19   7  10         72.77         66.86         5.66 o                         
 -17   7  10          0.00          4.35         4.30 o                         
 -15   7  10          0.52         -2.07         3.59 o                         
 -13   7  10         17.92         20.99         3.49 o                         
 -11   7  10        163.26        149.33         5.24 o                         
  -9   7  10        492.37        422.46         7.95 o                         
  -7   7  10          1.13         -0.08         3.35 o                         
  -5   7  10         43.30         48.88         4.15 o                         
  -3   7  10          9.68          2.09         2.66 o                         
  -1   7  10         43.91         44.88         4.11 o                         
   1   7  10        347.14        384.09         7.64 o                         
   3   7  10         64.13         59.61         4.88 o                         
   5   7  10          1.57          5.51         3.17 o                         
   7   7  10         21.41         25.53         4.11 o                         
   9   7  10         51.76         47.27         5.81 o                         
  11   7  10         39.41         56.72         6.39 o                         
  13   7  10         23.62         27.65         5.58 o                         
 -16   8  10        297.21        283.10         9.93 o                         
 -14   8  10        105.09        128.52         6.33 o                         
 -12   8  10         32.51         33.18         4.98 o                         
 -10   8  10         49.48         62.94         5.25 o                         
  -8   8  10          5.10          1.71         3.72 o                         
  -6   8  10        223.18        237.20         7.27 o                         
  -4   8  10          3.63          8.51         2.74 o                         
  -2   8  10        193.53        166.06         7.65 o                         
   0   8  10          0.92          5.47         3.82 o                         
   2   8  10          6.58         10.25         3.16 o                         
   4   8  10        190.00        206.78         7.15 o                         
   6   8  10         15.51         12.69         3.78 o                         
   8   8  10          0.59          1.01         5.28 o                         
  10   8  10         52.02         34.51         5.69 o                         
 -11   9  10         26.21          4.08         5.12 o                         
  -9   9  10         11.32         -1.69         4.16 o                         
  -7   9  10         62.88         97.24         7.23 o                         
  -5   9  10          8.06         14.06         3.60 o                         
  -3   9  10          0.00         -1.64         3.93 o                         
  -1   9  10         77.49         96.29         6.64 o                         
   1   9  10          3.12          2.01         3.24 o                         
   3   9  10         33.20         27.98         6.73 o                         
   5   9  10          0.14         -0.10         3.58 o                         
 -27   1  11         75.92         39.34         5.44 o                         
 -25   1  11         50.90         35.92         3.81 o                         
 -23   1  11        869.43        772.66         9.58 o                         
 -21   1  11        267.49        322.32         6.22 o                         
 -19   1  11        146.04        185.35         3.77 o                         
 -17   1  11         50.33         42.92         2.54 o                         
 -15   1  11        168.39        141.12         2.84 o                         
 -13   1  11        630.16        575.70         4.64 o                         
 -11   1  11       5221.38       5213.80        22.31 o                         
  -9   1  11       5344.27       5727.88        23.91 o                         
  -7   1  11        395.26        600.15         4.26 o                         
  -5   1  11        584.15        821.46         5.39 o                         
  -3   1  11       2624.91       2739.85        13.16 o                         
  -1   1  11          0.57          0.18         1.89 o                         
   1   1  11         21.36         93.30         2.58 o                         
   3   1  11        671.42        605.18         5.37 o                         
   5   1  11       1059.41       1075.03         7.45 o                         
   7   1  11       1955.59       1797.85        11.05 o                         
   9   1  11          9.08          1.85         2.86 o                         
  11   1  11        481.21        451.23         6.76 o                         
  13   1  11       1745.63       1728.85        12.56 o                         
  15   1  11         58.85         48.27         4.56 o                         
  17   1  11         26.54         23.31         4.80 o                         
  19   1  11          2.16          7.24         4.86 o                         
 -28   2  11          6.06          1.10         3.28 o                         
 -26   2  11        130.05        125.32         5.93 o                         
 -24   2  11        337.65        307.27         7.44 o                         
 -22   2  11         96.16        104.55         4.57 o                         
 -20   2  11        320.98        261.90         5.43 o                         
 -18   2  11       2243.97       2129.13        11.71 o                         
 -16   2  11        672.58        626.13         5.57 o                         
 -14   2  11        519.74        520.74         4.40 o                         
 -12   2  11        444.96        545.55         6.62 o                         
 -10   2  11        670.28        643.80         6.68 o                         
  -8   2  11        168.16        134.58         3.81 o                         
  -6   2  11       4607.39       4220.83        18.44 o                         
  -4   2  11       3856.45       3970.43        17.51 o                         
  -2   2  11       1277.21       1216.41         7.23 o                         
   0   2  11        676.44        841.06         6.25 o                         
   2   2  11          3.05          6.68         2.06 o                         
   4   2  11          5.69          9.69         2.20 o                         
   6   2  11       1005.38       1100.98         7.78 o                         
   8   2  11        344.06        370.38         5.49 o                         
  10   2  11        277.93        315.11         5.64 o                         
  12   2  11        683.25        607.12         8.12 o                         
  14   2  11        121.00        117.29         5.41 o                         
  16   2  11        166.85        199.93         6.61 o                         
  18   2  11         18.50         11.57         5.36 o                         
  20   2  11        126.31        160.07         7.71 o                         
 -27   3  11          0.45          0.62         3.44 o                         
 -25   3  11          1.82         -2.62         3.24 o                         
 -23   3  11        715.40        696.13         9.30 o                         
 -21   3  11        232.50        244.79         5.83 o                         
 -19   3  11        361.60        384.94         5.70 o                         
 -17   3  11         58.38         62.62         2.87 o                         
 -15   3  11         56.51         33.13         2.08 o                         
 -13   3  11          0.18         -2.01         2.01 o                         
 -11   3  11       1070.61       1072.25         9.31 o                         
  -9   3  11         27.36         30.55         2.86 o                         
  -7   3  11          7.32         -1.54         1.54 o                         
  -5   3  11        808.26        945.83         6.47 o                         
  -3   3  11       1183.16       1348.30         8.26 o                         
  -1   3  11         70.50         31.00         2.75 o                         
   1   3  11        195.86        179.33         3.75 o                         
   3   3  11         54.44         76.83         3.15 o                         
   5   3  11        181.04        213.39         3.79 o                         
   7   3  11       1014.15        887.92         7.16 o                         
   9   3  11        449.83        475.89         6.36 o                         
  11   3  11       1163.82       1219.23        10.88 o                         
  13   3  11        231.91        204.02         5.93 o                         
  15   3  11          6.63          5.56         4.34 o                         
  17   3  11          0.61          8.55         4.38 o                         
  19   3  11         35.78         46.63         5.76 o                         
 -26   4  11          8.26          3.36         3.90 o                         
 -24   4  11        189.86        201.18         7.66 o                         
 -22   4  11        257.89        270.63         6.51 o                         
 -20   4  11        438.57        452.56         7.51 o                         
 -18   4  11         14.93          8.84         2.33 o                         
 -16   4  11         38.02         14.31         2.18 o                         
 -14   4  11         70.91         89.43         2.94 o                         
 -12   4  11        497.67        475.67         4.88 o                         
 -10   4  11        322.16        298.16         4.29 o                         
  -8   4  11          0.34         -1.68         1.77 o                         
  -6   4  11         43.65         42.24         2.30 o                         
  -4   4  11       1451.43       1438.17         8.64 o                         
  -2   4  11        210.22        202.27         3.87 o                         
   0   4  11        620.60        662.51         6.47 o                         
   2   4  11        291.86        296.49         5.08 o                         
   4   4  11         22.09         17.45         3.03 o                         
   6   4  11         23.44         16.34         3.11 o                         
   8   4  11          9.53          2.49         2.83 o                         
  10   4  11        351.05        410.10         6.73 o                         
  12   4  11        477.77        546.53         8.66 o                         
  14   4  11         33.72         20.50         4.52 o                         
  16   4  11         30.59         45.37         5.12 o                         
  18   4  11        146.43        151.45         8.45 o                         
 -25   5  11         41.42         25.50         4.44 o                         
 -23   5  11         38.56         32.20         5.28 o                         
 -21   5  11         74.56         62.44         5.07 o                         
 -19   5  11       1133.47       1078.08        11.17 o                         
 -17   5  11         18.70         27.51         2.74 o                         
 -15   5  11         84.49         83.38         3.62 o                         
 -13   5  11          0.11         -1.92         1.92 o                         
 -11   5  11         53.29         63.87         2.65 o                         
  -9   5  11        166.05        195.17         3.99 o                         
  -7   5  11       2441.57       2453.10        12.81 o                         
  -5   5  11        485.81        439.86         5.06 o                         
  -3   5  11        192.73        203.12         4.20 o                         
  -1   5  11         50.02         65.80         3.48 o                         
   1   5  11         35.19         31.58         3.39 o                         
   3   5  11         64.21         52.83         3.59 o                         
   5   5  11         23.42         24.20         3.65 o                         
   7   5  11        859.35        753.05         8.03 o                         
   9   5  11          2.71          0.99         3.67 o                         
  11   5  11        111.31        102.44         4.77 o                         
  13   5  11         58.54         51.26         5.46 o                         
  15   5  11        130.35        142.14         7.80 o                         
  17   5  11          0.81          2.87        31.52 o                         
 -22   6  11          2.55          5.02         4.13 o                         
 -20   6  11         35.02         35.98         4.07 o                         
 -18   6  11        108.92        111.91         4.55 o                         
 -16   6  11          2.87          1.89         2.81 o                         
 -14   6  11        162.51        161.35         4.58 o                         
 -12   6  11         31.57         26.16         3.26 o                         
 -10   6  11          1.44         -2.24         2.24 o                         
  -8   6  11       1161.10       1318.10        10.18 o                         
  -6   6  11         74.49         69.85         3.18 o                         
  -4   6  11        648.25        658.02         7.56 o                         
  -2   6  11         93.64        115.24         4.11 o                         
   0   6  11         11.22         11.80         3.16 o                         
   2   6  11        575.35        551.70         8.79 o                         
   4   6  11          1.40          2.90         3.31 o                         
   6   6  11         11.25         13.60         3.85 o                         
   8   6  11        227.17        240.96         6.59 o                         
  10   6  11         30.19         33.55         4.46 o                         
  12   6  11         11.07          2.66         3.76 o                         
  14   6  11         50.20         62.42         5.88 o                         
 -19   7  11          0.14          6.12         3.30 o                         
 -17   7  11        130.85        140.53         6.78 o                         
 -15   7  11        113.49        108.49         5.11 o                         
 -13   7  11        230.06        244.51         6.42 o                         
 -11   7  11        221.64        211.77         6.02 o                         
  -9   7  11        347.56        320.09         7.04 o                         
  -7   7  11         75.42         63.26         4.52 o                         
  -5   7  11        558.04        587.03         8.74 o                         
  -3   7  11         16.05          9.33         2.26 o                         
  -1   7  11         35.28         41.40         3.50 o                         
   1   7  11        216.54        194.91         5.76 o                         
   3   7  11        210.03        215.97         6.65 o                         
   5   7  11         24.90         14.87         3.23 o                         
   7   7  11         78.66         93.41         5.86 o                         
   9   7  11         33.18         30.38         5.41 o                         
  11   7  11         55.51         73.39         6.76 o                         
 -16   8  11         10.69         12.69         4.36 o                         
 -14   8  11         12.24         10.79         4.72 o                         
 -12   8  11          1.78         -2.90         2.90 o                         
 -10   8  11         23.45         10.13         4.01 o                         
  -8   8  11        164.53        159.60         7.53 o                         
  -6   8  11         13.16         14.69         3.50 o                         
  -4   8  11          0.01          6.93         3.32 o                         
  -2   8  11          2.04          3.63         2.60 o                         
   0   8  11         14.15         13.22         3.63 o                         
   2   8  11         61.98         79.02         6.13 o                         
   4   8  11        142.53        169.16         7.61 o                         
   6   8  11          0.15          3.09         4.41 o                         
   8   8  11         20.23         34.28         5.77 o                         
 -11   9  11          9.13          7.44         4.68 o                         
  -9   9  11         32.99         20.31         4.65 o                         
  -7   9  11         35.71         45.26         6.72 o                         
  -5   9  11         15.00          5.36         4.56 o                         
  -3   9  11         11.29         19.50         4.45 o                         
  -1   9  11          1.26         12.31         4.04 o                         
   1   9  11         59.62         67.11         6.33 o                         
   3   9  11          1.07         13.41         5.03 o                         
 -28   0  12        164.56        163.51         8.41 o                         
 -26   0  12          2.33          1.02         3.84 o                         
 -24   0  12         21.39          5.94         3.91 o                         
 -22   0  12        103.86         69.73         9.75 o                         
 -20   0  12         11.26         16.95         3.60 o                         
 -18   0  12          2.70          2.64         3.37 o                         
 -16   0  12        666.92        711.49         7.82 o                         
 -14   0  12       1522.06       1607.41        12.18 o                         
 -12   0  12       5346.93       5054.97        30.13 o                         
 -10   0  12         50.95         38.08         4.10 o                         
  -8   0  12        322.85        264.45         4.78 o                         
  -6   0  12         85.74         62.19         2.93 o                         
  -4   0  12        113.87        129.41         3.84 o                         
  -2   0  12       2210.62       2075.87        16.07 o                         
   0   0  12       9219.39       9823.02        56.64 o                         
   2   0  12          4.35          2.23         2.91 o                         
   4   0  12       7252.34       7333.75        40.72 o                         
   6   0  12        251.95        220.75         5.53 o                         
   8   0  12         85.64         59.22         4.52 o                         
  10   0  12       2122.34       2192.58        19.13 o                         
  12   0  12       5048.34       5111.75        38.10 o                         
  14   0  12       1153.26       1130.12        15.81 o                         
  16   0  12         24.41         40.15         7.90 o                         
  18   0  12         60.78         70.96         8.23 o                         
 -27   1  12         25.71         27.22         5.23 o                         
 -25   1  12        120.63        142.70         6.06 o                         
 -23   1  12       1566.71       1477.42        12.48 o                         
 -21   1  12        162.15        197.19         5.24 o                         
 -19   1  12         41.83         52.73         3.00 o                         
 -17   1  12          0.31         -2.01         2.01 o                         
 -15   1  12          5.91          6.25         1.73 o                         
 -13   1  12        643.12        605.85         5.15 o                         
 -11   1  12        201.00        208.27         2.72 o                         
  -9   1  12      11218.66      11735.70        45.28 o                         
  -7   1  12         97.51         59.72         1.90 o                         
  -5   1  12        779.62        865.40         5.98 o                         
  -3   1  12        703.22        831.06         5.77 o                         
  -1   1  12        197.72        222.99         3.69 o                         
   1   1  12          9.28         35.90         2.23 o                         
   3   1  12        230.85        245.82         4.08 o                         
   5   1  12       1579.25       1562.62         9.53 o                         
   7   1  12         79.69         82.98         3.43 o                         
   9   1  12        179.81        170.76         4.40 o                         
  11   1  12        703.96        659.37         7.80 o                         
  13   1  12        645.43        591.86         7.88 o                         
  15   1  12        643.79        568.29         8.85 o                         
  17   1  12        298.57        369.28         9.48 o                         
  19   1  12         82.97         92.20         7.87 o                         
 -28   2  12        102.01        117.88         6.51 o                         
 -26   2  12         79.19         67.61         6.13 o                         
 -24   2  12        815.88        807.91        10.35 o                         
 -22   2  12         32.69         24.03         2.63 o                         
 -20   2  12       1160.16       1091.09         9.02 o                         
 -18   2  12       1073.74       1168.11         8.35 o                         
 -16   2  12         22.60         34.81         2.13 o                         
 -14   2  12        209.32        170.70         3.05 o                         
 -12   2  12         32.12         17.84         3.09 o                         
 -10   2  12          1.08          0.23         2.39 o                         
  -8   2  12       2279.27       2226.31        13.03 o                         
  -6   2  12       4480.22       4784.41        20.33 o                         
  -4   2  12       1936.46       2063.97        10.65 o                         
  -2   2  12        360.58        331.53         3.95 o                         
   0   2  12        117.90         75.65         2.49 o                         
   2   2  12        603.02        546.64         5.10 o                         
   4   2  12        518.41        533.41         5.18 o                         
   6   2  12         87.79         93.95         3.22 o                         
   8   2  12         96.73         92.94         3.92 o                         
  10   2  12        739.73        817.45         8.60 o                         
  12   2  12          5.02          3.63         4.03 o                         
  14   2  12        475.95        459.02         8.41 o                         
  16   2  12          4.64         -1.44         3.08 o                         
  18   2  12          0.31         -3.17         3.17 o                         
 -27   3  12          0.91          3.18         3.89 o                         
 -25   3  12         39.92         25.65         3.03 o                         
 -23   3  12        218.75        236.21         6.21 o                         
 -21   3  12         88.58         76.36         4.03 o                         
 -19   3  12        168.12        164.15         4.19 o                         
 -17   3  12        187.09        160.46         3.65 o                         
 -15   3  12        311.72        237.30         4.12 o                         
 -13   3  12        141.86        198.77         5.43 o                         
 -11   3  12        199.64        207.16         4.61 o                         
  -9   3  12       1737.37       1735.45        11.83 o                         
  -7   3  12        216.95        198.23         3.06 o                         
  -5   3  12        258.56        181.45         3.12 o                         
  -3   3  12       1521.22       1528.27         9.01 o                         
  -1   3  12       3463.52       3386.78        16.73 o                         
   1   3  12         14.28         -1.68         2.54 o                         
   3   3  12         38.43         19.99         2.72 o                         
   5   3  12         19.61         16.90         2.67 o                         
   7   3  12       1434.88       1276.23         9.12 o                         
   9   3  12        892.49        940.47         8.90 o                         
  11   3  12        279.81        295.10         6.30 o                         
  13   3  12        562.69        594.39         9.26 o                         
  15   3  12          0.15         -1.40         4.67 o                         
  17   3  12          3.08         -3.35         5.37 o                         
 -26   4  12         12.99          4.17         4.91 o                         
 -24   4  12          4.45          8.08         3.80 o                         
 -22   4  12         22.62         17.62         3.35 o                         
 -20   4  12        304.88        273.08         5.45 o                         
 -18   4  12        247.22        231.79         4.04 o                         
 -16   4  12         22.83         32.22         3.33 o                         
 -14   4  12         69.80         47.27         3.29 o                         
 -12   4  12        115.38        102.99         4.03 o                         
 -10   4  12        117.35        103.55         3.79 o                         
  -8   4  12        367.00        367.75         4.54 o                         
  -6   4  12        753.67        707.11         5.58 o                         
  -4   4  12         22.95         32.67         2.76 o                         
  -2   4  12        161.46        191.23         4.15 o                         
   0   4  12        242.57        263.61         4.82 o                         
   2   4  12         78.06         94.45         3.67 o                         
   4   4  12        127.71        126.63         4.09 o                         
   6   4  12         70.39         63.52         3.73 o                         
   8   4  12         15.08          6.91         2.46 o                         
  10   4  12        554.42        548.00         7.70 o                         
  12   4  12        239.23        216.96         6.92 o                         
  14   4  12        373.42        452.85         9.99 o                         
  16   4  12        189.09        204.91         8.69 o                         
 -25   5  12          2.71          1.26         3.57 o                         
 -23   5  12         92.67         79.43         5.80 o                         
 -21   5  12          0.01         -0.19         2.79 o                         
 -19   5  12         58.14         70.45         3.66 o                         
 -17   5  12          1.53         -2.33         3.13 o                         
 -15   5  12        693.27        636.18         7.00 o                         
 -13   5  12        216.28        177.65         5.23 o                         
 -11   5  12         63.26         61.55         3.15 o                         
  -9   5  12        605.27        620.27         5.72 o                         
  -7   5  12         56.10         72.69         3.43 o                         
  -5   5  12        460.58        408.42         5.10 o                         
  -3   5  12        641.97        635.51         6.33 o                         
  -1   5  12        326.45        393.32         6.12 o                         
   1   5  12         14.02         12.12         3.35 o                         
   3   5  12        139.16        130.56         4.83 o                         
   5   5  12          2.13         -3.27         3.27 o                         
   7   5  12          1.59          7.56         3.44 o                         
   9   5  12         16.10         30.49         4.05 o                         
  11   5  12        116.07        108.24         6.00 o                         
  13   5  12          0.02         -2.81         3.46 o                         
  15   5  12         16.52         18.47         6.32 o                         
 -22   6  12        204.03        196.40         8.04 o                         
 -20   6  12        214.80        226.82         7.10 o                         
 -18   6  12          4.52         12.05         4.29 o                         
 -16   6  12        212.08        206.77         6.23 o                         
 -14   6  12         34.58         26.83         2.77 o                         
 -12   6  12        617.73        605.33         6.43 o                         
 -10   6  12        145.72        146.70         4.58 o                         
  -8   6  12        475.96        501.83         6.27 o                         
  -6   6  12       1278.40       1399.34        10.18 o                         
  -4   6  12        340.33        352.18         6.21 o                         
  -2   6  12        383.50        324.05         6.03 o                         
   0   6  12          7.33          1.69         2.57 o                         
   2   6  12        250.09        268.96         6.97 o                         
   4   6  12         35.66         30.24         3.70 o                         
   6   6  12          9.13          2.08         3.85 o                         
   8   6  12         83.60         89.74         5.51 o                         
  10   6  12          7.31          1.63         2.96 o                         
  12   6  12         14.34         21.64         5.20 o                         
  14   6  12         45.90         49.45         6.24 o                         
 -19   7  12          0.03         -1.29         3.20 o                         
 -17   7  12          0.63          9.66         3.05 o                         
 -15   7  12         39.81         39.30         4.58 o                         
 -13   7  12        195.56        232.50         6.08 o                         
 -11   7  12         55.14         46.27         4.58 o                         
  -9   7  12         56.11         44.67         3.91 o                         
  -7   7  12          3.80          2.23         2.63 o                         
  -5   7  12         12.26         12.14         3.23 o                         
  -3   7  12          3.21          0.95         2.78 o                         
  -1   7  12         34.52         17.65         3.32 o                         
   1   7  12          6.73          6.18         3.54 o                         
   3   7  12         17.17         22.23         3.44 o                         
   5   7  12         10.74          8.68         4.35 o                         
   7   7  12         15.26          2.28         4.13 o                         
   9   7  12        216.29        252.40         8.88 o                         
  11   7  12        187.25        180.46         7.54 o                         
 -16   8  12        212.95        190.03         6.74 o                         
 -14   8  12         34.72         25.43         4.54 o                         
 -12   8  12         29.09         17.85         3.90 o                         
 -10   8  12          0.36          1.27         2.72 o                         
  -8   8  12        192.48        185.96         6.96 o                         
  -6   8  12         90.78        126.45         6.24 o                         
  -4   8  12          4.19         -0.89         2.59 o                         
  -2   8  12          0.25          5.61         3.65 o                         
   0   8  12         23.68         15.77         3.63 o                         
   2   8  12        240.82        282.51         8.61 o                         
   4   8  12         44.51         30.87         5.73 o                         
   6   8  12         10.45         15.81         5.55 o                         
   8   8  12         13.56          4.42         5.26 o                         
 -11   9  12         36.32         -3.39        25.53 o                         
  -9   9  12         38.11         31.47         5.82 o                         
  -7   9  12         33.66         20.57         4.28 o                         
  -5   9  12          1.05          1.45         3.60 o                         
  -3   9  12          3.64         15.76         5.37 o                         
  -1   9  12         71.93        100.15         6.79 o                         
   1   9  12         13.48          8.59         4.65 o                         
 -27   1  13         24.23         23.54         3.65 o                         
 -25   1  13          2.80         -2.56         2.56 o                         
 -23   1  13        104.64        125.94         5.44 o                         
 -21   1  13       2174.99       2265.67        13.98 o                         
 -19   1  13        411.54        327.77         4.78 o                         
 -17   1  13        315.04        281.83         4.10 o                         
 -15   1  13       2177.74       2176.23        12.05 o                         
 -13   1  13        659.36        718.66         5.45 o                         
 -11   1  13          2.88          8.56         1.46 o                         
  -9   1  13         17.49          7.81         1.53 o                         
  -7   1  13        139.95        159.60         2.74 o                         
  -5   1  13        872.07        970.73         6.72 o                         
  -3   1  13       1299.26       1372.69         8.22 o                         
  -1   1  13        118.27        151.46         3.29 o                         
   1   1  13         72.75         61.42         2.48 o                         
   3   1  13       3640.86       3651.50        16.97 o                         
   5   1  13        230.15        267.82         4.53 o                         
   7   1  13          4.43         -2.74         2.81 o                         
   9   1  13        695.55        663.70         7.67 o                         
  11   1  13       1693.52       1639.85        12.13 o                         
  13   1  13        791.31        725.10         9.16 o                         
  15   1  13         31.55         40.40         4.66 o                         
  17   1  13         69.36         59.04         5.88 o                         
 -28   2  13          0.15          3.69         4.44 o                         
 -26   2  13         66.76         52.81         5.07 o                         
 -24   2  13         27.07         20.95         3.02 o                         
 -22   2  13        162.87        111.01         4.85 o                         
 -20   2  13       1497.15       1355.95        10.04 o                         
 -18   2  13         95.16         83.54         2.99 o                         
 -16   2  13         11.33          5.54         2.19 o                         
 -14   2  13        230.16        205.80         4.98 o                         
 -12   2  13         15.51          1.42         2.92 o                         
 -10   2  13        731.48        682.94         6.60 o                         
  -8   2  13       1600.77       1540.05        10.25 o                         
  -6   2  13       1979.61       2085.54        10.65 o                         
  -4   2  13       3386.01       3473.56        16.58 o                         
  -2   2  13       2670.89       2656.72        13.01 o                         
   0   2  13        467.70        330.55         4.01 o                         
   2   2  13       1652.72       1597.36         9.46 o                         
   4   2  13         50.77         59.63         2.79 o                         
   6   2  13          9.05          0.39         2.60 o                         
   8   2  13          0.00          2.00         3.24 o                         
  10   2  13          0.11         -3.60         3.60 o                         
  12   2  13          8.83         13.40         4.24 o                         
  14   2  13          7.90         10.71         3.25 o                         
  16   2  13        338.99        348.30         9.07 o                         
  18   2  13         21.53         10.34         5.99 o                         
 -27   3  13         31.07         20.39         4.82 o                         
 -25   3  13         51.42         44.56         4.56 o                         
 -23   3  13         13.57          4.36         2.29 o                         
 -21   3  13         91.79         74.23         4.32 o                         
 -19   3  13        595.84        684.31         6.55 o                         
 -17   3  13          7.95         16.83         2.41 o                         
 -15   3  13        163.33        164.24         4.91 o                         
 -13   3  13        166.73        190.99         5.02 o                         
 -11   3  13        862.47        918.55         8.46 o                         
  -9   3  13       3344.79       3464.16        19.65 o                         
  -7   3  13        777.65        819.35         6.73 o                         
  -5   3  13       1012.92       1011.31         6.63 o                         
  -3   3  13         26.50         10.26         2.03 o                         
  -1   3  13         33.61         28.04         2.64 o                         
   1   3  13          0.42         -2.13         2.63 o                         
   3   3  13        272.45        231.38         4.34 o                         
   5   3  13        599.28        672.54         6.81 o                         
   7   3  13        406.50        369.60         5.99 o                         
   9   3  13        414.40        436.98         7.22 o                         
  11   3  13        527.66        477.15         7.65 o                         
  13   3  13          0.12          1.30         4.67 o                         
  15   3  13         53.25         49.56         5.66 o                         
  17   3  13         13.32         26.26         6.05 o                         
 -26   4  13         42.29         53.16         5.00 o                         
 -24   4  13        307.78        310.42         6.96 o                         
 -22   4  13         83.28         78.13         4.14 o                         
 -20   4  13         31.92         17.30         2.86 o                         
 -18   4  13        118.47        107.84         3.96 o                         
 -16   4  13        153.85        154.82         5.30 o                         
 -14   4  13       1069.09       1064.34         9.38 o                         
 -12   4  13          4.93         -3.21         3.21 o                         
 -10   4  13          2.50          7.87         2.97 o                         
  -8   4  13         39.51         22.18         2.08 o                         
  -6   4  13        146.82        168.16         3.77 o                         
  -4   4  13       1486.82       1436.32         9.60 o                         
  -2   4  13        308.45        267.57         4.76 o                         
   0   4  13        506.27        480.70         6.04 o                         
   2   4  13         49.37         49.03         3.56 o                         
   4   4  13       1437.25       1281.48         9.97 o                         
   6   4  13        306.76        307.34         5.88 o                         
   8   4  13        456.21        414.34         7.26 o                         
  10   4  13         29.67         31.31         4.46 o                         
  12   4  13         47.50         61.07         5.88 o                         
  14   4  13         16.73         31.67         7.86 o                         
  16   4  13          1.18          4.99         5.67 o                         
 -23   5  13         28.44         21.97         4.56 o                         
 -21   5  13        194.47        193.80         9.03 o                         
 -19   5  13         23.31         23.81         4.49 o                         
 -17   5  13        140.10        165.64         6.23 o                         
 -15   5  13        123.48        129.80         5.38 o                         
 -13   5  13         43.77         52.01         4.65 o                         
 -11   5  13        466.58        445.55         6.28 o                         
  -9   5  13        123.93        123.59         3.08 o                         
  -7   5  13       1705.94       1590.73        10.81 o                         
  -5   5  13        227.62        253.53         4.31 o                         
  -3   5  13        109.63        132.07         3.91 o                         
  -1   5  13        208.82        201.64         4.81 o                         
   1   5  13         55.43         95.53         4.48 o                         
   3   5  13        466.05        538.00         8.39 o                         
   5   5  13        643.91        564.41         7.97 o                         
   7   5  13        774.85        746.42         8.70 o                         
   9   5  13        350.67        369.96         7.49 o                         
  11   5  13         43.66         56.07         5.60 o                         
  13   5  13          0.68          2.42         4.06 o                         
  15   5  13        245.77        333.33        10.71 o                         
 -22   6  13         24.40         15.61         5.56 o                         
 -20   6  13         18.41         25.85         4.73 o                         
 -18   6  13         44.09         54.74         6.83 o                         
 -16   6  13        710.83        711.59        10.28 o                         
 -14   6  13        193.73        183.10         6.26 o                         
 -12   6  13        631.44        652.99        10.18 o                         
 -10   6  13        150.57        162.99         4.13 o                         
  -8   6  13         82.81         99.07         3.79 o                         
  -6   6  13        231.84        236.68         5.22 o                         
  -4   6  13        739.25        732.58         8.15 o                         
  -2   6  13        287.80        302.29         6.02 o                         
   0   6  13        276.68        267.57         6.41 o                         
   2   6  13        330.92        353.46         7.46 o                         
   4   6  13        368.14        394.71         8.32 o                         
   6   6  13        125.97        136.36         5.73 o                         
   8   6  13        338.16        348.80         7.93 o                         
  10   6  13         70.61         63.95         6.16 o                         
  12   6  13        230.83        210.98         8.75 o                         
 -19   7  13          1.41          2.52         3.15 o                         
 -17   7  13          4.36          1.73         3.03 o                         
 -15   7  13         22.11         14.99         2.76 o                         
 -13   7  13        122.40        122.34         4.50 o                         
 -11   7  13         75.03         87.29         4.66 o                         
  -9   7  13          3.76         -0.42         2.45 o                         
  -7   7  13          2.20          1.70         3.14 o                         
  -5   7  13         75.12         69.81         4.22 o                         
  -3   7  13          4.92          0.03         2.58 o                         
  -1   7  13        266.98        258.41         6.61 o                         
   1   7  13         59.93         55.02         4.90 o                         
   3   7  13        104.16         81.19         5.52 o                         
   5   7  13         45.10         33.23         5.05 o                         
   7   7  13          0.87         -2.44         4.45 o                         
   9   7  13         12.47         -1.29         5.12 o                         
 -16   8  13         19.90         23.06         5.41 o                         
 -14   8  13         13.99          7.32         3.39 o                         
 -12   8  13         17.09         11.02         3.01 o                         
 -10   8  13         53.41         34.58         4.68 o                         
  -8   8  13        325.72        357.08         9.01 o                         
  -6   8  13        103.13        110.16         6.83 o                         
  -4   8  13         13.87          7.75         2.93 o                         
  -2   8  13         82.49         76.16         6.29 o                         
   0   8  13         58.06         45.09         4.85 o                         
   2   8  13        107.23        119.40         6.95 o                         
   4   8  13         25.70         38.09         6.61 o                         
   6   8  13          4.18         -4.06         4.16 o                         
  -9   9  13         86.22         94.46         6.82 o                         
  -7   9  13          2.72         -1.58         3.95 o                         
  -5   9  13         13.77         25.66         5.73 o                         
  -3   9  13          8.11         17.13         6.11 o                         
  -1   9  13         44.03         48.48         4.94 o                         
 -28   0  14        412.59        444.80        13.77 o                         
 -26   0  14         15.11          9.63         3.18 o                         
 -24   0  14        461.46        397.53        10.14 o                         
 -22   0  14       1060.66       1057.80        14.13 o                         
 -20   0  14       2398.61       2378.13        20.15 o                         
 -18   0  14        161.72        184.30         5.06 o                         
 -16   0  14          1.03          3.18         2.98 o                         
 -14   0  14       1271.52       1238.19        10.81 o                         
 -12   0  14       1525.88       1753.17        13.24 o                         
 -10   0  14        302.40        353.51         5.26 o                         
  -8   0  14       2984.14       3028.21        18.53 o                         
  -6   0  14       3488.27       3746.95        24.85 o                         
  -4   0  14        383.63        514.59         7.01 o                         
  -2   0  14       4547.28       4330.08        29.99 o                         
   0   0  14       1147.71       1277.15        11.56 o                         
   2   0  14          0.19          3.91         3.15 o                         
   4   0  14        160.83        160.68         5.02 o                         
   6   0  14       3537.13       3630.11        25.82 o                         
   8   0  14       1118.31       1212.17        15.11 o                         
  10   0  14        791.20        804.46        12.94 o                         
  12   0  14       1033.83        983.39        16.25 o                         
  14   0  14         30.46         30.65         6.72 o                         
  16   0  14        200.52        227.70        11.72 o                         
  18   0  14         52.26         55.32         9.28 o                         
 -27   1  14         24.83         12.31         3.53 o                         
 -25   1  14          0.07          0.80         2.55 o                         
 -23   1  14         30.52         24.27         3.04 o                         
 -21   1  14         64.72         71.27         3.46 o                         
 -19   1  14        122.94         97.80         3.18 o                         
 -17   1  14         95.50         92.09         2.74 o                         
 -15   1  14         29.03         40.63         2.10 o                         
 -13   1  14          2.36          3.21         1.57 o                         
 -11   1  14       4070.11       4119.83        18.07 o                         
  -9   1  14        611.89        745.40         5.13 o                         
  -7   1  14         59.42         71.28         2.36 o                         
  -5   1  14        220.36        252.20         3.72 o                         
  -3   1  14        631.87        732.45         5.79 o                         
  -1   1  14       1007.40       1046.66         7.63 o                         
   1   1  14         20.64          7.48         2.14 o                         
   3   1  14         10.00          9.56         2.35 o                         
   5   1  14       1067.82       1078.97         8.18 o                         
   7   1  14        593.94        572.55         6.65 o                         
   9   1  14         56.31         25.70         3.65 o                         
  11   1  14       2870.34       2881.93        18.18 o                         
  13   1  14        269.11        313.72         7.31 o                         
  15   1  14          0.62         -1.37         4.28 o                         
  17   1  14         18.08          1.31         6.41 o                         
 -28   2  14         17.59         14.39         5.08 o                         
 -26   2  14         57.72         31.48         5.57 o                         
 -24   2  14         18.86         18.52         2.91 o                         
 -22   2  14         16.41         16.18         2.55 o                         
 -20   2  14         33.72         38.16         2.83 o                         
 -18   2  14       2204.33       2319.00        12.78 o                         
 -16   2  14          7.23          5.82         2.23 o                         
 -14   2  14        250.82        260.01         5.51 o                         
 -12   2  14        937.06        933.45         8.41 o                         
 -10   2  14        205.89        219.55         4.74 o                         
  -8   2  14          0.80         -1.63         1.63 o                         
  -6   2  14          7.81         40.57         2.13 o                         
  -4   2  14        660.02        561.32         4.83 o                         
  -2   2  14        140.90        179.47         3.71 o                         
   0   2  14          6.72         11.12         2.21 o                         
   2   2  14        350.55        374.57         4.75 o                         
   4   2  14         87.26        111.84         3.36 o                         
   6   2  14        428.86        411.20         5.58 o                         
   8   2  14        345.37        331.22         6.58 o                         
  10   2  14         93.68         71.30         4.44 o                         
  12   2  14        479.74        457.45         8.23 o                         
  14   2  14         37.66         24.72         5.16 o                         
  16   2  14         20.14         16.16         5.48 o                         
 -27   3  14         97.45        107.11         6.59 o                         
 -25   3  14         28.12         20.90         4.20 o                         
 -23   3  14        179.32        170.16         5.38 o                         
 -21   3  14        232.35        232.96         5.06 o                         
 -19   3  14        534.13        457.57         6.64 o                         
 -17   3  14        236.36        205.32         5.88 o                         
 -15   3  14         62.86         93.75         4.14 o                         
 -13   3  14          0.89         -2.35         2.51 o                         
 -11   3  14       1091.47       1065.14         8.95 o                         
  -9   3  14       1477.01       1415.96        10.45 o                         
  -7   3  14        152.52         97.69         3.28 o                         
  -5   3  14        545.72        435.44         4.46 o                         
  -3   3  14        445.48        447.86         4.75 o                         
  -1   3  14        324.40        279.60         4.66 o                         
   1   3  14       1174.72        910.16         7.30 o                         
   3   3  14        192.38        235.94         4.48 o                         
   5   3  14        617.65        653.04         8.18 o                         
   7   3  14       1641.16       1491.20        10.94 o                         
   9   3  14        225.29        257.70         6.24 o                         
  11   3  14        485.07        459.79         8.50 o                         
  13   3  14          4.69         -3.95         4.39 o                         
  15   3  14         48.58         65.19         6.40 o                         
 -26   4  14          5.20         -3.06         3.19 o                         
 -24   4  14         25.75         34.81         4.26 o                         
 -22   4  14          7.79          8.50         2.40 o                         
 -20   4  14         92.95        105.19         5.40 o                         
 -18   4  14         60.32         59.30         4.46 o                         
 -16   4  14         73.48         65.56         4.34 o                         
 -14   4  14        727.82        689.80         8.10 o                         
 -12   4  14        211.27        225.57         4.82 o                         
 -10   4  14         17.15         14.43         3.08 o                         
  -8   4  14        478.20        534.23         5.52 o                         
  -6   4  14         89.65         68.06         2.96 o                         
  -4   4  14         22.11         12.65         2.71 o                         
  -2   4  14        502.75        460.28         5.96 o                         
   0   4  14        309.10        420.81         5.89 o                         
   2   4  14        844.48        788.80         7.96 o                         
   4   4  14        676.65        780.33         8.78 o                         
   6   4  14        846.14        831.27         8.61 o                         
   8   4  14        647.37        630.16         8.66 o                         
  10   4  14         47.21         59.26         5.34 o                         
  12   4  14         43.96         23.72         3.81 o                         
  14   4  14         20.51         25.28         5.67 o                         
 -23   5  14         12.44          2.36         4.07 o                         
 -21   5  14         95.06         78.90         6.98 o                         
 -19   5  14        184.89        196.89         7.08 o                         
 -17   5  14         23.90         34.58         4.91 o                         
 -15   5  14          5.68         -2.18         3.54 o                         
 -13   5  14         18.81         11.49         3.36 o                         
 -11   5  14         97.08         57.49         4.57 o                         
  -9   5  14        778.96        724.21         8.72 o                         
  -7   5  14        451.12        387.76         5.07 o                         
  -5   5  14        543.89        480.07         6.81 o                         
  -3   5  14          5.58          8.49         3.08 o                         
  -1   5  14         75.75         76.75         4.27 o                         
   1   5  14         39.24         34.74         3.84 o                         
   3   5  14         20.60         18.32         3.42 o                         
   5   5  14         24.65         21.40         3.57 o                         
   7   5  14          0.02          7.17         4.37 o                         
   9   5  14         55.42         51.31         5.43 o                         
  11   5  14         55.30         60.04         7.01 o                         
  13   5  14         22.17         17.55         5.67 o                         
 -22   6  14         41.19         15.76         6.70 o                         
 -20   6  14         92.86         87.68         7.22 o                         
 -18   6  14        164.00        194.78         8.18 o                         
 -16   6  14          0.34         13.11         5.36 o                         
 -14   6  14        430.30        435.85         9.02 o                         
 -12   6  14        235.72        246.29         7.99 o                         
 -10   6  14          0.15          1.33         2.72 o                         
  -8   6  14         99.50        103.14         3.97 o                         
  -6   6  14        116.02        120.69         4.18 o                         
  -4   6  14          2.47          8.33         2.51 o                         
  -2   6  14          3.13          0.01         2.82 o                         
   0   6  14         40.94         56.80         4.24 o                         
   2   6  14         23.16         18.40         4.39 o                         
   4   6  14          2.84          4.01         3.72 o                         
   6   6  14          0.24         10.93         4.37 o                         
   8   6  14         10.00          6.10         4.20 o                         
  10   6  14        351.34        398.67         9.24 o                         
  12   6  14          8.79         18.15         5.54 o                         
 -19   7  14          0.92          8.02         4.93 o                         
 -17   7  14          1.51          3.22         4.41 o                         
 -15   7  14          1.14         -0.14         3.70 o                         
 -13   7  14         62.54         59.63         6.17 o                         
 -11   7  14         97.35        108.36         4.54 o                         
  -9   7  14         74.72         88.62         4.54 o                         
  -7   7  14         63.86         83.87         4.03 o                         
  -5   7  14        305.00        279.74         7.32 o                         
  -3   7  14          6.73          7.65         2.54 o                         
  -1   7  14          0.01          3.18         3.11 o                         
   1   7  14         21.43         26.64         5.35 o                         
   3   7  14          2.32          6.04         4.00 o                         
   5   7  14         83.54         89.53         6.90 o                         
   7   7  14        229.63        209.51         8.65 o                         
   9   7  14         29.78         36.93         6.40 o                         
 -14   8  14         25.95         26.41         5.20 o                         
 -12   8  14          1.76         -2.00         3.62 o                         
 -10   8  14          1.42          7.11         3.74 o                         
  -8   8  14        137.89        162.83         6.56 o                         
  -6   8  14         30.37         18.59         3.57 o                         
  -4   8  14         21.04         11.28         3.00 o                         
  -2   8  14          0.17         -1.63         3.03 o                         
   0   8  14         19.36         26.16         4.86 o                         
   2   8  14        385.70        483.99        11.07 o                         
   4   8  14         33.31         25.45         5.25 o                         
 -27   1  15          2.39          0.98         4.29 o                         
 -25   1  15         14.16         10.76         2.34 o                         
 -23   1  15        210.02        206.51         4.92 o                         
 -21   1  15        513.61        566.54         6.49 o                         
 -19   1  15         23.03         17.47         2.24 o                         
 -17   1  15        151.91        146.17         3.17 o                         
 -15   1  15        504.70        565.21         4.74 o                         
 -13   1  15         97.34        116.37         2.65 o                         
 -11   1  15        529.31        555.89         4.28 o                         
  -9   1  15       4405.98       4451.65        20.41 o                         
  -7   1  15        546.76        445.83         4.46 o                         
  -5   1  15         34.92         16.12         2.08 o                         
  -3   1  15        352.12        301.60         4.38 o                         
  -1   1  15        663.95        653.94         6.21 o                         
   1   1  15         54.02        111.59         3.04 o                         
   3   1  15        846.73        805.40         6.63 o                         
   5   1  15        277.12        294.12         5.03 o                         
   7   1  15       1335.14       1247.00        10.80 o                         
   9   1  15        946.56        889.35         9.28 o                         
  11   1  15         69.44         66.24         4.59 o                         
  13   1  15         47.68         50.50         4.87 o                         
  15   1  15        250.13        230.69         8.14 o                         
  17   1  15         10.36          7.16         5.87 o                         
 -26   2  15        145.65        142.46         5.49 o                         
 -24   2  15         23.11         31.63         3.94 o                         
 -22   2  15        198.91        207.40         4.91 o                         
 -20   2  15         88.25         69.16         3.39 o                         
 -18   2  15        375.29        345.27         5.76 o                         
 -16   2  15         17.62         17.11         3.58 o                         
 -14   2  15       4460.45       4327.95        24.52 o                         
 -12   2  15          5.00          4.16         2.62 o                         
 -10   2  15       1368.41       1419.58        10.59 o                         
  -8   2  15        656.18        563.82         5.16 o                         
  -6   2  15          3.66          2.54         1.91 o                         
  -4   2  15       2474.85       2313.68        12.07 o                         
  -2   2  15        196.15        188.08         3.72 o                         
   0   2  15        970.03       1095.70         7.79 o                         
   2   2  15        269.52        233.03         4.23 o                         
   4   2  15       3225.96       3096.38        15.90 o                         
   6   2  15        438.01        416.46         6.16 o                         
   8   2  15       1026.54       1024.97        11.46 o                         
  10   2  15        259.48        312.74         6.99 o                         
  12   2  15        290.08        339.02         7.89 o                         
  14   2  15        503.23        562.89        10.92 o                         
  16   2  15         18.52         27.81         5.85 o                         
 -27   3  15         32.92         37.47         5.41 o                         
 -25   3  15        121.51        146.98         5.06 o                         
 -23   3  15          2.65          0.96         3.36 o                         
 -21   3  15        125.88        128.18         5.35 o                         
 -19   3  15        375.96        376.45         8.16 o                         
 -17   3  15        678.33        631.35         8.36 o                         
 -15   3  15          0.01          1.50         3.71 o                         
 -13   3  15         29.09         58.31         4.24 o                         
 -11   3  15        808.14        763.55         7.79 o                         
  -9   3  15        215.65        253.64         5.23 o                         
  -7   3  15       2182.55       2130.31        11.43 o                         
  -5   3  15        155.25        165.92         3.30 o                         
  -3   3  15         12.22          7.62         2.21 o                         
  -1   3  15         60.87         59.42         3.08 o                         
   1   3  15        105.10        127.99         3.93 o                         
   3   3  15        374.62        378.83         5.88 o                         
   5   3  15         75.45         56.00         3.75 o                         
   7   3  15        173.80        187.92         5.44 o                         
   9   3  15        328.27        273.40         6.80 o                         
  11   3  15        337.80        346.31         8.90 o                         
  13   3  15         95.57         71.07         5.62 o                         
  15   3  15         10.14          0.17         3.69 o                         
 -24   4  15        135.34        133.79         7.17 o                         
 -22   4  15          0.27          1.75         4.13 o                         
 -20   4  15        219.39        199.57         6.62 o                         
 -18   4  15        471.54        430.70         8.27 o                         
 -16   4  15        163.10        180.65         6.47 o                         
 -14   4  15        211.93        230.91         5.65 o                         
 -12   4  15         39.23         28.20         3.66 o                         
 -10   4  15       1229.80       1196.89         9.72 o                         
  -8   4  15        515.94        538.47         5.70 o                         
  -6   4  15       5563.74       5778.57        26.66 o                         
  -4   4  15        227.69        201.40         4.31 o                         
  -2   4  15        274.51        253.86         5.20 o                         
   0   4  15        256.84        287.63         5.50 o                         
   2   4  15        181.63        171.07         4.98 o                         
   4   4  15          0.24         -2.91         2.91 o                         
   6   4  15        310.33        320.96         7.41 o                         
   8   4  15         58.66         54.25         4.98 o                         
  10   4  15         22.22         28.06         4.95 o                         
  12   4  15         93.58        106.26         6.83 o                         
  14   4  15         20.13         12.58         5.67 o                         
 -23   5  15         11.27         10.88         5.70 o                         
 -21   5  15         71.98         63.68         5.01 o                         
 -19   5  15         12.21         12.12         4.55 o                         
 -17   5  15         28.93         30.04         5.04 o                         
 -15   5  15          8.31         10.53         3.28 o                         
 -13   5  15        149.75        174.01         6.25 o                         
 -11   5  15         43.38         65.60         4.48 o                         
  -9   5  15        206.83        218.02         5.94 o                         
  -7   5  15          4.48          3.79         2.36 o                         
  -5   5  15          0.56         10.08         2.94 o                         
  -3   5  15          6.36         -0.66         2.87 o                         
  -1   5  15         51.69         60.39         3.83 o                         
   1   5  15          2.28          6.37         2.62 o                         
   3   5  15        171.25        169.17         5.45 o                         
   5   5  15        100.83        105.08         5.18 o                         
   7   5  15          2.59          3.59         3.59 o                         
   9   5  15        239.40        296.07         8.45 o                         
  11   5  15         37.14         44.96         5.90 o                         
  13   5  15        424.56        462.43        11.75 o                         
 -22   6  15         48.11         37.96         7.64 o                         
 -20   6  15         43.09         26.51         5.92 o                         
 -18   6  15        213.76        234.44         7.52 o                         
 -16   6  15         87.80         75.35         5.80 o                         
 -14   6  15          2.53          5.49         4.65 o                         
 -12   6  15         73.02         84.27         6.13 o                         
 -10   6  15        130.82        133.82         5.61 o                         
  -8   6  15        518.08        511.77         7.02 o                         
  -6   6  15          8.59          6.46         2.82 o                         
  -4   6  15          1.04         -2.11         2.60 o                         
  -2   6  15          1.59         -3.36         3.65 o                         
   0   6  15         76.66        110.30         5.27 o                         
   2   6  15        362.95        369.81         8.31 o                         
   4   6  15         54.93         55.20         5.08 o                         
   6   6  15        295.86        321.80         8.25 o                         
   8   6  15         50.74         47.05         5.58 o                         
  10   6  15        104.66        145.30         8.66 o                         
 -19   7  15          2.48         -2.61         5.90 o                         
 -17   7  15          1.19          6.56         4.50 o                         
 -15   7  15          6.30          3.72         4.56 o                         
 -13   7  15        164.03        185.31         7.36 o                         
 -11   7  15          0.25         -2.73         2.73 o                         
  -9   7  15         18.00          8.74         3.58 o                         
  -7   7  15         42.78         50.99         3.92 o                         
  -5   7  15          5.95         10.74         3.52 o                         
  -3   7  15         70.97         64.81         4.66 o                         
  -1   7  15         56.09         81.65         5.74 o                         
   1   7  15         89.77         70.08         6.16 o                         
   3   7  15         10.05          8.70         4.52 o                         
   5   7  15          0.65         -1.51         5.00 o                         
   7   7  15          3.54         10.44         5.21 o                         
 -14   8  15         20.62         15.66         4.10 o                         
 -12   8  15         28.31         20.10         3.96 o                         
 -10   8  15         56.90         76.10         6.35 o                         
  -8   8  15         45.98         35.22         6.91 o                         
  -6   8  15          0.02          8.08         3.57 o                         
  -4   8  15          0.04          6.08         4.95 o                         
  -2   8  15          8.53          2.18         3.83 o                         
   0   8  15        140.91        146.19         7.18 o                         
   2   8  15          0.04          5.44         4.38 o                         
 -28   0  16          1.50         10.86         7.02 o                         
 -26   0  16        100.82        152.25         9.24 o                         
 -24   0  16        209.93        195.57        10.55 o                         
 -22   0  16         52.32         58.25         5.38 o                         
 -20   0  16        107.44        133.72         5.26 o                         
 -18   0  16       4488.33       4148.92        29.06 o                         
 -16   0  16         19.52         14.19         3.84 o                         
 -14   0  16       2029.27       1957.26        15.12 o                         
 -12   0  16         79.49         85.29         3.78 o                         
 -10   0  16          1.95         -2.46         2.46 o                         
  -8   0  16        911.69        855.25         8.66 o                         
  -6   0  16         21.49         19.35         3.39 o                         
  -4   0  16        170.13        123.66         4.67 o                         
  -2   0  16        734.86        862.75        10.33 o                         
   0   0  16        696.98        656.66        10.75 o                         
   2   0  16        572.07        561.52         7.84 o                         
   4   0  16        381.58        309.80         7.18 o                         
   6   0  16        467.54        498.35         9.90 o                         
   8   0  16        573.15        513.59        12.14 o                         
  10   0  16        339.44        341.36        11.12 o                         
  12   0  16        201.97        238.08        10.46 o                         
  14   0  16         70.66         76.24        12.54 o                         
  16   0  16          0.22          9.72         7.68 o                         
 -27   1  16         55.99         42.29         4.42 o                         
 -25   1  16         11.86         11.33         2.45 o                         
 -23   1  16        173.07        202.55         5.27 o                         
 -21   1  16        110.18        138.01         3.90 o                         
 -19   1  16          2.97          4.52         2.01 o                         
 -17   1  16        523.48        537.20         5.22 o                         
 -15   1  16        943.75        868.43         6.53 o                         
 -13   1  16        302.45        295.21         4.26 o                         
 -11   1  16        798.05        828.49         6.02 o                         
  -9   1  16        748.79        741.77         5.62 o                         
  -7   1  16          4.12         -1.98         1.98 o                         
  -5   1  16        403.10        423.92         4.74 o                         
  -3   1  16        100.72        111.86         3.29 o                         
  -1   1  16        678.31        635.86         6.35 o                         
   1   1  16        241.26        240.88         4.00 o                         
   3   1  16       1158.30       1209.67         8.75 o                         
   5   1  16        102.67        139.36         4.43 o                         
   7   1  16        190.26        139.19         5.04 o                         
   9   1  16        674.25        674.78         9.03 o                         
  11   1  16         14.47         17.05         3.81 o                         
  13   1  16          1.17         -3.98         3.98 o                         
  15   1  16         91.02         82.98         6.84 o                         
 -26   2  16         21.89         24.44         3.34 o                         
 -24   2  16        343.03        329.27         5.92 o                         
 -22   2  16        776.17        751.29         9.17 o                         
 -20   2  16         25.71         27.05         2.87 o                         
 -18   2  16         22.57         12.64         2.84 o                         
 -16   2  16          0.04         -2.64         2.64 o                         
 -14   2  16        997.35       1030.20         9.69 o                         
 -12   2  16         11.91         18.65         2.99 o                         
 -10   2  16        239.09        319.71         5.43 o                         
  -8   2  16        168.27        195.63         3.08 o                         
  -6   2  16          1.15         -0.81         1.84 o                         
  -4   2  16          7.51         10.42         2.34 o                         
  -2   2  16         27.23         23.88         2.59 o                         
   0   2  16        142.96        115.20         3.35 o                         
   2   2  16        566.57        473.59         5.65 o                         
   4   2  16        590.82        571.41         6.85 o                         
   6   2  16         10.79         10.25         2.78 o                         
   8   2  16        169.78        174.87         5.26 o                         
  10   2  16         80.07         90.05         4.91 o                         
  12   2  16         58.90         85.33         5.74 o                         
  14   2  16        111.28        100.44         7.26 o                         
 -25   3  16        161.99        149.85         8.08 o                         
 -23   3  16         33.32         21.33         4.29 o                         
 -21   3  16        455.54        514.50         8.68 o                         
 -19   3  16         35.71         31.22         4.15 o                         
 -17   3  16         65.86         81.36         4.51 o                         
 -15   3  16        388.20        421.57         7.97 o                         
 -13   3  16        700.75        612.42         8.39 o                         
 -11   3  16         92.08         59.78         3.57 o                         
  -9   3  16        183.49        152.02         4.42 o                         
  -7   3  16        383.14        391.05         4.39 o                         
  -5   3  16         15.32         58.53         2.57 o                         
  -3   3  16        183.07        190.02         3.69 o                         
  -1   3  16        391.62        396.63         5.50 o                         
   1   3  16        284.07        315.32         5.53 o                         
   3   3  16        786.89        805.82         8.46 o                         
   5   3  16          0.09         -2.95         2.95 o                         
   7   3  16          9.81         10.51         2.92 o                         
   9   3  16         63.55         71.44         5.18 o                         
  11   3  16        183.14        189.91         7.53 o                         
  13   3  16         11.10          2.68         4.63 o                         
 -24   4  16        191.14        194.78         7.78 o                         
 -22   4  16        185.25        170.40         7.56 o                         
 -20   4  16         55.93         50.16         5.13 o                         
 -18   4  16          0.06         13.13         3.93 o                         
 -16   4  16        842.04        850.13         9.96 o                         
 -14   4  16        368.51        352.80         8.42 o                         
 -12   4  16        783.43        872.79        10.38 o                         
 -10   4  16         40.13         40.80         3.81 o                         
  -8   4  16       1167.48       1104.61         9.05 o                         
  -6   4  16         37.65         73.77         3.26 o                         
  -4   4  16       1002.65        898.17         7.70 o                         
  -2   4  16          0.11         -2.96         2.96 o                         
   0   4  16         42.77         42.47         3.70 o                         
   2   4  16        717.07        691.00         8.38 o                         
   4   4  16        413.92        376.31         6.63 o                         
   6   4  16        354.56        416.65         7.69 o                         
   8   4  16        153.43        110.74         5.79 o                         
  10   4  16          3.50          0.69         4.52 o                         
  12   4  16        169.94        183.14         8.39 o                         
 -23   5  16         91.21        107.86         7.45 o                         
 -21   5  16        286.81        291.80         8.33 o                         
 -19   5  16          0.00         -0.82         5.50 o                         
 -17   5  16        211.29        230.08         7.90 o                         
 -15   5  16        309.87        304.71         8.67 o                         
 -13   5  16        779.45        803.65        10.62 o                         
 -11   5  16        831.03        877.30        10.49 o                         
  -9   5  16          1.05         -2.06         2.06 o                         
  -7   5  16        132.34        127.93         3.75 o                         
  -5   5  16        185.39        207.93         5.09 o                         
  -3   5  16        214.60        221.63         5.60 o                         
  -1   5  16         16.21          5.66         2.82 o                         
   1   5  16         22.06          8.60         2.96 o                         
   3   5  16        368.53        320.28         7.30 o                         
   5   5  16         46.80         53.10         4.83 o                         
   7   5  16         48.55         48.56         5.00 o                         
   9   5  16        270.37        299.58         9.12 o                         
  11   5  16         28.10         24.70         7.37 o                         
 -20   6  16        139.39        148.83         7.47 o                         
 -18   6  16        264.31        282.02         8.40 o                         
 -16   6  16         43.03         45.97         5.42 o                         
 -14   6  16         47.95         45.14         6.28 o                         
 -12   6  16          7.01          1.94         3.97 o                         
 -10   6  16         50.14         25.24         3.97 o                         
  -8   6  16        975.56       1056.39         9.83 o                         
  -6   6  16        383.23        386.55         7.33 o                         
  -4   6  16          0.00         -2.48         3.77 o                         
  -2   6  16         11.99          8.00         3.08 o                         
   0   6  16         57.11         64.43         5.08 o                         
   2   6  16        273.33        282.33         7.98 o                         
   4   6  16         46.44         45.33         4.29 o                         
   6   6  16         47.07         53.14         5.14 o                         
   8   6  16         55.28         44.48         5.58 o                         
 -17   7  16          7.58          8.63         4.44 o                         
 -15   7  16          1.81         -2.37         4.57 o                         
 -13   7  16         14.67         13.84         6.42 o                         
 -11   7  16         77.54         68.77         6.31 o                         
  -9   7  16         44.28         60.16         4.10 o                         
  -7   7  16        212.38        203.69         6.29 o                         
  -5   7  16          9.14          2.71         2.81 o                         
  -3   7  16        118.95        159.23         6.29 o                         
  -1   7  16          5.73          4.35         4.80 o                         
   1   7  16         14.67         29.13         4.76 o                         
   3   7  16         22.69         15.11         5.25 o                         
   5   7  16        113.69        110.18         6.95 o                         
 -12   8  16         52.41         42.99         7.49 o                         
 -10   8  16          1.78          4.53         4.89 o                         
  -8   8  16          6.77          8.10         3.35 o                         
  -6   8  16         30.46         38.30         5.88 o                         
  -4   8  16          2.06          4.27         4.05 o                         
  -2   8  16         98.05        137.34         7.35 o                         
   0   8  16        171.04        163.00         8.20 o                         
 -27   1  17         23.54         25.11         4.47 o                         
 -25   1  17         64.42         83.01         5.02 o                         
 -23   1  17         13.93         13.46         2.70 o                         
 -21   1  17          0.48         -1.96         1.96 o                         
 -19   1  17       1347.74       1253.05         8.82 o                         
 -17   1  17        227.69        248.26         4.38 o                         
 -15   1  17        115.67         83.36         2.94 o                         
 -13   1  17        106.30         78.33         2.79 o                         
 -11   1  17        515.93        496.69         4.69 o                         
  -9   1  17        382.70        408.26         4.44 o                         
  -7   1  17        984.27        921.99         6.94 o                         
  -5   1  17          2.55         11.63         2.41 o                         
  -3   1  17        397.81        504.57         5.59 o                         
  -1   1  17        340.23        427.12         5.36 o                         
   1   1  17        687.47        583.43         6.00 o                         
   3   1  17        324.31        314.72         5.24 o                         
   5   1  17          0.47         -0.66         2.81 o                         
   7   1  17        365.61        315.80         6.66 o                         
   9   1  17          0.21          1.41         2.84 o                         
  11   1  17        553.63        517.39        10.08 o                         
  13   1  17         85.17        101.75         6.41 o                         
  15   1  17         13.32         13.16         5.61 o                         
 -26   2  17         41.03         17.72         3.89 o                         
 -24   2  17         14.52         26.30         3.07 o                         
 -22   2  17        199.76        176.39         5.59 o                         
 -20   2  17         72.72         62.98         4.49 o                         
 -18   2  17        624.22        543.22         8.40 o                         
 -16   2  17        107.59        107.45         4.63 o                         
 -14   2  17       1235.41       1232.21        11.01 o                         
 -12   2  17        706.35        725.30         7.76 o                         
 -10   2  17        769.65        766.01         7.85 o                         
  -8   2  17          1.15          0.16         1.92 o                         
  -6   2  17         25.95          5.53         2.36 o                         
  -4   2  17        600.81        630.10         5.79 o                         
  -2   2  17        126.28        103.45         3.39 o                         
   0   2  17        329.38        230.33         4.29 o                         
   2   2  17          4.54         16.19         2.72 o                         
   4   2  17         39.58         51.53         3.73 o                         
   6   2  17        940.92       1027.22         9.79 o                         
   8   2  17          5.16          5.51         3.48 o                         
  10   2  17        239.37        246.57         7.46 o                         
  12   2  17        299.47        284.66         9.03 o                         
  14   2  17          0.84          1.62         4.16 o                         
 -25   3  17          1.41          3.93         2.51 o                         
 -23   3  17         47.42         37.21         5.03 o                         
 -21   3  17        192.93        211.53         6.68 o                         
 -19   3  17          3.77          2.07         3.49 o                         
 -17   3  17         91.61        119.41         5.44 o                         
 -15   3  17        989.95        984.86        11.04 o                         
 -13   3  17        230.77        213.26         5.86 o                         
 -11   3  17         70.26         87.44         4.01 o                         
  -9   3  17         32.35         54.93         3.85 o                         
  -7   3  17        377.24        344.88         4.15 o                         
  -5   3  17       1168.30       1093.17         7.51 o                         
  -3   3  17        192.26        174.76         3.61 o                         
  -1   3  17        181.11        186.01         4.50 o                         
   1   3  17        248.64        260.70         5.52 o                         
   3   3  17       2029.68       2117.92        14.47 o                         
   5   3  17        169.18        153.81         5.27 o                         
   7   3  17        431.42        416.06         8.46 o                         
   9   3  17          0.20          1.57         3.76 o                         
  11   3  17          0.71          7.41         4.05 o                         
  13   3  17        164.27        162.27         8.40 o                         
 -24   4  17         17.13         25.95         5.04 o                         
 -22   4  17          9.35         17.21         4.27 o                         
 -20   4  17          2.28         -0.42         4.02 o                         
 -18   4  17       1417.85       1543.74        15.06 o                         
 -16   4  17         47.93         59.37         4.92 o                         
 -14   4  17        825.41        739.99        10.36 o                         
 -12   4  17        621.58        601.88         8.76 o                         
 -10   4  17          1.18          3.99         3.31 o                         
  -8   4  17        458.22        453.49         6.12 o                         
  -6   4  17          0.00          1.93         2.40 o                         
  -4   4  17        262.31        255.69         5.16 o                         
  -2   4  17         37.48         37.19         3.60 o                         
   0   4  17        859.98        876.13         8.94 o                         
   2   4  17        325.60        316.54         6.08 o                         
   4   4  17          4.25         10.65         3.00 o                         
   6   4  17         75.86         48.09         4.37 o                         
   8   4  17          8.36          2.72         3.42 o                         
  10   4  17        100.82        108.10         6.90 o                         
  12   4  17          0.74         -1.96         5.46 o                         
 -23   5  17         56.45         60.67         5.85 o                         
 -21   5  17          1.93          8.74         4.93 o                         
 -19   5  17        168.66        177.59         8.07 o                         
 -17   5  17         18.10         14.19         4.94 o                         
 -15   5  17          0.72          0.83         3.24 o                         
 -13   5  17        618.01        641.35         9.92 o                         
 -11   5  17        599.16        605.28         9.37 o                         
  -9   5  17         95.67         72.01         5.03 o                         
  -7   5  17        144.80        172.04         4.15 o                         
  -5   5  17          1.38          1.41         2.62 o                         
  -3   5  17         99.29         74.28         4.10 o                         
  -1   5  17        761.21        706.44         8.92 o                         
   1   5  17          0.59         -3.59         3.59 o                         
   3   5  17        172.20        172.82         6.51 o                         
   5   5  17         44.24         50.59         5.14 o                         
   7   5  17         87.50        115.69         6.28 o                         
   9   5  17         53.86         62.78         7.09 o                         
 -20   6  17        179.62        183.13         8.19 o                         
 -18   6  17         70.05         77.62         6.16 o                         
 -16   6  17         38.06         44.12         6.33 o                         
 -14   6  17          0.97         -3.98         3.98 o                         
 -12   6  17         19.55         11.68         5.62 o                         
 -10   6  17         23.64         25.41         4.88 o                         
  -8   6  17         15.16         11.23         3.01 o                         
  -6   6  17        421.82        467.13         7.56 o                         
  -4   6  17          4.06         -2.66         2.66 o                         
  -2   6  17         71.37         99.36         5.08 o                         
   0   6  17         31.90         57.44         5.42 o                         
   2   6  17         88.94         84.21         5.77 o                         
   4   6  17        142.85        129.73         6.51 o                         
   6   6  17        190.30        237.88         9.40 o                         
   8   6  17         41.83         23.93         6.37 o                         
 -17   7  17         47.33         36.18         6.18 o                         
 -15   7  17         89.91         91.43         5.84 o                         
 -13   7  17         62.79         62.50         5.36 o                         
 -11   7  17          4.43         -2.32         2.37 o                         
  -9   7  17        115.16        123.89         5.58 o                         
  -7   7  17         12.94         10.84         3.11 o                         
  -5   7  17         31.24         23.50         3.47 o                         
  -3   7  17         60.31         55.32         5.96 o                         
  -1   7  17          1.48          4.12         3.99 o                         
   1   7  17         45.66         46.55         6.00 o                         
   3   7  17          0.47          8.90         5.04 o                         
   5   7  17         90.19         90.16         7.44 o                         
 -10   8  17         16.85         10.57         3.75 o                         
  -8   8  17         35.85         31.36         4.94 o                         
  -6   8  17         35.92         39.00         5.27 o                         
  -4   8  17         89.85        114.90         7.07 o                         
  -2   8  17        165.39        195.40         8.09 o                         
 -26   0  18         57.56         66.06         6.62 o                         
 -24   0  18         46.14         60.67         5.43 o                         
 -22   0  18         73.26         58.28         5.35 o                         
 -20   0  18         13.02          7.42         3.02 o                         
 -18   0  18       1566.69       1436.85        14.75 o                         
 -16   0  18          2.65          1.15         2.61 o                         
 -14   0  18       1182.80       1100.19        10.81 o                         
 -12   0  18        685.14        711.48         7.65 o                         
 -10   0  18       2076.44       2120.20        15.95 o                         
  -8   0  18         11.85         22.13         3.42 o                         
  -6   0  18        830.21       1021.26        10.46 o                         
  -4   0  18       2883.81       2809.44        21.40 o                         
  -2   0  18        525.14        554.78         9.27 o                         
   0   0  18        310.58        244.83         7.69 o                         
   2   0  18        187.09        187.50         6.69 o                         
   4   0  18        451.92        453.49        10.28 o                         
   6   0  18        402.50        412.89        12.90 o                         
   8   0  18        233.72        284.94        10.94 o                         
  10   0  18        518.80        542.80        14.05 o                         
  12   0  18          0.35          6.00         6.46 o                         
  14   0  18         97.29        122.32        12.98 o                         
 -27   1  18         22.92         21.29         3.34 o                         
 -25   1  18        127.81        166.31         5.56 o                         
 -23   1  18          1.26          3.23         2.48 o                         
 -21   1  18          3.50          3.21         1.98 o                         
 -19   1  18         68.41         74.61         3.11 o                         
 -17   1  18       1091.11       1098.58         9.12 o                         
 -15   1  18       1468.50       1406.82        10.98 o                         
 -13   1  18        300.92        309.82         5.31 o                         
 -11   1  18          9.83          6.19         1.97 o                         
  -9   1  18        609.87        667.84         5.69 o                         
  -7   1  18        107.26        109.02         3.21 o                         
  -5   1  18          3.44         -1.58         2.46 o                         
  -3   1  18          0.97         -2.55         2.55 o                         
  -1   1  18        738.38        748.17         6.94 o                         
   1   1  18         64.30         95.89         3.84 o                         
   3   1  18       2195.17       2177.73        13.73 o                         
   5   1  18         61.09         46.81         3.70 o                         
   7   1  18        815.48        781.79        10.37 o                         
   9   1  18          1.35         -2.76         2.76 o                         
  11   1  18         49.04         37.08         4.50 o                         
  13   1  18          2.36          0.02         4.48 o                         
 -26   2  18         39.02         26.55         3.93 o                         
 -24   2  18         15.76          7.66         2.78 o                         
 -22   2  18          4.09          0.81         3.28 o                         
 -20   2  18          6.28         10.21         3.36 o                         
 -18   2  18        804.82        751.17         9.90 o                         
 -16   2  18         44.35         51.37         4.03 o                         
 -14   2  18         55.31         49.84         4.57 o                         
 -12   2  18        266.53        210.63         5.29 o                         
 -10   2  18       1207.60       1150.63         8.52 o                         
  -8   2  18        136.36        148.27         3.35 o                         
  -6   2  18       1071.26       1152.31         8.23 o                         
  -4   2  18         70.53         78.93         3.14 o                         
  -2   2  18          0.00         -2.55         2.55 o                         
   0   2  18         92.95         80.87         4.04 o                         
   2   2  18        173.59        152.45         4.88 o                         
   4   2  18        190.84        250.92         5.97 o                         
   6   2  18         13.28          4.40         2.73 o                         
   8   2  18          0.16          4.33         2.76 o                         
  10   2  18         55.77         60.34         5.28 o                         
  12   2  18         79.12         82.41         7.48 o                         
 -25   3  18         63.71         76.04         7.40 o                         
 -23   3  18         24.02         22.32         4.07 o                         
 -21   3  18        117.42        131.65         6.22 o                         
 -19   3  18        321.87        326.57         6.98 o                         
 -17   3  18        199.59        197.20         6.19 o                         
 -15   3  18        529.32        553.83         9.36 o                         
 -13   3  18        108.06         95.99         4.93 o                         
 -11   3  18        170.36        201.23         5.98 o                         
  -9   3  18        778.16        822.93         9.48 o                         
  -7   3  18       1217.08       1162.02         8.12 o                         
  -5   3  18         34.79         47.80         2.94 o                         
  -3   3  18         71.66         91.10         3.64 o                         
  -1   3  18        299.06        299.92         5.73 o                         
   1   3  18         55.42         66.08         4.30 o                         
   3   3  18          0.36          7.50         4.30 o                         
   5   3  18         24.85         22.57         3.06 o                         
   7   3  18        103.47        116.74         5.82 o                         
   9   3  18        311.39        337.42         8.94 o                         
  11   3  18        257.50        275.65         9.36 o                         
 -24   4  18          6.02          2.08         4.38 o                         
 -22   4  18         14.77         25.84         4.45 o                         
 -20   4  18        262.90        282.67        10.03 o                         
 -18   4  18        232.11        208.91         6.62 o                         
 -16   4  18        233.44        230.54         7.37 o                         
 -14   4  18         42.57         37.07         4.17 o                         
 -12   4  18         35.99         19.89         3.72 o                         
 -10   4  18        555.49        529.16         7.72 o                         
  -8   4  18        240.70        244.73         5.00 o                         
  -6   4  18          2.62          6.87         2.34 o                         
  -4   4  18         62.28         48.12         3.54 o                         
  -2   4  18        103.10        106.28         4.38 o                         
   0   4  18        309.29        267.19         6.26 o                         
   2   4  18        105.13        142.71         5.56 o                         
   4   4  18         23.11         25.38         3.11 o                         
   6   4  18          9.43         10.62         3.93 o                         
   8   4  18         69.76         75.88         5.55 o                         
  10   4  18        139.44        175.19         8.46 o                         
 -23   5  18         51.23         32.30        22.66 o                         
 -21   5  18        136.74        147.38         7.68 o                         
 -19   5  18         23.09         31.01         6.17 o                         
 -17   5  18          3.76          5.60         4.26 o                         
 -15   5  18         86.16        101.57         7.08 o                         
 -13   5  18        158.16        139.66         7.01 o                         
 -11   5  18          0.60          2.99         3.67 o                         
  -9   5  18          2.06         -3.73         3.73 o                         
  -7   5  18          0.52          2.63         3.15 o                         
  -5   5  18        368.66        341.99         6.68 o                         
  -3   5  18        182.66        180.59         5.28 o                         
  -1   5  18         83.33         83.18         4.76 o                         
   1   5  18          4.41         -2.85         3.27 o                         
   3   5  18         47.47         68.87         5.85 o                         
   5   5  18        106.49        122.40         6.94 o                         
   7   5  18          0.98          3.24         4.60 o                         
   9   5  18        116.74        125.49         7.70 o                         
 -20   6  18         67.49         98.21         7.27 o                         
 -18   6  18          0.24          0.37         4.54 o                         
 -16   6  18         12.02         -1.49         3.51 o                         
 -14   6  18         36.04         38.38         6.21 o                         
 -12   6  18         17.90         20.17         4.79 o                         
 -10   6  18        126.07        167.23         6.89 o                         
  -8   6  18          5.56          7.09         3.61 o                         
  -6   6  18          0.45          7.23         3.55 o                         
  -4   6  18        158.60        180.57         6.15 o                         
  -2   6  18          0.68          1.26         3.73 o                         
   0   6  18        282.34        283.87         7.95 o                         
   2   6  18          2.30          0.30         3.74 o                         
   4   6  18         88.01        111.04         7.37 o                         
   6   6  18          0.55         10.38         4.57 o                         
 -15   7  18          3.22          1.59         4.03 o                         
 -13   7  18         51.40         51.47         6.72 o                         
 -11   7  18        187.89        184.73         7.90 o                         
  -9   7  18          3.08          6.04         3.82 o                         
  -7   7  18        173.35        219.86         7.34 o                         
  -5   7  18         17.67         15.01         3.95 o                         
  -3   7  18          3.04          7.25         4.11 o                         
  -1   7  18          4.51         -0.11         3.90 o                         
   1   7  18          0.60          2.33         4.64 o                         
   3   7  18         74.01         45.92         5.63 o                         
  -6   8  18         13.66        -11.72        13.28 o                         
 -25   1  19         44.60         49.72         4.06 o                         
 -23   1  19         37.83         37.64         3.62 o                         
 -21   1  19         37.12         47.04         4.12 o                         
 -19   1  19        179.97        194.66         5.24 o                         
 -17   1  19          3.83         12.29         2.93 o                         
 -15   1  19         23.99         18.68         2.76 o                         
 -13   1  19        161.74        113.73         3.38 o                         
 -11   1  19         31.20         19.40         2.17 o                         
  -9   1  19       1084.68       1046.05         7.71 o                         
  -7   1  19        847.93        894.04         7.10 o                         
  -5   1  19        200.36        156.48         3.92 o                         
  -3   1  19         13.10          9.82         3.03 o                         
  -1   1  19         49.37         49.86         3.82 o                         
   1   1  19        384.67        386.07         6.61 o                         
   3   1  19        185.19        212.73         5.30 o                         
   5   1  19         23.16         26.48         3.46 o                         
   7   1  19          0.55         -1.42         2.64 o                         
   9   1  19          0.53          2.33         2.97 o                         
  11   1  19         42.42         19.41         4.58 o                         
 -26   2  19        106.26        138.77         6.20 o                         
 -24   2  19         48.35         41.60         3.79 o                         
 -22   2  19        249.81        245.18         6.62 o                         
 -20   2  19        227.37        254.59         6.91 o                         
 -18   2  19       1228.50       1162.12        16.42 o                         
 -16   2  19          0.78         -1.26         3.27 o                         
 -14   2  19          1.02         -1.04         2.38 o                         
 -12   2  19        170.88        195.34         5.79 o                         
 -10   2  19         15.47          9.76         2.38 o                         
  -8   2  19        491.20        453.64         5.73 o                         
  -6   2  19        120.45        164.29         4.10 o                         
  -4   2  19        503.33        436.69         6.16 o                         
  -2   2  19        643.45        614.69         7.20 o                         
   0   2  19       1301.53       1271.97        11.35 o                         
   2   2  19         47.64         43.85         3.47 o                         
   4   2  19         22.99         58.47         4.74 o                         
   6   2  19          3.28          3.85         2.60 o                         
   8   2  19         27.65         17.48         2.79 o                         
  10   2  19          0.20          3.00         4.12 o                         
  12   2  19          7.10         10.95         4.70 o                         
 -25   3  19         42.36         30.41         5.39 o                         
 -23   3  19         31.25         37.71         4.62 o                         
 -21   3  19          8.28          5.80         4.13 o                         
 -19   3  19          1.09         -0.80         3.76 o                         
 -17   3  19        363.04        380.95         8.27 o                         
 -15   3  19        772.66        709.74         9.43 o                         
 -13   3  19          2.88         -1.21         3.16 o                         
 -11   3  19        445.64        479.88         8.35 o                         
  -9   3  19       1467.11       1526.55        12.27 o                         
  -7   3  19         85.98        105.23         3.16 o                         
  -5   3  19          7.74          7.67         2.31 o                         
  -3   3  19        329.72        270.19         6.01 o                         
  -1   3  19        853.64        932.58         9.54 o                         
   1   3  19        132.65        131.75         5.10 o                         
   3   3  19       1157.54       1113.52        11.59 o                         
   5   3  19         88.22        100.58         5.87 o                         
   7   3  19         90.06         79.56         5.90 o                         
   9   3  19         94.00        111.44         7.86 o                         
  11   3  19          5.85          6.30         3.62 o                         
 -24   4  19         11.30         13.44         4.67 o                         
 -22   4  19        256.96        233.89         8.15 o                         
 -20   4  19          1.94          7.13         4.36 o                         
 -18   4  19          6.96          7.13         4.63 o                         
 -16   4  19         25.11         11.53         4.73 o                         
 -14   4  19        108.92        126.63         7.10 o                         
 -12   4  19         86.28         62.55         4.51 o                         
 -10   4  19         47.03         52.53         4.46 o                         
  -8   4  19       1299.84       1321.53        15.83 o                         
  -6   4  19         41.78         35.74         3.45 o                         
  -4   4  19        324.21        319.14         6.48 o                         
  -2   4  19         10.52          8.45         2.88 o                         
   0   4  19         84.70         60.59         4.77 o                         
   2   4  19        254.29        206.87         6.98 o                         
   4   4  19         40.68         41.01         4.37 o                         
   6   4  19          6.66          7.04         4.47 o                         
   8   4  19          2.23         -4.04         4.04 o                         
  10   4  19          9.62          4.65         5.29 o                         
 -21   5  19          7.90          8.04         4.86 o                         
 -19   5  19         98.48         95.45         7.06 o                         
 -17   5  19        100.09        110.95         8.10 o                         
 -15   5  19          0.32         -0.67         2.63 o                         
 -13   5  19        235.63        245.33         7.27 o                         
 -11   5  19         28.11         19.34         4.71 o                         
  -9   5  19          8.29          1.80         3.66 o                         
  -7   5  19         13.47         10.52         2.73 o                         
  -5   5  19         46.88         80.43         4.66 o                         
  -3   5  19         21.41         27.20         3.52 o                         
  -1   5  19         13.26         32.16         4.32 o                         
   1   5  19          0.98          5.13         3.21 o                         
   3   5  19        467.06        469.83         9.92 o                         
   5   5  19          7.92          5.77         3.86 o                         
   7   5  19         61.02         54.86         6.08 o                         
 -18   6  19          0.01          0.07         5.43 o                         
 -16   6  19          9.35          2.28         4.70 o                         
 -14   6  19         22.92         23.31         5.98 o                         
 -12   6  19         36.95         46.44         5.80 o                         
 -10   6  19         57.34         68.07         5.14 o                         
  -8   6  19        177.14        150.83         7.67 o                         
  -6   6  19          2.50          4.34         2.55 o                         
  -4   6  19          0.97          1.07         3.44 o                         
  -2   6  19         68.20         78.55         6.33 o                         
   0   6  19          1.79          9.65         4.61 o                         
   2   6  19          8.30         10.83         4.53 o                         
   4   6  19          6.39         12.64         5.13 o                         
 -15   7  19         47.19         36.99         6.27 o                         
 -13   7  19        244.32        270.94         9.93 o                         
 -11   7  19          0.07          4.38         4.91 o                         
  -9   7  19         16.78         -2.46         5.30 o                         
  -7   7  19          5.49          5.60         4.38 o                         
  -5   7  19        115.36        122.85         6.73 o                         
  -3   7  19         73.02         60.16         6.50 o                         
  -1   7  19          7.44         21.58         4.40 o                         
   1   7  19          0.28          7.04         5.66 o                         
 -26   0  20        161.02        166.29         8.43 o                         
 -24   0  20          0.55         -2.81         2.81 o                         
 -22   0  20          2.09          5.48         3.43 o                         
 -20   0  20        509.30        482.63         9.13 o                         
 -18   0  20        174.86        174.14         5.76 o                         
 -16   0  20        661.10        695.72         9.37 o                         
 -14   0  20         15.72          6.46         2.52 o                         
 -12   0  20        276.64        297.40         7.50 o                         
 -10   0  20        606.66        567.51         8.86 o                         
  -8   0  20        519.19        634.89         9.81 o                         
  -6   0  20        160.08        176.22         6.23 o                         
  -4   0  20         17.05         13.30         2.96 o                         
  -2   0  20        319.69        371.96         9.30 o                         
   0   0  20        167.07        121.73         6.93 o                         
   2   0  20        668.86        716.27        12.61 o                         
   4   0  20        623.93        679.62        14.05 o                         
   6   0  20         33.92         33.04         6.08 o                         
   8   0  20          0.76         -6.01         6.01 o                         
  10   0  20        193.52        210.58        11.31 o                         
 -25   1  20        136.89        155.24         5.68 o                         
 -23   1  20        106.45        117.14         6.11 o                         
 -21   1  20          0.37          3.24         1.77 o                         
 -19   1  20          5.28          4.56         2.20 o                         
 -17   1  20         47.68         60.35         3.16 o                         
 -15   1  20        267.13        239.50         4.97 o                         
 -13   1  20        126.94        136.60         3.80 o                         
 -11   1  20        137.14        146.29         3.36 o                         
  -9   1  20        344.58        357.47         5.70 o                         
  -7   1  20        341.47        391.63         5.72 o                         
  -5   1  20       1190.01       1099.78         9.01 o                         
  -3   1  20         80.74        127.95         4.40 o                         
  -1   1  20       1029.84       1125.42        10.13 o                         
   1   1  20        148.38        112.52         4.61 o                         
   3   1  20        460.97        480.30         8.27 o                         
   5   1  20        244.18        270.04         8.02 o                         
   7   1  20        177.27        143.49         6.67 o                         
   9   1  20        103.51        116.13         6.08 o                         
  11   1  20          5.21          8.49         5.52 o                         
 -24   2  20          9.21          9.47         3.27 o                         
 -22   2  20          7.47         10.35         3.14 o                         
 -20   2  20          3.90          5.67         3.28 o                         
 -18   2  20          0.37         -0.06         3.12 o                         
 -16   2  20         16.77          9.59         3.27 o                         
 -14   2  20        152.09        140.42         6.21 o                         
 -12   2  20         44.34         22.67         3.04 o                         
 -10   2  20         85.35         78.27         4.92 o                         
  -8   2  20        217.81        223.30         4.59 o                         
  -6   2  20        781.62        811.50         8.28 o                         
  -4   2  20        120.03        143.23         4.61 o                         
  -2   2  20         20.23         14.70         2.47 o                         
   0   2  20         54.47         54.35         4.27 o                         
   2   2  20        238.46        265.87         6.37 o                         
   4   2  20          9.56          7.06         3.32 o                         
   6   2  20         87.42         83.92         5.75 o                         
   8   2  20          0.26          5.95         2.89 o                         
  10   2  20        164.12        157.06         8.01 o                         
 -23   3  20          0.28         -3.86         3.86 o                         
 -21   3  20         17.79         19.36         4.04 o                         
 -19   3  20        288.98        259.50         7.02 o                         
 -17   3  20         86.91         68.60         5.58 o                         
 -15   3  20        195.33        217.71         7.27 o                         
 -13   3  20        484.32        481.72         8.86 o                         
 -11   3  20         11.49         10.12         3.09 o                         
  -9   3  20         86.15         91.18         3.95 o                         
  -7   3  20          4.14          2.78         2.18 o                         
  -5   3  20        136.23        104.64         3.93 o                         
  -3   3  20        256.33        231.38         5.50 o                         
  -1   3  20          1.53          2.84         2.76 o                         
   1   3  20        539.27        503.11        10.27 o                         
   3   3  20        394.38        386.29         8.27 o                         
   5   3  20          0.06          2.29         2.70 o                         
   7   3  20          0.95         -1.81         2.98 o                         
   9   3  20          2.74         -1.99         4.16 o                         
 -22   4  20         43.03         29.40         4.75 o                         
 -20   4  20         54.73         48.42         4.81 o                         
 -18   4  20          1.34         -4.34         4.77 o                         
 -16   4  20         37.20         22.15         3.93 o                         
 -14   4  20          8.28          3.59         2.97 o                         
 -12   4  20          4.99         -0.76         4.17 o                         
 -10   4  20        163.17        153.44         6.04 o                         
  -8   4  20        490.15        458.18         8.87 o                         
  -6   4  20        404.90        415.38         6.48 o                         
  -4   4  20          9.80          9.68         2.83 o                         
  -2   4  20        199.20        214.46         6.85 o                         
   0   4  20        111.70         76.33         5.34 o                         
   2   4  20          0.67          5.02         3.01 o                         
   4   4  20         13.14          3.92         3.37 o                         
   6   4  20         35.09         49.41         6.96 o                         
   8   4  20         43.56         52.73         5.55 o                         
 -21   5  20        147.88        190.60        12.19 o                         
 -19   5  20          0.48          2.90         4.31 o                         
 -17   5  20        154.32        151.15         7.93 o                         
 -15   5  20        166.11        137.87         7.01 o                         
 -13   5  20        109.50        106.93         5.94 o                         
 -11   5  20          2.95          5.52         4.38 o                         
  -9   5  20          2.73          2.14         3.29 o                         
  -7   5  20         24.35         14.22         3.71 o                         
  -5   5  20        191.98        180.29         6.19 o                         
  -3   5  20        133.85        160.66         6.06 o                         
  -1   5  20         82.07         74.20         5.66 o                         
   1   5  20        165.13        156.71         6.68 o                         
   3   5  20         99.24        121.47         7.66 o                         
   5   5  20        113.19        121.10         8.29 o                         
 -18   6  20         60.21         42.59         4.88 o                         
 -16   6  20          0.12         -2.87         4.05 o                         
 -14   6  20          0.83          6.27         4.82 o                         
 -12   6  20         10.45          8.75         4.62 o                         
 -10   6  20          5.58         12.90         4.80 o                         
  -8   6  20         37.44         17.68         3.68 o                         
  -6   6  20          1.99          9.78         3.33 o                         
  -4   6  20         94.58         83.66         5.73 o                         
  -2   6  20         33.66         25.75         5.03 o                         
   0   6  20         78.62         76.74         8.08 o                         
   2   6  20         22.53         23.65         5.17 o                         
 -13   7  20         45.81         29.57         5.71 o                         
 -11   7  20         29.39         28.73         5.64 o                         
  -9   7  20         54.96         47.52         5.82 o                         
  -7   7  20          0.01          4.57         4.02 o                         
  -5   7  20         32.43         31.14         4.32 o                         
  -3   7  20          2.00          3.20         4.06 o                         
 -25   1  21          0.01          4.82         3.52 o                         
 -23   1  21         26.01         10.82         3.70 o                         
 -21   1  21         11.98          2.36         2.12 o                         
 -19   1  21         30.77         21.90         3.04 o                         
 -17   1  21        153.26        139.59         5.58 o                         
 -15   1  21        271.73        258.46         5.70 o                         
 -13   1  21        177.62        197.11         3.93 o                         
 -11   1  21         70.18         69.65         3.78 o                         
  -9   1  21         39.67         43.30         3.38 o                         
  -7   1  21        155.97        151.96         4.23 o                         
  -5   1  21          7.32          5.40         2.77 o                         
  -3   1  21         82.32         68.40         3.90 o                         
  -1   1  21        398.14        402.63         6.90 o                         
   1   1  21         42.86         22.78         3.46 o                         
   3   1  21         18.48         22.39         4.07 o                         
   5   1  21         16.52          6.87         3.35 o                         
   7   1  21         30.82         27.05         3.87 o                         
   9   1  21         34.66         24.61         4.09 o                         
 -24   2  21          0.52          0.28         3.00 o                         
 -22   2  21          1.97          2.40         3.58 o                         
 -20   2  21          0.79          0.23         3.39 o                         
 -18   2  21         87.79         86.99         5.47 o                         
 -16   2  21         44.08         20.92         3.49 o                         
 -14   2  21         81.36         70.67         4.89 o                         
 -12   2  21        108.86        135.36         5.44 o                         
 -10   2  21       1043.67       1026.09         8.43 o                         
  -8   2  21         35.61         62.47         3.63 o                         
  -6   2  21        421.47        497.71         6.89 o                         
  -4   2  21         57.50         40.36         4.01 o                         
  -2   2  21         84.01         92.94         4.40 o                         
   0   2  21         56.65         36.46         4.00 o                         
   2   2  21         65.54         85.46         5.41 o                         
   4   2  21         16.79          3.49         2.23 o                         
   6   2  21         15.34          4.13         2.73 o                         
   8   2  21         13.36         15.17         3.58 o                         
 -23   3  21          4.63          4.00         3.81 o                         
 -21   3  21          0.00         -3.44         3.89 o                         
 -19   3  21        150.64        129.13         6.41 o                         
 -17   3  21         80.95         79.58         6.08 o                         
 -15   3  21          3.22         -0.03         3.24 o                         
 -13   3  21         15.80         20.56         3.72 o                         
 -11   3  21        386.32        432.56         9.43 o                         
  -9   3  21         13.96          7.68         3.53 o                         
  -7   3  21       1023.28        993.87         8.56 o                         
  -5   3  21        995.10       1043.26         9.56 o                         
  -3   3  21         76.23         64.93         4.94 o                         
  -1   3  21        220.88        212.10         6.86 o                         
   1   3  21        120.67        141.81         7.27 o                         
   3   3  21          6.81          3.70         2.90 o                         
   5   3  21         11.91          6.49         3.84 o                         
   7   3  21         18.17         10.24         3.90 o                         
 -22   4  21         94.37        100.74         7.25 o                         
 -20   4  21          8.41          7.87         3.53 o                         
 -18   4  21         24.73         18.01         4.49 o                         
 -16   4  21          5.45         -3.19         3.77 o                         
 -14   4  21         56.55         56.32         4.48 o                         
 -12   4  21          7.44          2.01         4.37 o                         
 -10   4  21        482.04        472.73         9.03 o                         
  -8   4  21         47.17         67.25         5.73 o                         
  -6   4  21        104.99         80.18         4.14 o                         
  -4   4  21         11.14          7.70         2.62 o                         
  -2   4  21          6.20          7.65         3.07 o                         
   0   4  21         16.89         11.50         3.38 o                         
   2   4  21          0.11          0.23         3.87 o                         
   4   4  21          0.11         -2.57         3.73 o                         
   6   4  21          2.96          9.76         4.83 o                         
 -19   5  21          8.54          7.02         4.27 o                         
 -17   5  21         41.94         31.06         6.12 o                         
 -15   5  21          0.03         -0.59         3.99 o                         
 -13   5  21         12.85          6.51         3.41 o                         
 -11   5  21          9.03          2.19         3.94 o                         
  -9   5  21        262.09        266.86         6.97 o                         
  -7   5  21         19.92         29.97         4.13 o                         
  -5   5  21         85.05         77.28         5.53 o                         
  -3   5  21        229.43        243.83         8.46 o                         
  -1   5  21         12.96          7.84         3.95 o                         
   1   5  21        152.38        129.01         7.20 o                         
   3   5  21         58.79         53.39         5.29 o                         
 -16   6  21          2.46         -3.69         3.69 o                         
 -14   6  21          9.40         13.92         4.92 o                         
 -12   6  21         30.25         34.40         5.76 o                         
 -10   6  21        190.13        227.47         9.27 o                         
  -8   6  21         88.84         73.10         6.44 o                         
  -6   6  21         66.99         76.70         4.72 o                         
  -4   6  21         34.83         26.44         5.06 o                         
  -2   6  21         34.23         32.87         6.58 o                         
   0   6  21          0.08          7.42         3.80 o                         
 -24   0  22         17.92          7.46         3.92 o                         
 -22   0  22        232.08        171.92         6.62 o                         
 -20   0  22          6.98          6.37         2.33 o                         
 -18   0  22         17.56         11.08         2.66 o                         
 -16   0  22        524.29        536.81         8.38 o                         
 -14   0  22         50.07         66.59         4.22 o                         
 -12   0  22        480.00        532.04         9.06 o                         
 -10   0  22         14.43          4.67         2.81 o                         
  -8   0  22       1543.75       1427.89        15.77 o                         
  -6   0  22        741.33        815.80        13.66 o                         
  -4   0  22        187.54        183.13         8.13 o                         
  -2   0  22        678.87        740.64        12.88 o                         
   0   0  22         54.08         26.73         5.37 o                         
   2   0  22         11.76         14.44         4.84 o                         
   4   0  22         38.40         29.72         6.60 o                         
   6   0  22         66.79        100.93         8.70 o                         
   8   0  22         17.43         14.19         5.36 o                         
 -25   1  22          7.72         10.92         4.09 o                         
 -23   1  22          4.74          9.90         3.93 o                         
 -21   1  22        100.13        113.33         5.68 o                         
 -19   1  22        140.08        137.40         4.99 o                         
 -17   1  22          0.10         -2.09         2.94 o                         
 -15   1  22          0.03          0.23         2.32 o                         
 -13   1  22          5.55          1.55         2.31 o                         
 -11   1  22         39.67         53.94         3.44 o                         
  -9   1  22       1196.46       1201.70        10.38 o                         
  -7   1  22       1500.25       1684.28        12.05 o                         
  -5   1  22         34.11         10.28         3.11 o                         
  -3   1  22         50.98         37.13         3.80 o                         
  -1   1  22         79.70         84.27         4.59 o                         
   1   1  22         20.97         36.96         4.24 o                         
   3   1  22          5.19          7.77         3.24 o                         
   5   1  22        361.34        388.93         9.84 o                         
   7   1  22         25.26         29.76         5.57 o                         
 -24   2  22          8.19         15.08         3.65 o                         
 -22   2  22          1.92         -2.14         3.62 o                         
 -20   2  22          4.87          9.50         3.54 o                         
 -18   2  22          4.18          7.10         4.98 o                         
 -16   2  22          0.42         -0.11         3.38 o                         
 -14   2  22         43.33         47.29         4.57 o                         
 -12   2  22         48.94         40.91         5.97 o                         
 -10   2  22          9.94          4.26         2.44 o                         
  -8   2  22        352.89        405.86         7.97 o                         
  -6   2  22          5.51          3.42         2.59 o                         
  -4   2  22         39.89         27.05         3.30 o                         
  -2   2  22          5.81          2.64         2.77 o                         
   0   2  22        273.53        233.76         7.41 o                         
   2   2  22        107.97        118.02         5.36 o                         
   4   2  22         18.79         23.83         3.72 o                         
   6   2  22          0.00          0.50         5.27 o                         
   8   2  22         13.46         20.46         4.25 o                         
 -23   3  22         62.30         72.24         5.57 o                         
 -21   3  22         38.22         31.10         4.17 o                         
 -19   3  22          9.91          8.89         3.66 o                         
 -17   3  22          4.95          1.61         3.48 o                         
 -15   3  22         25.10         20.85         3.13 o                         
 -13   3  22          1.74         -1.48         3.62 o                         
 -11   3  22        206.90        213.98         7.38 o                         
  -9   3  22          1.05          1.21         1.95 o                         
  -7   3  22         12.82         18.49         2.93 o                         
  -5   3  22          2.03          3.27         2.56 o                         
  -3   3  22        194.14        207.49         6.13 o                         
  -1   3  22        112.26        115.20         6.26 o                         
   1   3  22          5.96          5.45         3.66 o                         
   3   3  22         35.68         13.92         3.92 o                         
   5   3  22          0.34          2.94         4.18 o                         
   7   3  22          7.31          4.87         3.79 o                         
 -20   4  22         42.48         49.70         5.72 o                         
 -18   4  22          0.11         -3.70         4.42 o                         
 -16   4  22          2.67          9.18         6.66 o                         
 -14   4  22         13.83          3.01         3.23 o                         
 -12   4  22        141.84        141.38         6.03 o                         
 -10   4  22        145.97        147.50         6.49 o                         
  -8   4  22        265.82        258.04         8.64 o                         
  -6   4  22          8.50         17.08         3.46 o                         
  -4   4  22         17.84          5.42         2.94 o                         
  -2   4  22          4.48          8.97         2.98 o                         
   0   4  22          6.93          6.70         3.27 o                         
   2   4  22          3.34          4.12         3.32 o                         
   4   4  22          1.52          5.40         3.24 o                         
 -19   5  22         85.71         78.14         6.92 o                         
 -17   5  22          0.35         -3.66         5.40 o                         
 -15   5  22          0.00          5.01         4.39 o                         
 -13   5  22         45.08         75.32         6.14 o                         
 -11   5  22         33.44         21.60         4.55 o                         
  -9   5  22          2.10         15.95         4.90 o                         
  -7   5  22        104.17        120.54         6.16 o                         
  -5   5  22         73.32         62.93         5.44 o                         
  -3   5  22        145.04        141.85         7.16 o                         
  -1   5  22          9.51          6.15         4.09 o                         
   1   5  22          0.77          0.87         4.18 o                         
 -14   6  22         20.59         16.82         5.73 o                         
 -12   6  22        104.60        137.38         7.26 o                         
 -10   6  22          3.54         11.56         4.13 o                         
  -8   6  22         65.15         92.22         7.70 o                         
  -6   6  22        114.79        142.63         6.81 o                         
  -4   6  22         29.72         35.29         6.78 o                         
  -2   6  22         59.44         58.14         6.59 o                         
 -23   1  23         57.27         72.46         5.41 o                         
 -21   1  23          1.06          3.31         4.34 o                         
 -19   1  23          2.97          1.23         4.42 o                         
 -17   1  23        463.69        504.08         8.17 o                         
 -15   1  23        262.36        272.90         6.22 o                         
 -13   1  23          0.04         -1.10         2.08 o                         
 -11   1  23         34.80         26.91         2.67 o                         
  -9   1  23          4.75         11.44         2.57 o                         
  -7   1  23        324.95        376.28         6.71 o                         
  -5   1  23        510.30        514.07         7.64 o                         
  -3   1  23         90.94         62.58         4.08 o                         
  -1   1  23          1.34          2.41         3.45 o                         
   1   1  23        140.30        116.14         5.97 o                         
   3   1  23         97.92        109.71         6.58 o                         
   5   1  23        100.78         96.02         7.99 o                         
   7   1  23          0.30          1.11         4.97 o                         
 -22   2  23          0.93         -0.03         4.03 o                         
 -20   2  23          0.10          7.23         3.78 o                         
 -18   2  23        229.77        234.79         7.47 o                         
 -16   2  23        141.83        140.57         6.46 o                         
 -14   2  23         55.07         54.49         6.03 o                         
 -12   2  23         23.07         26.40         4.26 o                         
 -10   2  23        168.40        177.87         4.51 o                         
  -8   2  23        421.22        412.40         7.75 o                         
  -6   2  23        436.43        419.69         7.59 o                         
  -4   2  23          7.30          5.43         2.99 o                         
  -2   2  23         12.73         19.33         3.21 o                         
   0   2  23         90.00        107.35         5.61 o                         
   2   2  23          0.65          3.31         3.84 o                         
   4   2  23         38.36         47.45         5.47 o                         
   6   2  23         27.66         28.18         4.33 o                         
 -21   3  23          0.02          3.82         3.47 o                         
 -19   3  23         75.33         96.19         6.60 o                         
 -17   3  23         77.78         51.11         5.27 o                         
 -15   3  23         40.64         41.86         5.30 o                         
 -13   3  23          6.85         -3.79         4.17 o                         
 -11   3  23        113.39        102.45         7.35 o                         
  -9   3  23         12.27          4.52         1.90 o                         
  -7   3  23         17.64         24.66         3.03 o                         
  -5   3  23         10.82          4.06         3.31 o                         
  -3   3  23          0.31          1.45         3.10 o                         
  -1   3  23         41.34         69.44         7.29 o                         
   1   3  23        104.19        126.93         8.51 o                         
   3   3  23          0.11          0.35         3.91 o                         
   5   3  23         11.20         10.21         4.94 o                         
 -20   4  23         36.08         28.65         4.46 o                         
 -18   4  23          4.90          9.82         4.56 o                         
 -16   4  23         11.98          9.83         5.49 o                         
 -14   4  23          2.54          2.52         3.50 o                         
 -12   4  23         95.57        105.38         6.33 o                         
 -10   4  23         67.27         89.52         5.84 o                         
  -8   4  23          2.46          2.10         2.86 o                         
  -6   4  23          0.35         10.86         3.71 o                         
  -4   4  23         24.09         18.23         3.70 o                         
  -2   4  23          1.50          2.18         4.66 o                         
   0   4  23         13.19          8.36         3.72 o                         
   2   4  23          2.56          9.18         4.42 o                         
 -17   5  23         10.10         13.48         5.31 o                         
 -15   5  23         36.74         29.02         6.44 o                         
 -13   5  23          0.11          4.76         4.83 o                         
 -11   5  23         20.45         16.91         4.13 o                         
  -9   5  23          0.39          9.77         4.91 o                         
  -7   5  23        103.38         94.95         6.05 o                         
  -5   5  23          1.54          4.00         3.09 o                         
  -3   5  23          9.83         21.86         4.56 o                         
  -1   5  23         78.62         77.54         6.73 o                         
 -10   6  23        134.45        144.97         8.33 o                         
  -8   6  23          4.85         18.20         4.28 o                         
  -6   6  23         44.67         66.48         7.73 o                         
 -22   0  24         17.83         59.19         9.15 o                         
 -20   0  24          4.30          8.21         2.92 o                         
 -18   0  24         30.69         16.00         3.02 o                         
 -16   0  24        144.03        218.86         6.42 o                         
 -14   0  24        198.34        154.92         6.72 o                         
 -12   0  24          0.08          6.89         3.19 o                         
 -10   0  24        576.35        640.99        11.63 o                         
  -8   0  24        104.74        197.11         7.65 o                         
  -6   0  24        198.12        199.88         8.61 o                         
  -4   0  24         66.20         72.99         6.60 o                         
  -2   0  24         83.83         64.72         6.65 o                         
   0   0  24         71.15         75.38         7.78 o                         
   2   0  24          8.35          0.42         4.77 o                         
   4   0  24         30.51         69.53         9.88 o                         
 -23   1  24         12.88          4.38         5.28 o                         
 -21   1  24        105.98        117.42         6.37 o                         
 -19   1  24          2.67          9.26         3.27 o                         
 -17   1  24         58.50         99.66         4.59 o                         
 -15   1  24        109.95        143.50         4.92 o                         
 -13   1  24         97.33        113.09         4.45 o                         
 -11   1  24        251.16        246.40         5.89 o                         
  -9   1  24         24.93         26.83         2.93 o                         
  -7   1  24          7.34          9.90         3.14 o                         
  -5   1  24         71.24         46.68         4.26 o                         
  -3   1  24         30.87         30.45         3.42 o                         
  -1   1  24          1.80         -1.74         3.34 o                         
   1   1  24        121.32        162.12         7.27 o                         
   3   1  24        237.04        262.75         9.93 o                         
   5   1  24          0.79         -1.02         4.41 o                         
 -22   2  24         11.62         15.78         4.09 o                         
 -20   2  24         40.95         47.62         4.92 o                         
 -18   2  24         54.75         32.41         5.05 o                         
 -16   2  24         51.92         60.12         8.13 o                         
 -14   2  24         49.39         49.21         5.49 o                         
 -12   2  24        136.20        143.99         5.37 o                         
 -10   2  24         77.24         64.03         3.80 o                         
  -8   2  24         71.70         68.64         4.34 o                         
  -6   2  24        157.47        143.89         5.18 o                         
  -4   2  24         40.46         23.66         3.25 o                         
  -2   2  24         43.38         37.74         4.04 o                         
   0   2  24         48.85         33.83         4.32 o                         
   2   2  24          2.95          4.21         3.25 o                         
   4   2  24         25.01         26.93         4.54 o                         
 -21   3  24         45.96         40.28         5.51 o                         
 -19   3  24         21.37          8.46         6.22 o                         
 -17   3  24          4.65          7.59         4.39 o                         
 -15   3  24         10.62          9.31         3.12 o                         
 -13   3  24          0.08         -0.27         3.80 o                         
 -11   3  24         27.95         22.22         4.51 o                         
  -9   3  24         44.15         49.20         4.07 o                         
  -7   3  24         13.57          7.31         2.94 o                         
  -5   3  24         21.27         29.96         3.68 o                         
  -3   3  24         24.34         17.92         3.38 o                         
  -1   3  24         18.21          7.11         3.41 o                         
   1   3  24         12.33         -1.68         6.50 o                         
   3   3  24          2.44          3.78         5.22 o                         
 -18   4  24         11.70          7.73         4.90 o                         
 -16   4  24         39.22         49.83         5.33 o                         
 -14   4  24         21.44          8.67         4.48 o                         
 -12   4  24          1.39         12.84         4.30 o                         
 -10   4  24         65.56         70.96         5.67 o                         
  -8   4  24         58.46         50.73         5.20 o                         
  -6   4  24         63.48         59.04         4.93 o                         
  -4   4  24          1.17          6.74         3.47 o                         
  -2   4  24         10.65         20.22         5.57 o                         
   0   4  24          9.91         15.01         5.11 o                         
 -15   5  24          3.70          3.97         4.12 o                         
 -13   5  24          0.86          7.60         3.91 o                         
 -11   5  24          2.49          9.08         3.90 o                         
  -9   5  24          1.95         12.32         5.02 o                         
  -7   5  24         68.58         75.42         5.46 o                         
  -5   5  24          4.31          7.10         3.97 o                         
  -3   5  24         25.10         23.18         3.62 o                         
 -21   1  25         14.44         27.58         5.11 o                         
 -19   1  25         12.71         13.49         4.48 o                         
 -17   1  25         67.06         85.28         5.36 o                         
 -15   1  25         10.35         28.84         5.95 o                         
 -13   1  25         13.74          8.17         2.80 o                         
 -11   1  25         94.04        125.47         4.99 o                         
  -9   1  25        219.19        224.69         6.38 o                         
  -7   1  25         15.62         12.58         3.41 o                         
  -5   1  25        177.18        210.35         6.60 o                         
  -3   1  25          8.64         12.15         3.25 o                         
  -1   1  25         31.20         44.04         5.10 o                         
   1   1  25        113.02        139.07         6.70 o                         
   3   1  25          1.85         -3.13         4.86 o                         
 -20   2  25         14.40         12.24         4.56 o                         
 -18   2  25          8.52         12.23         4.18 o                         
 -16   2  25        184.27        217.36         8.98 o                         
 -14   2  25         37.65         33.70         4.34 o                         
 -12   2  25         62.82         67.11         5.94 o                         
 -10   2  25         24.94         13.21         2.46 o                         
  -8   2  25        171.45        154.60         5.89 o                         
  -6   2  25         24.16         23.43         3.26 o                         
  -4   2  25         21.67         11.11         3.43 o                         
  -2   2  25         12.27         11.38         4.01 o                         
   0   2  25          6.98          4.31         3.43 o                         
   2   2  25          0.37         -0.43         3.64 o                         
 -19   3  25         12.72         16.07         5.03 o                         
 -17   3  25         29.88         29.42         5.51 o                         
 -15   3  25         16.32         13.27         3.94 o                         
 -13   3  25         32.43         45.92         5.48 o                         
 -11   3  25         16.27         27.48         4.89 o                         
  -9   3  25          0.52          5.82         2.83 o                         
  -7   3  25        117.11        111.88         5.00 o                         
  -5   3  25         25.44         19.66         3.80 o                         
  -3   3  25         37.41         45.43         6.60 o                         
  -1   3  25         65.49         82.04         7.03 o                         
   1   3  25          4.23         11.47         4.08 o                         
 -16   4  25         22.32         18.73         4.78 o                         
 -14   4  25          1.79         -2.40         4.86 o                         
 -12   4  25        248.85        273.72         9.65 o                         
 -10   4  25          4.84         12.69         6.14 o                         
  -8   4  25          0.09         -1.84         4.26 o                         
  -6   4  25         37.47         31.07         5.25 o                         
  -4   4  25          4.65         12.27         3.94 o                         
  -2   4  25          5.87          1.91         4.45 o                         
 -20   0  26         51.50        102.46        10.56 o                         
 -18   0  26         50.61         45.33         7.06 o                         
 -16   0  26        403.23        497.09        11.28 o                         
 -14   0  26          0.70         -3.03         3.03 o                         
 -12   0  26          7.22          4.03         4.74 o                         
 -10   0  26          0.10         -3.92         3.92 o                         
  -8   0  26        176.37        142.81         7.87 o                         
  -6   0  26         14.69         11.21         4.11 o                         
  -4   0  26         33.25         15.51         8.08 o                         
  -2   0  26         83.85         72.95         8.26 o                         
   0   0  26          6.21         -2.80         5.45 o                         
 -19   1  26          0.83         -0.88         4.64 o                         
 -17   1  26          1.61          8.00         4.09 o                         
 -15   1  26         10.48         12.46         3.66 o                         
 -13   1  26          2.36         -1.24         2.14 o                         
 -11   1  26         58.33         72.16         4.70 o                         
  -9   1  26          1.95          2.20         2.55 o                         
  -7   1  26          9.04          8.38         3.38 o                         
  -5   1  26          0.38          0.18         3.58 o                         
  -3   1  26         13.38          7.54         3.92 o                         
  -1   1  26        124.25        140.98         5.53 o                         
   1   1  26          3.06          7.04         4.53 o                         
 -18   2  26         47.58         42.70         5.82 o                         
 -16   2  26         21.26         45.21         6.62 o                         
 -14   2  26         12.17         20.70         4.89 o                         
 -12   2  26         32.99         18.25         3.23 o                         
 -10   2  26         32.84         29.04         3.67 o                         
  -8   2  26          4.76          7.31         3.49 o                         
  -6   2  26         79.17         97.44         6.15 o                         
  -4   2  26          1.44          7.12         3.40 o                         
  -2   2  26          9.52          8.31         4.34 o                         
   0   2  26          7.13         16.99         4.75 o                         
 -17   3  26          6.95          7.04         6.99 o                         
 -15   3  26         21.68         19.13         5.19 o                         
 -13   3  26         13.02         19.88         5.17 o                         
 -11   3  26         53.86         36.94         4.56 o                         
  -9   3  26          1.86         -1.71         2.75 o                         
  -7   3  26         22.57         13.69         4.88 o                         
  -5   3  26          3.18         10.10         3.81 o                         
  -3   3  26          3.12          5.46         4.47 o                         
 -12   4  26         10.05         14.69         5.14 o                         
 -10   4  26          1.59         -4.95         4.95 o                         
  -8   4  26         77.65         55.73         7.63 o                         
  -6   4  26          0.01         11.56         5.12 o                         
 -17   1  27         23.81         31.93         5.25 o                         
 -15   1  27          5.12         11.42         4.70 o                         
 -13   1  27         20.70          3.28         3.36 o                         
 -11   1  27         22.35         24.14         4.40 o                         
  -9   1  27         64.42         53.53         5.42 o                         
  -7   1  27          6.20          6.46         3.66 o                         
  -5   1  27          3.45          0.47         3.64 o                         
  -3   1  27          3.42          5.26         3.67 o                         
 -16   2  27         29.71         63.26         7.27 o                         
 -14   2  27         26.03         12.06         5.39 o                         
 -12   2  27         38.02         34.54         4.91 o                         
 -10   2  27         12.57         11.95         3.19 o                         
  -8   2  27         44.90         50.48         4.73 o                         
  -6   2  27          0.62          1.84         3.93 o                         
  -4   2  27         22.96         14.49         4.48 o                         
 -13   3  27         22.85         21.61         7.05 o                         
 -11   3  27         38.96         33.92         5.89 o                         
  -9   3  27         30.31         26.40         4.78 o                         
  -7   3  27          7.29         10.50         4.25 o                         
 -14   0  28          0.31          4.79         4.53 o                         
 -12   0  28          4.89          5.69         4.08 o                         
 -10   0  28         28.21         13.20         4.41 o                         
  -8   0  28         18.56         13.39         6.29 o                         
  -6   0  28        155.57        161.79        10.44 o                         
 -15   1  28         48.44         72.69         7.83 o                         
 -13   1  28          0.92         -0.72         2.72 o                         
 -11   1  28        137.39        148.62         5.90 o                         
  -9   1  28          0.01         -4.23         4.23 o                         
  -7   1  28          3.88          0.62         3.91 o                         
 -10   2  28         84.30         95.19         7.44 o                         
                                                                                
